# Supplementary material for: High-level expression and molecular characterization of a recombinant prolidase from Escherichia coli NovaBlue
Source: PeerJ. 2018 Oct 31;6:e5863. doi: 10.7717/peerj.5863 (PMC6215446; doi:10.7717/peerj.5863)
Supplement: Supplemental Information 4 [file peerj-06-5863-s004.xls]

## Sheet: FPLC
Sample			Marker
ml	mAu	ml	mAu	mAu
0	0.235	0	43.504	0.487
0.161294	0.188	0.161	43.498	0.481
0.322589	0.146	0.321	43.553	0.536
0.483883	0.188	0.482	43.561	0.544
0.645178	0.061	0.642	43.564	0.547
0.806472	0.14	0.803	43.553	0.536
0.967767	0.123	0.964	43.56	0.543
1.12906	0.15	1.124	43.556	0.539
1.29036	0.073	1.285	43.555	0.538
1.45165	0.086	1.445	43.554	0.537
1.61294	0.115	1.606	43.55	0.533
1.77424	0.038	1.767	43.548	0.531
1.93553	0.022	1.927	43.538	0.521									Kav = partition coefficient
2.09683	0.094	2.088	43.531	0.514									Vo = void volume
2.25812	0.147	2.248	43.53	0.513									Vc = geometric column volume
2.41942	0.128	2.409	43.533	0.516									Ve = elution volume
2.58071	0.081	2.569	43.521	0.504
2.74201	0.126	2.73	43.524	0.507
2.9033	0.128	2.891	43.517	0.5
3.0646	0.088	3.051	43.527	0.51			Da	kDa	ml	log	Kav	Kav of Sample	Da	kDa
3.22589	0.123	3.212	43.512	0.495		Vc			120.576
3.38718	0.139	3.372	43.521	0.504		Vo			45.6
3.54848	0.12	3.533	43.51	0.493		Ve1	670000	670	53.88	5.82607	0.110435
3.70977	0.144	3.694	43.509	0.492		Ve2	158000	158	70.74	5.19866	0.335307
3.87107	0.161	3.854	43.502	0.485		Ve3	43000	43	84.32	4.63347	0.516432
4.03236	0.18	4.015	43.504	0.487		Ve4	13700	13.7	101.334	4.13672	0.743358
4.19366	0.244	4.175	43.489	0.472		Sample			74.52	5.0586	0.385723	5.0586	114446	114.446	57.2229
4.35495	0.25	4.336	43.501	0.484		M.W. of EcPepQ							51143.1	51.1431
4.51625	0.201	4.497	43.493	0.476
4.67754	0.216	4.657	43.505	0.488		1. Column: HiLoad 16/600 Superdex 200 pg
4.83883	0.258	4.818	43.492	0.475		http://www.gelifesciences.com/webapp/wcs/stores/servlet/ProductDisplay?categoryId=11532&catalogId=10101&productId=25391&storeId=11783&langId=-1
5.00013	0.15	4.978	43.483	0.466		2. flow rate: 1ml/min
5.16142	0.203	5.139	43.488	0.471		3. buffer : 10mM Tris-HCl (pH8.0) + 150 mM NaCl
5.32272	0.232	5.3	43.492	0.475		4. instrument: fast performance liquid chromatography(FPLC) Äkta prime plus (GE)
5.48401	0.214	5.46	43.483	0.466		5. wavelength: UV 280nm
5.64531	0.236	5.621	43.475	0.458		6. Marker: 670kDa for thyroglobulin, 158kDa for aldoase, 43kDa for ovalbumin, 13.7kDa for Ribonuclease
5.8066	0.235	5.781	43.48	0.463
5.9679	0.289	5.942	43.461	0.444
6.12919	0.257	6.103	43.466	0.449
6.29048	0.247	6.263	43.45	0.433
6.45178	0.213	6.424	43.445	0.428
6.61307	0.231	6.584	43.44	0.423
6.77437	0.276	6.745	43.434	0.417
6.93566	0.253	6.906	43.436	0.419
7.09696	0.265	7.066	43.428	0.411
7.25825	0.28	7.227	43.426	0.409
7.41955	0.311	7.387	43.424	0.407
7.58084	0.27	7.548	43.41	0.393
7.74214	0.238	7.708	43.41	0.393
7.90343	0.197	7.869	43.412	0.395
8.06472	0.231	8.03	43.401	0.384
8.22602	0.23	8.19	43.399	0.382
8.38731	0.169	8.351	43.39	0.373
8.54861	0.129	8.511	43.393	0.376
8.7099	0.257	8.672	43.395	0.378
8.8712	0.153	8.833	43.392	0.375
9.03249	0.172	8.993	43.38	0.363
9.19379	0.119	9.154	43.385	0.368
9.35508	0.154	9.314	43.365	0.348
9.51637	0.138	9.475	43.37	0.353
9.67767	0.183	9.636	43.373	0.356
9.83896	0.134	9.796	43.356	0.339
10.0003	0.129	9.957	43.356	0.339
10.1616	0.035	10.117	43.356	0.339
10.3228	0.184	10.278	43.348	0.331
10.4841	0.148	10.439	43.341	0.324
10.6454	0.18	10.599	43.342	0.325
10.8067	0.177	10.76	43.336	0.319
10.968	0.141	10.92	43.34	0.323
11.1293	0.153	11.081	43.329	0.312
11.2906	0.132	11.242	43.341	0.324
11.4519	0.13	11.402	43.328	0.311
11.6132	0.212	11.563	43.322	0.305
11.7745	0.188	11.723	43.32	0.303
11.9358	0.226	11.884	43.315	0.298
12.0971	0.2	12.044	43.322	0.305
12.2584	0.232	12.205	43.304	0.287
12.4197	0.182	12.366	43.323	0.306
12.581	0.259	12.526	43.311	0.294
12.7423	0.247	12.687	43.313	0.296
12.9036	0.25	12.847	43.295	0.278
13.0649	0.222	13.008	43.302	0.285
13.2261	0.254	13.169	43.293	0.276
13.3874	0.182	13.329	43.286	0.269
13.5487	0.259	13.49	43.299	0.282
13.71	0.258	13.65	43.283	0.266
13.8713	0.197	13.811	43.294	0.277
14.0326	0.292	13.972	43.275	0.258
14.1939	0.252	14.132	43.285	0.268
14.3552	0.238	14.293	43.269	0.252
14.5165	0.245	14.453	43.288	0.271
14.6778	0.264	14.614	43.271	0.254
14.8391	0.225	14.775	43.268	0.251
15.0004	0.231	14.935	43.265	0.248
15.1617	0.219	15.096	43.268	0.251
15.323	0.245	15.256	43.257	0.24
15.4843	0.32	15.417	43.26	0.243
15.6456	0.201	15.578	43.257	0.24
15.8069	0.217	15.738	43.253	0.236
15.9682	0.204	15.899	43.246	0.229
16.1294	0.217	16.059	43.242	0.225
16.2907	0.211	16.22	43.248	0.231
16.452	0.204	16.38	43.243	0.226
16.6133	0.18	16.541	43.239	0.222
16.7746	0.217	16.702	43.238	0.221
16.9359	0.182	16.862	43.237	0.22
17.0972	0.118	17.023	43.222	0.205
17.2585	0.22	17.183	43.223	0.206
17.4198	0.15	17.344	43.231	0.214
17.5811	0.12	17.505	43.221	0.204
17.7424	0.138	17.665	43.224	0.207
17.9037	0.147	17.826	43.209	0.192
18.065	0.142	17.986	43.219	0.202
18.2263	0.147	18.147	43.209	0.192
18.3876	0.13	18.308	43.207	0.19
18.5489	0.154	18.468	43.2	0.183
18.7102	0.097	18.629	43.206	0.189
18.8715	0.13	18.789	43.196	0.179
19.0327	0.216	18.95	43.198	0.181
19.194	0.148	19.111	43.195	0.178
19.3553	0.106	19.271	43.179	0.162
19.5166	0.254	19.432	43.185	0.168
19.6779	0.177	19.592	43.178	0.161
19.8392	0.152	19.753	43.174	0.157
20.0005	0.225	19.914	43.169	0.152
20.1618	0.215	20.074	43.178	0.161
20.3231	0.176	20.235	43.166	0.149
20.4844	0.148	20.395	43.165	0.148
20.6457	0.25	20.556	43.171	0.154
20.807	0.248	20.717	43.17	0.153
20.9683	0.248	20.877	43.157	0.14
21.1296	0.258	21.038	43.152	0.135
21.2909	0.309	21.198	43.155	0.138
21.4522	0.272	21.359	43.141	0.124
21.6135	0.303	21.519	43.151	0.134
21.7748	0.28	21.68	43.135	0.118
21.936	0.301	21.841	43.143	0.126
22.0973	0.286	22.001	43.138	0.121
22.2586	0.273	22.162	43.14	0.123
22.4199	0.267	22.322	43.137	0.12
22.5812	0.237	22.483	43.14	0.123
22.7425	0.266	22.644	43.13	0.113
22.9038	0.25	22.804	43.136	0.119
23.0651	0.328	22.965	43.134	0.117
23.2264	0.192	23.125	43.124	0.107
23.3877	0.315	23.286	43.139	0.122
23.549	0.264	23.447	43.123	0.106
23.7103	0.297	23.607	43.129	0.112
23.8716	0.187	23.768	43.116	0.099
24.0329	0.236	23.928	43.115	0.098
24.1942	0.256	24.089	43.117	0.1
24.3555	0.208	24.25	43.122	0.105
24.5168	0.273	24.41	43.108	0.091
24.6781	0.192	24.571	43.112	0.095
24.8394	0.234	24.731	43.114	0.097
25.0006	0.153	24.892	43.111	0.094
25.1619	0.155	25.053	43.114	0.097
25.3232	0.192	25.213	43.106	0.089
25.4845	0.188	25.374	43.109	0.092
25.6458	0.175	25.534	43.101	0.084
25.8071	0.048	25.695	43.116	0.099
25.9684	0.122	25.855	43.106	0.089
26.1297	0.153	26.016	43.112	0.095
26.291	0.092	26.177	43.102	0.085
26.4523	0.128	26.337	43.104	0.087
26.6136	0.104	26.498	43.113	0.096
26.7749	0.13	26.658	43.114	0.097
26.9362	0.125	26.819	43.107	0.09
27.0975	0.154	26.98	43.099	0.082
27.2588	0.148	27.14	43.099	0.082
27.4201	0.132	27.301	43.096	0.079
27.5814	0.129	27.461	43.104	0.087
27.7427	0.113	27.622	43.107	0.09
27.9039	0.132	27.783	43.101	0.084
28.0652	0.142	27.943	43.101	0.084
28.2265	0.165	28.104	43.104	0.087
28.3878	0.168	28.264	43.102	0.085
28.5491	0.219	28.425	43.098	0.081
28.7104	0.256	28.586	43.1	0.083
28.8717	0.243	28.746	43.095	0.078
29.033	0.208	28.907	43.097	0.08
29.1943	0.227	29.067	43.092	0.075
29.3556	0.213	29.228	43.102	0.085
29.5169	0.231	29.389	43.09	0.073
29.6782	0.226	29.549	43.105	0.088
29.8395	0.25	29.71	43.094	0.077
30.0008	0.251	29.87	43.101	0.084
30.1621	0.194	30.031	43.097	0.08
30.3234	0.214	30.191	43.092	0.075
30.4847	0.325	30.352	43.101	0.084
30.646	0.266	30.513	43.094	0.077
30.8072	0.206	30.673	43.09	0.073
30.9685	0.288	30.834	43.092	0.075
31.1298	0.246	30.994	43.092	0.075
31.2911	0.235	31.155	43.084	0.067
31.4524	0.221	31.316	43.091	0.074
31.6137	0.184	31.476	43.084	0.067
31.775	0.158	31.637	43.106	0.089
31.9363	0.255	31.797	43.083	0.066
32.0976	0.164	31.958	43.087	0.07
32.2589	0.199	32.119	43.086	0.069
32.4202	0.196	32.279	43.085	0.068
32.5815	0.176	32.44	43.075	0.058
32.7428	0.153	32.6	43.077	0.06
32.9041	0.183	32.761	43.08	0.063
33.0654	0.123	32.922	43.073	0.056
33.2267	0.165	33.082	43.084	0.067
33.388	0.119	33.243	43.073	0.056
33.5493	0.082	33.403	43.077	0.06
33.7105	0.059	33.564	43.072	0.055
33.8718	0.103	33.725	43.066	0.049
34.0331	0.093	33.885	43.075	0.058
34.1944	0.094	34.046	43.075	0.058
34.3557	0.13	34.206	43.073	0.056
34.517	0.074	34.367	43.065	0.048
34.6783	0.072	34.528	43.078	0.061
34.8396	0.145	34.688	43.061	0.044
35.0009	0.163	34.849	43.061	0.044
35.1622	0.167	35.009	43.058	0.041
35.3235	0.122	35.17	43.056	0.039
35.4848	0.036	35.33	43.052	0.035
35.6461	0.157	35.491	43.048	0.031
35.8074	0.127	35.652	43.055	0.038
35.9687	0.155	35.812	43.055	0.038
36.13	0.191	35.973	43.053	0.036
36.2913	0.157	36.133	43.057	0.04
36.4526	0.173	36.294	43.053	0.036
36.6138	0.235	36.455	43.048	0.031
36.7751	0.196	36.615	43.048	0.031
36.9364	0.197	36.776	43.051	0.034
37.0977	0.164	36.936	43.054	0.037
37.259	0.243	37.097	43.044	0.027
37.4203	0.222	37.258	43.045	0.028
37.5816	0.253	37.418	43.037	0.02
37.7429	0.186	37.579	43.038	0.021
37.9042	0.248	37.739	43.032	0.015
38.0655	0.183	37.9	43.035	0.018
38.2268	0.185	38.061	43.03	0.013
38.3881	0.256	38.221	43.033	0.016
38.5494	0.252	38.382	43.024	0.007
38.7107	0.261	38.542	43.031	0.014
38.872	0.161	38.703	43.027	0.01
39.0333	0.237	38.864	43.025	0.008
39.1946	0.273	39.024	43.03	0.013
39.3559	0.304	39.185	43.022	0.005
39.5171	0.249	39.345	43.021	0.004
39.6784	0.261	39.506	43.028	0.011
39.8397	0.175	39.666	43.023	0.006
40.001	0.21	39.827	43.024	0.007
40.1623	0.169	39.988	43.028	0.011
40.3236	0.189	40.148	43.017	0
40.4849	0.173	40.309	43.026	0.009
40.6462	0.11	40.469	43.025	0.008
40.8075	0.169	40.63	43.025	0.008
40.9688	0.185	40.791	43.023	0.006
41.1301	0.143	40.951	43.029	0.012
41.2914	0.08	41.112	43.03	0.013
41.4527	0.146	41.272	43.033	0.016
41.614	0.124	41.433	43.032	0.015
41.7753	0.164	41.594	43.029	0.012
41.9366	0.151	41.754	43.032	0.015
42.0979	0.108	41.915	43.035	0.018
42.2592	0.142	42.075	43.032	0.015
42.4204	0.137	42.236	43.026	0.009
42.5817	0.1	42.397	43.029	0.012
42.743	0.184	42.557	43.04	0.023
42.9043	0.143	42.718	43.04	0.023
43.0656	0.106	42.878	43.039	0.022
43.2269	0.082	43.039	43.033	0.016
43.3882	0.14	43.2	43.051	0.034
43.5495	0.126	43.36	43.042	0.025
43.7108	0.151	43.521	43.057	0.04
43.8721	0.183	43.681	43.064	0.047
44.0334	0.237	43.842	43.066	0.049
44.1947	0.279	44.002	43.08	0.063
44.356	0.234	44.163	43.094	0.077
44.5173	0.196	44.324	43.089	0.072
44.6786	0.262	44.484	43.11	0.093
44.8399	0.239	44.645	43.115	0.098
45.0012	0.25	44.805	43.116	0.099
45.1625	0.306	44.966	43.139	0.122
45.3238	0.246	45.127	43.155	0.138
45.485	0.254	45.287	43.161	0.144
45.6463	0.272	45.448	43.177	0.16
45.8076	0.223	45.608	43.186	0.169
45.9689	0.299	45.769	43.213	0.196
46.1302	0.306	45.93	43.224	0.207
46.2915	0.249	46.09	43.234	0.217
46.4528	0.237	46.251	43.258	0.241
46.6141	0.334	46.411	43.262	0.245
46.7754	0.2	46.572	43.285	0.268
46.9367	0.307	46.733	43.293	0.276
47.098	0.26	46.893	43.317	0.3
47.2593	0.266	47.054	43.34	0.323
47.4206	0.24	47.214	43.362	0.345
47.5819	0.241	47.375	43.383	0.366
47.7432	0.267	47.536	43.415	0.398
47.9045	0.253	47.696	43.456	0.439
48.0658	0.256	47.857	43.488	0.471
48.2271	0.252	48.017	43.545	0.528
48.3883	0.226	48.178	43.592	0.575
48.5496	0.204	48.339	43.69	0.673
48.7109	0.186	48.499	43.759	0.742
48.8722	0.186	48.66	43.877	0.86
49.0335	0.174	48.82	44.002	0.985
49.1948	0.244	48.981	44.134	1.117
49.3561	0.225	49.141	44.29	1.273
49.5174	0.188	49.302	44.447	1.43
49.6787	0.197	49.463	44.644	1.627
49.84	0.199	49.623	44.787	1.77
50.0013	0.156	49.784	45.008	1.991
50.1626	0.195	49.944	45.173	2.156
50.3239	0.153	50.105	45.404	2.387
50.4852	0.209	50.266	45.591	2.574
50.6465	0.232	50.426	45.859	2.842
50.8078	0.221	50.587	46.115	3.098
50.9691	0.211	50.747	46.417	3.4
51.1304	0.178	50.908	46.785	3.768
51.2916	0.243	51.069	47.118	4.101
51.4529	0.199	51.229	47.586	4.569
51.6142	0.317	51.39	47.963	4.946
51.7755	0.33	51.55	48.495	5.478
51.9368	0.278	51.711	48.845	5.828
52.0981	0.302	51.872	49.419	6.402
52.2594	0.335	52.032	49.828	6.811
52.4207	0.331	52.193	50.344	7.327
52.582	0.282	52.353	50.737	7.72
52.7433	0.347	52.514	51.17	8.153
52.9046	0.304	52.675	51.554	8.537
53.0659	0.387	52.835	51.897	8.88
53.2272	0.319	52.996	52.185	9.168
53.3885	0.34	53.156	52.44	9.423
53.5498	0.353	53.317	52.625	9.608
53.7111	0.381	53.477	52.808	9.791
53.8724	0.389	53.638	52.894	9.877
54.0337	0.355	53.799	52.942	9.925
54.1949	0.403	53.959	52.996	9.979
54.3562	0.356	54.12	52.918	9.901
54.5175	0.445	54.28	52.949	9.932
54.6788	0.354	54.441	52.695	9.678
54.8401	0.39	54.602	52.756	9.739
55.0014	0.374	54.762	52.402	9.385
55.1627	0.269	54.923	52.362	9.345
55.324	0.353	55.083	52.03	9.013
55.4853	0.302	55.244	51.955	8.938
55.6466	0.359	55.405	51.622	8.605
55.8079	0.378	55.565	51.452	8.435
55.9692	0.304	55.726	51.159	8.142
56.1305	0.333	55.886	50.806	7.789
56.2918	0.379	56.047	50.694	7.677
56.4531	0.394	56.208	50.234	7.217
56.6144	0.356	56.368	50.138	7.121
56.7757	0.383	56.529	49.639	6.622
56.937	0.355	56.689	49.58	6.563
57.0982	0.435	56.85	49.087	6.07
57.2595	0.371	57.011	48.975	5.958
57.4208	0.403	57.171	48.585	5.568
57.5821	0.413	57.332	48.434	5.417
57.7434	0.466	57.492	48.176	5.159
57.9047	0.443	57.653	47.881	4.864
58.066	0.466	57.814	47.765	4.748
58.2273	0.466	57.974	47.445	4.428
58.3886	0.49	58.135	47.399	4.382
58.5499	0.549	58.295	47.115	4.098
58.7112	0.464	58.456	47.081	4.064
58.8725	0.532	58.616	46.819	3.802
59.0338	0.547	58.777	46.818	3.801
59.1951	0.587	58.938	46.596	3.579
59.3564	0.627	59.098	46.56	3.543
59.5177	0.73	59.259	46.445	3.428
59.679	0.693	59.419	46.353	3.336
59.8403	0.783	59.58	46.311	3.294
60.0015	0.793	59.741	46.23	3.213
60.1628	0.788	59.901	46.221	3.204
60.3241	0.848	60.062	46.104	3.087
60.4854	0.885	60.222	46.123	3.106
60.6467	1.035	60.383	46.058	3.041
60.808	1.075	60.544	46.062	3.045
60.9693	1.109	60.704	46.022	3.005
61.1306	1.107	60.865	46.019	3.002
61.2919	1.155	61.025	45.996	2.979
61.4532	1.214	61.186	45.986	2.969
61.6145	1.321	61.347	45.987	2.97
61.7758	1.279	61.507	45.964	2.947
61.9371	1.491	61.668	46.014	2.997
62.0984	1.449	61.828	45.974	2.957
62.2597	1.59	61.989	46.038	3.021
62.421	1.619	62.15	45.998	2.981
62.5823	1.727	62.31	46.057	3.04
62.7436	1.793	62.471	46.034	3.017
62.9048	1.888	62.631	46.102	3.085
63.0661	2.031	62.792	46.108	3.091
63.2274	2.16	62.952	46.132	3.115
63.3887	2.22	63.113	46.186	3.169
63.55	2.269	63.274	46.2	3.183
63.7113	2.409	63.434	46.282	3.265
63.8726	2.53	63.595	46.313	3.296
64.0339	2.645	63.755	46.445	3.428
64.1952	2.691	63.916	46.467	3.45
64.3565	2.892	64.077	46.617	3.6
64.5178	3.086	64.237	46.695	3.678
64.6791	3.11	64.398	46.873	3.856
64.8404	3.324	64.558	47.051	4.034
65.0017	3.48	64.719	47.251	4.234
65.163	3.546	64.88	47.542	4.525
65.3243	3.78	65.04	47.806	4.789
65.4856	3.933	65.201	48.263	5.246
65.6469	4.059	65.361	48.681	5.664
65.8081	4.375	65.522	49.309	6.292
65.9694	4.543	65.683	49.928	6.911
66.1307	4.782	65.843	50.735	7.718
66.292	5.008	66.004	51.663	8.646
66.4533	5.244	66.164	52.619	9.602
66.6146	5.695	66.325	54.084	11.067
66.7759	5.875	66.486	55.136	12.119
66.9372	6.106	66.646	57.066	14.049
67.0985	6.441	66.807	58.324	15.307
67.2598	6.791	66.967	60.709	17.692
67.4211	7.176	67.128	62.432	19.415
67.5824	7.861	67.288	64.888	21.871
67.7437	8.436	67.449	67.099	24.082
67.905	9.245	67.61	69.636	26.619
68.0663	9.884	67.77	72.535	29.518
68.2276	10.644	67.931	74.868	31.851
68.3889	11.642	68.091	78.328	35.311
68.5502	12.602	68.252	80.409	37.392
68.7115	13.724	68.413	83.89	40.873
68.8727	14.999	68.573	86.062	43.045
69.034	16.227	68.734	89.535	46.518
69.1953	17.775	68.894	91.589	48.572
69.3566	19.366	69.055	94.589	51.572
69.5179	21.171	69.216	96.552	53.535
69.6792	23.166	69.376	99.099	56.082
69.8405	25.124	69.537	100.851	57.834
70.0018	27.358	69.697	102.847	59.83
70.1631	30.008	69.858	104.384	61.367
70.3244	32.185	70.019	105.715	62.698
70.4857	34.872	70.179	106.58	63.563
70.647	37.681	70.34	107.475	64.458
70.8083	40.711	70.5	107.833	64.816
70.9696	43.834	70.661	108.147	65.13
71.1309	47.058	70.822	108.024	65.007
71.2922	50.169	70.982	107.776	64.759
71.4535	53.679	71.143	107.47	64.453
71.6148	57.064	71.303	106.293	63.276
71.776	60.21	71.464	106.037	63.02
71.9373	63.908	71.625	104.14	61.123
72.0986	66.859	71.785	103.7	60.683
72.2599	70.612	71.946	101.262	58.245
72.4212	73.363	72.106	100.77	57.753
72.5825	76.739	72.267	98.076	55.059
72.7438	80.266	72.427	97.316	54.299
72.9051	83.523	72.588	94.666	51.649
73.0664	86.402	72.749	92.891	49.874
73.2277	89.666	72.909	91.21	48.193
73.389	91.875	73.07	88.77	45.753
73.5503	94.774	73.23	87.223	44.206
73.7116	96.474	73.391	84.378	41.361
73.8729	97.96	73.552	83.457	40.44
74.0342	100.295	73.712	80.307	37.29
74.1955	100.861	73.873	79.415	36.398
74.3568	102.393	74.033	76.39	33.373
74.5181	102.599	74.194	75.533	32.516
74.6793	102.862	74.355	72.982	29.965
74.8406	103.895	74.515	71.414	28.397
75.0019	104.542	74.676	69.671	26.654
75.1632	103.827	74.836	67.928	24.911
75.3245	104.093	74.997	66.563	23.546
75.4858	102.796	75.158	64.684	21.667
75.6471	102.154	75.318	63.956	20.939
75.8084	100.959	75.479	61.783	18.766
75.9697	99.206	75.639	61.218	18.201
76.131	97.959	75.8	59.422	16.405
76.2923	95.826	75.961	58.942	15.925
76.4536	94.024	76.121	57.337	14.32
76.6149	92.383	76.282	56.761	13.744
76.7762	89.953	76.442	55.59	12.573
76.9375	87.707	76.603	54.839	11.822
77.0988	85.82	76.763	54.145	11.128
77.2601	83.107	76.924	53.251	10.234
77.4214	81.347	77.085	52.85	9.833
77.5826	78.361	77.245	51.992	8.975
77.7439	76.238	77.406	51.713	8.696
77.9052	73.693	77.566	50.939	7.922
78.0665	71.43	77.727	50.714	7.697
78.2278	68.754	77.888	50.141	7.124
78.3891	66.506	78.048	49.947	6.93
78.5504	64.601	78.209	49.535	6.518
78.7117	61.924	78.369	49.309	6.292
78.873	59.897	78.53	49.057	6.04
79.0343	57.921	78.691	48.806	5.789
79.1956	56.057	78.851	48.764	5.747
79.3569	54.098	79.012	48.557	5.54
79.5182	52.487	79.172	48.582	5.565
79.6795	50.656	79.333	48.503	5.486
79.8408	49.229	79.494	48.629	5.612
80.0021	47.115	79.654	48.682	5.665
80.1634	46.1	79.815	48.867	5.85
80.3247	44.634	79.975	49.107	6.09
80.4859	43.277	80.136	49.326	6.309
80.6472	42.003	80.297	49.826	6.809
80.8085	40.382	80.457	50.118	7.101
80.9698	39.436	80.618	50.809	7.792
81.1311	38.455	80.778	51.298	8.281
81.2924	36.856	80.939	52.107	9.09
81.4537	36.283	81.099	52.941	9.924
81.615	35.097	81.26	53.762	10.745
81.7763	34.205	81.421	54.93	11.913
81.9376	34.047	81.581	55.758	12.741
82.0989	32.143	81.742	57.406	14.389
82.2602	31.851	81.902	58.196	15.179
82.4215	30.784	82.063	60.099	17.082
82.5828	29.753	82.224	60.979	17.962
82.7441	28.941	82.384	63.047	20.03
82.9054	28.099	82.545	64.329	21.312
83.0667	27.139	82.705	66.141	23.124
83.228	26.407	82.866	67.662	24.645
83.3892	24.9	83.027	69.339	26.322
83.5505	24.978	83.187	71.056	28.039
83.7118	23.904	83.348	72.449	29.432
83.8731	22.86	83.508	74.415	31.398
84.0344	22.831	83.669	75.35	32.333
84.1957	21.601	83.83	77.213	34.196
84.357	21.209	83.99	78.153	35.136
84.5183	20.416	84.151	79.531	36.514
84.6796	19.344	84.311	80.27	37.253
84.8409	18.749	84.472	81.31	38.293
85.0022	18.085	84.633	81.912	38.895
85.1635	16.861	84.793	82.601	39.584
85.3248	16.548	84.954	82.917	39.9
85.4861	15.503	85.114	83.227	40.21
85.6474	15.187	85.275	83.121	40.104
85.8087	14.644	85.436	83.241	40.224
85.97	13.821	85.596	82.665	39.648
86.1313	13.537	85.757	82.52	39.503
86.2925	12.905	85.917	81.7	38.683
86.4538	12.428	86.078	81.213	38.196
86.6151	11.815	86.238	80.199	37.182
86.7764	11.264	86.399	79.333	36.316
86.9377	10.727	86.56	78.336	35.319
87.099	10.305	86.72	76.962	33.945
87.2603	9.453	86.881	76.201	33.184
87.4216	9.399	87.041	74.242	31.225
87.5829	8.846	87.202	73.763	30.746
87.7442	8.514	87.363	71.665	28.648
87.9055	8.269	87.523	71.032	28.015
88.0668	7.738	87.684	68.761	25.744
88.2281	7.658	87.844	68.152	25.135
88.3894	7.206	88.005	66.132	23.115
88.5507	6.865	88.166	65.247	22.23
88.712	6.767	88.326	63.679	20.662
88.8733	6.323	88.487	62.209	19.192
89.0346	5.964	88.647	61.23	18.213
89.1958	5.893	88.808	59.651	16.634
89.3571	5.422	88.969	58.943	15.926
89.5184	5.405	89.129	57.254	14.237
89.6797	5.275	89.29	56.807	13.79
89.841	4.995	89.45	55.342	12.325
90.0023	4.891	89.611	54.699	11.682
90.1636	4.668	89.772	53.657	10.64
90.3249	4.546	89.932	53.027	10.01
90.4862	4.407	90.093	52.313	9.296
90.6475	4.145	90.253	51.536	8.519
90.8088	4.09	90.414	51.007	7.99
90.9701	3.911	90.574	50.246	7.229
91.1314	3.732	90.735	49.968	6.951
91.2927	3.705	90.896	49.281	6.264
91.454	3.547	91.056	49.124	6.107
91.6153	3.412	91.217	48.54	5.523
91.7766	3.358	91.377	48.396	5.379
91.9379	3.199	91.538	47.949	4.932
92.0992	3.217	91.699	47.766	4.749
92.2604	3.064	91.859	47.518	4.501
92.4217	3.068	92.02	47.301	4.284
92.583	2.933	92.18	47.135	4.118
92.7443	2.866	92.341	46.92	3.903
92.9056	2.713	92.502	46.862	3.845
93.0669	2.65	92.662	46.635	3.618
93.2282	2.486	92.823	46.608	3.591
93.3895	2.547	92.983	46.451	3.434
93.5508	2.42	93.144	46.413	3.396
93.7121	2.302	93.305	46.273	3.256
93.8734	2.369	93.465	46.258	3.241
94.0347	2.296	93.626	46.159	3.142
94.196	2.26	93.786	46.149	3.132
94.3573	2.196	93.947	46.094	3.077
94.5186	2.099	94.108	46.056	3.039
94.6799	2.101	94.268	46.071	3.054
94.8412	1.945	94.429	46.039	3.022
95.0025	1.859	94.589	46.086	3.069
95.1637	1.851	94.75	46.066	3.049
95.325	1.807	94.911	46.157	3.14
95.4863	1.795	95.071	46.201	3.184
95.6476	1.803	95.232	46.319	3.302
95.8089	1.693	95.392	46.444	3.427
95.9702	1.685	95.553	46.627	3.61
96.1315	1.559	95.713	46.883	3.866
96.2928	1.578	95.874	47.119	4.102
96.4541	1.564	96.035	47.536	4.519
96.6154	1.537	96.195	47.857	4.84
96.7767	1.484	96.356	48.448	5.431
96.938	1.479	96.516	49.062	6.045
97.0993	1.453	96.677	49.721	6.704
97.2606	1.418	96.838	50.671	7.654
97.4219	1.395	96.998	51.439	8.422
97.5832	1.439	97.159	52.858	9.841
97.7445	1.457	97.319	53.704	10.687
97.9058	1.352	97.48	55.607	12.59
98.067	1.412	97.641	56.645	13.628
98.2283	1.331	97.801	58.868	15.851
98.3896	1.361	97.962	60.434	17.417
98.5509	1.285	98.122	62.671	19.654
98.7122	1.354	98.283	64.966	21.949
98.8735	1.362	98.444	66.924	23.907
99.0348	1.344	98.604	69.784	26.767
99.1961	1.263	98.765	71.414	28.397
99.3574	1.238	98.925	75.145	32.128
99.5187	1.201	99.086	76.291	33.274
99.68	1.232	99.247	80.14	37.123
99.8413	1.249	99.407	81.309	38.292
100.003	1.12	99.568	84.962	41.945
100.164	1.191	99.728	86.226	43.209
100.325	1.146	99.889	89.187	46.17
100.486	1.208	100.049	91.008	47.991
100.648	1.112	100.21	92.906	49.889
100.809	1.08	100.371	94.668	51.651
100.97	1.071	100.531	95.889	52.872
101.132	1.066	100.692	97.582	54.565
101.293	1.077	100.852	98.092	55.075
101.454	1.074	101.013	99.187	56.17
101.616	1.053	101.174	99.443	56.426
101.777	0.969	101.334	99.755	56.738
101.938	0.996	101.495	99.716	56.699
102.099	0.909	101.655	99.461	56.444
102.261	0.957	101.816	99.018	56.001
102.422	0.913	101.977	98.369	55.352
102.583	0.905	102.137	97.22	54.203
102.745	0.906	102.298	96.609	53.592
102.906	0.913	102.458	94.809	51.792
103.067	0.77	102.619	94.178	51.161
103.228	0.801	102.78	91.695	48.678
103.39	0.784	102.94	90.988	47.971
103.551	0.778	103.101	88.316	45.299
103.712	0.702	103.261	87.354	44.337
103.874	0.79	103.422	84.887	41.87
104.035	0.665	103.583	83.373	40.356
104.196	0.657	103.743	81.091	38.074
104.358	0.588	103.904	78.75	35.733
104.519	0.626	104.064	77.337	34.32
104.68	0.599	104.225	74.591	31.574
104.841	0.532	104.385	73.612	30.595
105.003	0.601	104.546	70.543	27.526
105.164	0.561	104.707	69.888	26.871
105.325	0.579	104.867	66.891	23.874
105.487	0.553	105.028	66.238	23.221
105.648	0.547	105.188	63.54	20.523
105.809	0.51	105.349	62.682	19.665
105.97	0.537	105.51	60.733	17.716
106.132	0.546	105.67	59.378	16.361
106.293	0.41	105.831	58.097	15.08
106.454	0.474	105.991	56.62	13.603
106.616	0.492	106.152	55.78	12.763
106.777	0.486	106.313	54.168	11.151
106.938	0.413	106.473	53.637	10.62
107.1	0.433	106.634	52.249	9.232
107.261	0.315	106.794	51.678	8.661
107.422	0.433	106.955	50.68	7.663
107.583	0.419	107.116	50.12	7.103
107.745	0.489	107.276	49.34	6.323
107.906	0.445	107.437	48.8	5.783
108.067	0.432	107.597	48.288	5.271
108.229	0.385	107.758	47.71	4.693
108.39	0.422	107.919	47.36	4.343
108.551	0.4	108.079	46.789	3.772
108.712	0.44	108.24	46.591	3.574
108.874	0.419	108.4	46.111	3.094
109.035	0.4	108.561	45.915	2.898
109.196	0.413	108.722	45.573	2.556
109.358	0.366	108.882	45.42	2.403
109.519	0.337	109.043	45.163	2.146
109.68	0.313	109.203	45.015	1.998
109.842	0.285	109.364	44.855	1.838
110.003	0.308	109.524	44.668	1.651
110.164	0.185	109.685	44.597	1.58
110.325	0.164	109.846	44.427	1.41
110.487	0.175	110.006	44.398	1.381
110.648	0.124	110.167	44.262	1.245
110.809	0.101	110.327	44.218	1.201
110.971	0.118	110.488	44.134	1.117
111.132	0.023	110.649	44.094	1.077
111.293	0.044	110.809	44.044	1.027
111.454	-0.033	110.97	44.003	0.986
111.616	-0.045	111.13	43.975	0.958
111.777	-0.036	111.291	43.926	0.909
111.938	-0.12	111.452	43.921	0.904
112.1	-0.098	111.612	43.882	0.865
112.261	-0.164	111.773	43.877	0.86
112.422	-0.164	111.933	43.845	0.828
112.584	-0.207	112.094	43.847	0.83
112.745	-0.194	112.255	43.835	0.818
112.906	-0.299	112.415	43.832	0.815
113.067	-0.293	112.576	43.83	0.813
113.229	-0.349	112.736	43.83	0.813
113.39	-0.308	112.897	43.827	0.81
113.551	-0.364	113.058	43.822	0.805
113.713	-0.402	113.218	43.829	0.812
113.874	-0.437	113.379	43.819	0.802
114.035	-0.403	113.539	43.845	0.828
114.196	-0.455	113.7	43.808	0.791
114.358	-0.465	113.86	43.841	0.824
114.519	-0.493	114.021	43.822	0.805
114.68	-0.463	114.182	43.834	0.817
114.842	-0.516	114.342	43.838	0.821
115.003	-0.565	114.503	43.841	0.824
115.164	-0.585	114.663	43.845	0.828
115.326	-0.535	114.824	43.835	0.818
115.487	-0.42	114.985	43.846	0.829
115.648	-0.454	115.145	43.832	0.815
115.809	-0.418	115.306	43.848	0.831
115.971	-0.412	115.466	43.831	0.814
116.132	-0.389	115.627	43.846	0.829
116.293	-0.347	115.788	43.825	0.808
116.455	-0.332	115.948	43.833	0.816
116.616	-0.248	116.109	43.828	0.811
116.777	-0.146	116.269	43.815	0.798
116.939	-0.146	116.43	43.817	0.8
117.1	-0.059	116.591	43.818	0.801
117.261	0.064	116.751	43.806	0.789
117.422	0.029	116.912	43.802	0.785
117.584	0.095	117.072	43.786	0.769
117.745	0.148	117.233	43.787	0.77
117.906	0.252	117.394	43.8	0.783
118.068	0.26	117.554	43.796	0.779
118.229	0.397	117.715	43.789	0.772
118.39	0.505	117.875	43.794	0.777
118.551	0.538	118.036	43.79	0.773
118.713	0.535	118.196	43.809	0.792
118.874	0.632	118.357	43.796	0.779
119.035	0.648	118.518	43.808	0.791
119.197	0.767	118.678	43.826	0.809
119.358	0.86	118.839	43.828	0.811
119.519	0.878	118.999	43.839	0.822
119.681	0.926	119.16	43.838	0.821
119.842	0.963	119.321	43.841	0.824
120.003	0.966	119.481	43.853	0.836
		119.642	43.866	0.849
		119.802	43.888	0.871
		119.963	43.891	0.874
		120.124	43.893	0.876
		120.284	43.912	0.895
		120.445	43.931	0.914
		120.605	43.952	0.935
		120.766	43.958	0.941
		120.927	43.973	0.956
		121.087	43.978	0.961
		121.248	43.999	0.982
		121.408	43.997	0.98
		121.569	44.011	0.994
		121.73	44.019	1.002
		121.89	44.02	1.003
		122.051	44.034	1.017
		122.211	44.04	1.023
		122.372	44.03	1.013
		122.533	44.038	1.021
		122.693	44.041	1.024
		122.854	44.012	0.995
		123.014	44.015	0.998
		123.175	43.996	0.979
		123.335	43.994	0.977
		123.496	43.97	0.953
		123.657	43.958	0.941
		123.817	43.918	0.901
		123.978	43.891	0.874
		124.138	43.858	0.841
		124.299	43.819	0.802
		124.46	43.783	0.766
		124.62	43.742	0.725
		124.781	43.703	0.686
		124.941	43.641	0.624
		125.102	43.588	0.571
		125.263	43.515	0.498
		125.423	43.46	0.443
		125.584	43.372	0.355
		125.744	43.311	0.294
		125.905	43.225	0.208

## Sheet: SDS-PAGE
	kDa	log kDa	cm
marker	20.1	1.3032	5.5
	30	1.47712	4
	45	1.65321	2.6
	66	1.81954	1.65
	97	1.98677	1.1
sample	57.2926	1.7581	2.25
	114.585
