# Supplementary material for: High-level expression and molecular characterization of a recombinant prolidase from Escherichia coli NovaBlue
Source: PeerJ. 2018 Oct 31;6:e5863. doi: 10.7717/peerj.5863 (PMC6215446; doi:10.7717/peerj.5863)
Supplement: Supplemental Information 8 [file peerj-06-5863-s008.xls]

## Sheet: 105.01.20
Specific activity				Mn	Mg	Fe	Ca	Cu	Ni	Zn	Buffer	EDTA			1	2	3	AVG	ratio				std
standard curve of protein：y = 0.0009x + 0.0456				1.054	0.095	0.052	0.003	0.003	0.006	0.006	0.022	0.001		Buffer	0.921791	-0.199306	3.8491	1.52386	1	0.604905	-0.13079	2.52589	1.3717
standard curve of proline：y = 1.4733x+0.0072			protein (OD 515)	1.153	0.084	0.042	0.014	0.002	0.007	0.063	0.004	0.006		Mn	65.198	71.3641	69.9939	68.852	45.1826	42.7847	46.8311	45.9319	2.12469
				1.131	0.093	0.051	0.006	0.01	0.007	0.013	0.069	0.019		Mg	5.46846	4.78335	5.3439	5.19857	3.41144	3.58856	3.13896	3.50681	0.53
	0.512		protein (OD 515) avg	1.11267	0.0906667	0.0483333	0.00766667	0.005	0.00666667	0.0273333	0.0316667	0.00866667		Fe	2.79029	2.16746	2.728	2.56192	1.6812	1.83106	1.42234	1.79019	0.4982
1/19 purified protein	0.538		proline (μM)	750.334	56.6529	27.9192	0.316749	-1.49325	-0.361999	13.6655	16.6067	0.995498		Ca	-0.261589	0.423526	-0.0747398	0.0290655	0.0190736	-0.171662	0.277929	-0.0490463	0.5144
	0.558		proline/min (μM/min)	75.0334	5.66529	2.79192	0.0316749	-0.149325	-0.0361999	1.36655	1.66067	0.0995498		Cu	-0.261589	-0.323873	0.174393	-0.137023	-0.0899183	-0.171662	-0.212534	0.114441	0.4478
AVG	0.536		proline/min (U=μmloe/min)	0.0375167	0.00283264	0.00139596	1.58375e-05	-7.46623e-05	-1.81e-05	0.000683273	0.000830336	4.97749e-05		Ni	-0.0747398	-0.0124566	-0.0124566	-0.0332177	-0.0217984	-0.0490463	-0.00817439	-0.00817439	0.064
protein con. (mg)	5.44889		protein con. (mg)	5.44889	5.44889	5.44889	5.44889	5.44889	5.44889	5.44889	5.44889	5.44889		Zn	-0.0747398	3.4754	0.361243	1.25397	0.822888	-0.0490463	2.28065	0.237057	1.27054
			protein con. in mixture (mg/ml)	0.000544889	0.000544889	0.000544889	0.000544889	0.000544889	0.000544889	0.000544889	0.000544889	0.000544889		EDTA	-0.386156	-0.0747398	0.734942	0.0913487	0.0599455	-0.253406	-0.0490463	0.482289	0.8405
			specific activity (U/mg)	68.852	5.19857	2.56192	0.0290655	-0.137023	-0.0332177	1.25397	1.52386	0.0913487
			Relative activity (%)	100	7.55036	3.7209	0.0422144	-0.199011	-0.0482451	1.82125	2.21324	0.132674
			protein (OD 515) avg	1.054	0.095	0.052	0.003	0.003	0.006	0.006	0.022	0.001
			proline (μM)	710.514	59.5941	30.4079	-2.85074	-2.85074	-0.814498	-0.814498	10.0455	-4.20824
			proline/min (μM/min)	71.0514	5.95941	3.04079	-0.285074	-0.285074	-0.0814498	-0.0814498	1.00455	-0.420824
			proline/min (U=μmloe/min)	0.0355257	0.00297971	0.0015204	-0.000142537	-0.000142537	-4.07249e-05	-4.07249e-05	0.000502274	-0.000210412
			protein con. (mg)	5.44889	5.44889	5.44889	5.44889	5.44889	5.44889	5.44889	5.44889	5.44889
			protein con. in mixture (mg/ml)	0.000544889	0.000544889	0.000544889	0.000544889	0.000544889	0.000544889	0.000544889	0.000544889	0.000544889
			specific activity (U/mg)	65.198	5.46846	2.79029	-0.261589	-0.261589	-0.0747398	-0.0747398	0.921791	-0.386156
			Relative activity (%)	94.693	7.94235	4.05259	-0.37993	-0.37993	-0.108551	-0.108551	1.3388	-0.560849
			protein (OD 515) avg	1.153	0.084	0.042	0.014	0.002	0.007	0.063	0.004	0.006
			proline (μM)	777.71	52.1279	23.6204	4.61549	-3.52949	-0.13575	37.8742	-2.17199	-0.814498
			proline/min (μM/min)	77.771	5.21279	2.36204	0.461549	-0.352949	-0.013575	3.78742	-0.217199	-0.0814498
			proline/min (U=μmloe/min)	0.0388855	0.00260639	0.00118102	0.000230774	-0.000176475	-6.78748e-06	0.00189371	-0.0001086	-4.07249e-05
			protein con. (mg)	5.44889	5.44889	5.44889	5.44889	5.44889	5.44889	5.44889	5.44889	5.44889
			protein con. in mixture (mg/ml)	0.000544889	0.000544889	0.000544889	0.000544889	0.000544889	0.000544889	0.000544889	0.000544889	0.000544889
			specific activity (U/mg)	71.3641	4.78335	2.16746	0.423526	-0.323873	-0.0124566	3.4754	-0.199306	-0.0747398
			Relative activity (%)	103.649	6.94729	3.14799	0.615125	-0.47039	-0.0180919	5.04764	-0.289471	-0.108551
			protein (OD 515) avg	1.131	0.093	0.051	0.006	0.01	0.007	0.013	0.069	0.019
			proline (μM)	762.777	58.2366	29.7292	-0.814498	1.9005	-0.13575	3.93674	41.9467	8.00923
			proline/min (μM/min)	76.2777	5.82366	2.97292	-0.0814498	0.19005	-0.013575	0.393674	4.19467	0.800923
			proline/min (U=μmloe/min)	0.0381389	0.00291183	0.00148646	-4.07249e-05	9.50248e-05	-6.78748e-06	0.000196837	0.00209733	0.000400462
			protein con. (mg)	5.44889	5.44889	5.44889	5.44889	5.44889	5.44889	5.44889	5.44889	5.44889
			protein con. in mixture (mg/ml)	0.000544889	0.000544889	0.000544889	0.000544889	0.000544889	0.000544889	0.000544889	0.000544889	0.000544889
			specific activity (U/mg)	69.9939	5.3439	2.728	-0.0747398	0.174393	-0.0124566	0.361243	3.8491	0.734942
			Relative activity (%)	101.658	7.76143	3.96213	-0.108551	0.253287	-0.0180919	0.524665	5.5904	1.06742
			error bar	4.70245	0.530045	0.498212	0.514375	0.447752	0.0639646	2.81202	3.0359	0.840511
