# Supplementary material for: High-level expression and molecular characterization of a recombinant prolidase from Escherichia coli NovaBlue
Source: PeerJ. 2018 Oct 31;6:e5863. doi: 10.7717/peerj.5863 (PMC6215446; doi:10.7717/peerj.5863)
Supplement: Supplemental Information 11 [file peerj-06-5863-s011.xls]

## Sheet: 105.01.26 temp.- dependent-FL
	4	25	30	35	40	45	50	60	70	80	90
305	251.709	238.044	241.592	239.21	256.64	228.558	225.085	175.911	130.435	125.492	136.821		Temperate (℃)	λmax (nm)
305.2	254.354	239.286	244.88	242.723	253.505	231.865	230.595	178.141	130.879	124.938	135.162		4	333
305.4	257.504	245.29	248.982	246.958	249.641	235.549	235.001	180.76	131.562	124.854	133.601		25	332.8
305.6	261.595	253.044	254.061	251.866	245.646	240.111	238.95	183.784	132.609	124.931	132.291		30	332
305.8	266.925	261.108	259.919	257.505	246.528	245.487	243.38	187.781	134.238	125.298	131.417		35	332.6
306	273.493	268.325	266.508	263.909	252.586	251.49	248.922	192.238	136.373	126.053	130.77		40	332.2
306.2	280.148	274.44	272.666	269.293	261.005	257.671	254.557	196.834	138.788	127.451	131.187		45	333.6
306.4	286.683	279.778	278.999	275.4	270.039	263.721	260.47	201.635	141.546	129.712	132.606		50	333.6
306.6	293.295	285.213	285.409	281.674	278.083	269.838	266.395	206.537	144.685	132.233	134.693		60	334.8
306.8	299.619	291.101	291.866	287.909	284.609	275.791	272.186	211.345	148.097	135.18	137.123		70	337.4
307	306.106	296.9	298.176	294.39	289.901	281.701	278.093	216.301	151.843	138.293	140.046		80	337.8
307.2	312.564	302.857	304.342	300.219	294.86	287.543	283.974	221.329	155.566	141.609	142.764		90	337.2
307.4	319.016	309.028	310.475	306.339	300.19	293.246	289.446	226.278	159.39	144.949	145.861
307.6	325.598	315.327	316.894	312.456	305.896	299.214	295.356	231.181	163.243	148.589	149.109		Temperate (℃)	λmax (nm)
307.8	332.198	321.57	323.016	318.49	312.13	304.925	301.251	236.165	167.3	152.204	152.74		4	333
308	338.401	327.672	329.485	324.471	318.452	310.964	306.948	241.169	171.357	155.877	156.273		30	332
308.2	344.706	333.544	335.768	330.562	324.713	316.975	312.555	246.117	175.355	159.645	159.694		40	332.2
308.4	351.117	339.487	341.811	336.655	330.683	322.821	318.274	251.202	179.402	163.385	163.356		50	333.6
308.6	357.634	345.583	347.812	342.423	336.741	328.49	323.882	256.273	183.53	167.387	166.986		60	334.8
308.8	364.052	351.716	354.051	348.25	342.645	334.02	329.715	261.323	187.725	171.289	170.744		70	337.4
309	370.509	357.902	360.35	354.247	348.548	339.756	335.469	266.368	191.928	175.285	174.641		80	337.8
309.2	376.809	363.984	366.287	360.507	354.555	346.007	341.297	271.446	196.229	179.324	178.483		90	337.2
309.4	383.061	370.024	372.785	366.828	360.424	352.043	346.975	276.491	200.496	183.467	182.362
309.6	389.492	376.212	379.119	373.104	366.433	357.967	352.622	281.746	204.916	187.596	186.239
309.8	396.295	382.807	385.116	379.252	372.325	363.826	358.311	287.046	209.388	191.743	190.187
310	402.865	389.359	391.361	385.206	378.481	369.695	364.083	292.395	213.909	196.056	194.464
310.2	409.199	395.562	397.706	391.383	384.896	376.036	369.894	297.655	218.595	200.245	198.546
310.4	415.931	401.648	403.929	397.548	390.954	382.344	375.907	303.192	223.34	204.592	202.82
310.6	422.324	407.997	410.422	404.17	397.32	388.661	381.987	308.5	228.137	208.811	206.982
310.8	428.79	414.364	416.849	410.432	403.836	394.58	388.011	313.885	232.629	213.225	211.277
311	435.392	420.996	423.411	416.513	410.027	400.361	394.269	319.388	237.389	217.713	215.669
311.2	441.883	427.198	429.8	422.953	416.286	406.548	400.85	324.774	242.238	222.171	220.11
311.4	448.537	433.555	436.18	429.635	422.56	412.879	407.115	330.141	246.984	226.785	224.496
311.6	455.086	439.797	443.002	436.125	428.606	419.231	413.423	335.476	251.852	231.229	228.674
311.8	461.867	446.506	449.586	442.495	434.674	425.361	419.869	341.269	256.7	235.66	233.169
312	468.273	453.199	456.01	449.127	441.14	430.603	426.256	346.802	261.533	240.331	237.702
312.2	475.283	459.912	462.642	455.523	446.357	436.976	432.548	352.528	266.438	245.136	242.143
312.4	481.862	466.391	469.369	462.093	452.589	443.373	438.782	358.521	271.286	249.645	246.87
312.6	488.698	472.944	475.994	468.84	458.986	449.61	445.054	364.484	276.399	254.398	251.164
312.8	495.39	479.702	482.466	475.421	465.134	456.24	451.681	370.29	281.308	258.978	255.705
313	502.177	486.329	489.476	481.699	471.623	462.577	457.933	376.203	286.513	263.714	260.212
313.2	508.799	493.143	496.359	488.747	478.25	469.049	464.364	381.945	291.42	268.515	264.899
313.4	516.039	499.698	503.216	495.763	485.135	475.623	471.023	387.655	296.388	273.063	269.551
313.6	523.141	506.476	510.479	502.542	491.874	482.069	477.612	393.579	301.371	277.846	274.139
313.8	529.951	513.555	517.427	509.443	498.7	488.538	483.348	399.634	306.662	282.582	278.827
314	537.031	520.336	523.13	516.253	505.385	495.399	489.752	405.305	311.819	287.673	283.29
314.2	544.194	527.296	530.322	522.88	512.568	502.167	496.398	411.372	317.152	292.328	287.952
314.4	551.2	534.107	537.294	529.842	519.195	508.938	502.665	415.972	322.275	297.198	292.77
314.6	558.508	540.667	544.35	536.669	526.048	515.633	509.106	421.872	327.282	302.152	297.425
314.8	565.674	547.646	551.574	543.613	532.907	522.271	515.948	428.076	332.3	307.1	302.332
315	572.847	554.436	558.89	550.289	539.679	528.93	522.659	434.306	337.435	311.913	307.047
315.2	580.001	561.443	565.929	557.005	546.463	535.465	529.321	439.973	342.592	316.873	311.695
315.4	585.787	568.054	572.875	563.827	553.082	542.772	536.149	445.681	347.73	321.606	316.649
315.6	593.637	575.065	579.643	570.569	559.753	549.242	543.254	451.505	352.964	326.302	321.601
315.8	600.624	582.507	586.652	577.578	566.693	555.799	549.915	457.491	357.945	331.049	326.651
316	607.86	589.223	593.709	584.39	573.219	562.106	556.205	463.44	363.374	335.588	330.676
316.2	615.146	596.376	600.769	591.24	580.229	568.749	562.642	469.535	368.594	340.462	335.325
316.4	622.032	603.123	607.521	597.827	587.114	575.623	568.907	475.568	374.18	345.26	340.128
316.6	629.514	609.868	614.138	604.573	593.582	582.281	575.137	481.02	379.345	350.185	344.84
316.8	636.709	616.317	620.482	611.151	599.773	589.109	581.217	486.835	384.359	355.242	349.64
317	643.457	622.894	627.062	618.061	606.438	595.251	587.114	492.841	389.439	360.187	354.375
317.2	649.89	629.591	633.684	624.849	612.862	601.528	593.134	498.675	394.569	365.25	358.853
317.4	656.898	635.918	640.184	631.159	619.423	607.652	599.24	504.291	399.687	370.114	363.416
317.6	663.786	642.075	646.531	637.494	625.608	614.08	605.921	509.66	404.774	375.078	368.008
317.8	670.149	648.459	652.848	643.746	631.93	620.267	612.273	515.231	409.741	380.151	372.713
318	677.101	654.489	658.807	649.878	638.227	626.156	618.54	520.784	414.597	385.021	377.659
318.2	683.567	660.465	664.591	656.059	644.472	631.895	624.511	526.286	419.48	389.9	382.615
318.4	689.747	666.397	670.753	662.102	650.728	637.531	630.636	531.961	424.656	394.737	387.356
318.6	695.862	672.775	676.728	668.423	656.846	643.209	636.391	537.187	428.855	399.524	391.829
318.8	702.166	678.694	682.998	673.925	662.535	648.597	642.521	542.334	433.822	404.218	396.347
319	708.696	684.27	688.665	679.638	668.341	654.337	648.027	547.775	438.484	408.65	400.936
319.2	714.445	690.13	694.706	685.335	674.319	659.898	653.486	553.025	443.236	413.629	405.348
319.4	720.197	695.892	700.477	690.619	679.894	665.738	659.072	558.607	448.188	418.169	409.913
319.6	725.873	701.269	706.044	696.102	685.195	671.165	664.42	563.424	452.762	422.483	413.924
319.8	731.428	706.997	711.759	701.065	690.646	676.064	669.782	568.3	457.749	426.672	418.019
320	736.852	711.977	716.861	705.937	695.795	681.389	675.161	573.091	462.345	431.245	422.15
320.2	742.486	716.965	721.948	710.743	700.944	686.957	680.251	578.53	467.415	435.665	426.365
320.4	747.598	721.642	727.109	715.545	705.882	691.91	684.816	583.026	472.03	440.049	430.873
320.6	752.189	726.248	731.796	720.21	710.909	696.872	689.446	587.313	476.869	444.261	434.931
320.8	757.002	730.942	736.551	724.636	715.404	701.385	694.079	591.634	481.289	448.449	438.924
321	762.104	735.387	741.111	729.341	719.934	705.443	698.266	595.944	485.567	452.581	443.072
321.2	767.076	739.681	745.808	733.814	724.605	709.974	702.636	599.94	490.02	456.969	447.093
321.4	771.735	743.715	750.104	737.996	728.53	714.492	706.923	604.207	494.196	461.391	451.182
321.6	776.24	748.081	754.273	741.964	732.319	718.587	711.097	608.525	498.471	465.307	454.896
321.8	780.232	752.059	758.581	746.232	736.555	722.103	714.974	612.055	502.49	469.104	458.681
322	784.261	755.614	762.499	750.318	740.546	725.797	719.201	616.092	506.606	472.962	462.225
322.2	788.436	759.572	766.356	754.317	744.377	729.72	723.016	620.389	510.531	477.048	465.989
322.4	792.522	763.03	770.182	758.141	747.503	733.819	726.615	624.419	514.597	481.168	469.655
322.6	796.31	765.951	773.818	761.772	750.57	737.462	730.337	628.304	519.054	485.055	473.422
322.8	799.535	769.871	777.363	765.511	753.852	741.077	734.005	631.805	523.377	488.447	476.841
323	803.014	773.448	780.473	769.325	757.378	744.534	737.171	635.651	527.375	492.046	480.468
323.2	805.963	776.569	784.028	772.5	760.632	747.535	740.283	638.801	531.136	495.986	484.095
323.4	809.238	779.53	787.389	775.801	763.752	750.837	743.016	642.479	534.686	498.972	487.674
323.6	812.191	782.702	790.32	778.721	766.882	753.629	745.83	646.155	538.366	502.975	491.201
323.8	814.93	785.498	793.095	781.364	769.973	756.519	749.183	649.403	541.696	506.392	494.308
324	817.902	788.284	796.372	784.026	773.394	759.028	752.26	652.574	545.406	509.667	497.719
324.2	820.437	791.413	798.982	787.005	776.631	761.75	755.344	655.941	548.807	513.144	500.957
324.4	823.031	793.892	801.629	789.482	779.664	764.346	758.331	658.991	551.867	516.671	504.347
324.6	825.852	796.377	804.045	791.264	782.643	767.296	760.883	662.054	555.513	520.175	507.531
324.8	828.667	798.981	806.264	794.092	785.121	769.449	763.511	664.883	559.07	523.39	510.598
325	831.213	801.555	808.46	796.404	787.44	771.942	766.182	667.809	562.497	526.605	513.481
325.2	833.752	803.962	810.541	798.985	789.571	774.482	768.4	670.738	566.101	529.573	516.249
325.4	836.179	806.185	812.654	801.067	791.807	776.811	770.431	673.417	569.484	532.538	519.405
325.6	838.556	808.085	814.413	803.113	793.88	779.413	772.521	676.105	572.504	535.416	522.511
325.8	840.692	810.036	816.063	805.531	796.411	781.751	774.479	678.484	575.484	538.777	525.558
326	842.908	812.374	818.466	807.666	798.553	783.716	776.551	680.932	578.397	541.95	528.558
326.2	845.307	814.078	820.306	809.899	800.41	785.309	778.282	683.46	581.474	544.993	531.246
326.4	847.115	815.715	822.455	811.719	802.238	787.361	780.409	686.369	584.473	547.908	533.943
326.6	849.389	817.569	824.453	813.919	804.427	789.44	782.448	688.6	587.173	550.719	536.767
326.8	851.247	819.321	826.092	815.237	806.332	791.469	784.518	690.77	589.827	553.728	539.558
327	852.903	821.281	827.583	816.618	808.28	793.28	786.628	692.97	592.506	556.307	542.374
327.2	854.718	823.154	829.198	818.044	810.242	795.051	788.115	694.997	595.212	559.383	544.922
327.4	856.234	824.477	830.513	819.584	811.369	796.689	790.161	697.273	597.827	561.806	547.123
327.6	857.003	825.093	832.275	820.812	813.162	798.183	791.616	699.273	600.76	564.144	549.54
327.8	858.293	826.347	833.676	822.064	815.096	799.827	793.44	701.26	603.212	566.477	552.061
328	859.358	827.495	835.117	823.216	816.696	801.589	795.144	703.237	605.407	569.183	554.445
328.2	860.674	828.859	836.468	824.367	818.135	803.095	796.497	704.963	607.55	571.341	556.485
328.4	861.493	829.982	837.794	825.65	819.703	804.215	797.943	706.567	609.951	573.648	558.67
328.6	862.356	830.908	839.068	826.856	821.013	805.454	799.455	708.468	612.381	575.762	561.135
328.8	863.201	832.091	840.37	828.206	822.271	806.533	801.587	710.21	614.778	578.171	563.885
329	864.115	832.933	841.79	829.2	823.334	807.401	802.814	711.586	617.23	580.347	565.814
329.2	865.424	834.23	842.543	830.023	824.628	808.59	803.886	713.4	619.393	582.563	567.877
329.4	866.726	835.586	843.852	830.677	825.615	809.731	805.111	715.103	621.476	584.908	569.499
329.6	867.573	837.057	844.6	831.674	826.265	810.809	806.352	716.653	623.673	586.877	571.737
329.8	868.336	837.713	845.458	832.532	827.523	811.422	807.404	718.296	625.625	589.087	573.999
330	869.367	838.537	846.244	833.801	828.235	812.142	808.313	719.738	627.827	591.112	575.976
330.2	870.804	839.248	847.222	834.435	829.003	813.112	809.232	720.805	629.508	593.35	577.711
330.4	871.972	840.077	847.919	835.298	829.715	814.445	809.61	721.866	631.194	595.199	579.295
330.6	872.873	841.005	848.509	835.798	830.436	815.349	810.522	723.106	632.942	596.807	580.792
330.8	873.955	841.925	849.355	836.254	831.106	816.471	811.452	724.346	634.398	598.307	582.144
331	874.486	842.402	849.938	836.852	831.396	816.972	812.023	725.705	635.679	599.911	583.695
331.2	875.007	842.73	850.256	837.98	832.074	817.628	812.525	727.178	637.113	601.455	585.362
331.4	875.379	843.164	850.872	838.368	832.753	818.302	812.914	727.828	638.855	603.084	586.212
331.6	875.719	843.338	851.334	838.286	833.053	818.501	813.453	728.627	640.219	604.43	587.262
331.8	876.089	843.629	851.797	838.369	833.611	819.07	814.216	729.84	641.592	605.729	588.447
332	876.038	843.791	852.028	838.791	833.956	819.048	814.517	731.233	642.674	607.368	589.583
332.2	875.968	843.606	851.571	839.342	834.439	819.318	814.979	732.004	644.129	608.604	590.566
332.4	875.96	843.799	851.206	839.738	835.119	819.372	815.5	732.701	645.731	610.102	591.661
332.6	875.995	843.945	851.295	840.265	835.868	819.715	815.731	733.455	647.19	611.399	592.856
332.8	876.222	844.015	851.666	839.96	835.837	820.232	815.647	733.875	648.384	612.225	594.118
333	876.769	843.635	851.562	839.842	835.957	819.947	816.069	734.179	649.434	612.938	595.416
333.2	876.51	843.712	851.373	839.62	835.96	820.18	816.294	735.026	650.198	614.297	596.694
333.4	875.906	843.582	851.058	839.824	835.49	820.302	816.647	735.713	650.981	615.357	597.784
333.6	875.923	842.997	850.501	839.634	835.476	820.348	816.812	735.884	651.977	616.062	598.318
333.8	875.533	842.736	850.641	839.133	835.286	820.3	816.495	736.756	652.921	616.955	599.173
334	875.52	841.83	850.38	838.824	834.919	819.996	815.777	737.113	653.474	617.687	600.16
334.2	875.43	841.378	849.817	837.938	834.178	819.677	815.577	736.925	654.204	618.565	600.979
334.4	874.511	840.504	849.461	837.279	833.534	819.224	815.441	737.282	654.923	619.487	601.399
334.6	873.248	839.961	848.837	836.561	833.109	818.958	815.418	738.037	655.78	620.419	602.288
334.8	872.341	839.178	847.667	836.15	832.506	818.177	815.134	738.592	656.491	620.913	603.034
335	871.513	838.585	846.73	834.995	831.493	817.524	814.615	738.138	656.94	621.597	603.515
335.2	870.801	837.902	846.197	834.201	830.915	816.647	813.376	737.923	657.556	621.915	604.195
335.4	869.834	837.311	845.58	832.967	830.298	816.186	812.61	737.26	658.131	622.307	604.587
335.6	868.95	836.755	844.344	831.792	829.992	815.187	812.117	736.972	658.391	622.668	604.842
335.8	867.738	835.573	843.156	830.844	829.036	814.502	811.673	737.126	658.364	623.029	605.381
336	866.455	834.88	842.022	829.448	827.892	813.494	810.753	737.161	658.533	623.498	606.082
336.2	865.471	833.435	840.639	828.438	826.817	812.369	809.757	736.435	658.606	623.848	605.956
336.4	864.369	832.065	839.538	827.369	825.525	811.594	808.628	735.869	658.714	624.148	606.159
336.6	863.255	830.741	838.51	825.987	824.513	810.815	807.56	735.113	658.938	624.372	606.387
336.8	862.149	829.24	837.115	824.943	823.501	809.428	806.544	734.412	659.133	624.673	606.404
337	860.536	827.586	835.428	823.688	822.097	808.304	805.589	734.042	659.4	624.839	606.886
337.2	859.31	826.087	833.77	822.373	820.157	807.046	804.111	733.281	659.647	625.059	607.369
337.4	858.156	824.724	832.404	820.81	818.707	805.47	802.558	732.341	659.662	625.255	607.323
337.6	856.924	823.214	831.214	819.779	817.016	804.366	800.77	731.422	659.365	625.245	607.237
337.8	855.372	821.542	829.604	818.502	815.129	802.963	798.946	730.602	659.531	625.391	606.999
338	853.993	819.662	828.212	816.365	813.585	801.24	797.477	729.461	659.52	625.379	606.766
338.2	851.758	817.411	826.166	814.231	811.566	799.442	796.135	728.197	659.131	625.283	606.078
338.4	850.157	815.716	823.909	812.693	810.303	798.295	794.299	727.325	658.7	625.188	605.786
338.6	848.5	813.945	821.829	810.841	808.575	796.757	792.516	726.418	658.298	625.026	605.452
338.8	846.317	812.187	819.931	809.108	806.375	794.616	790.783	725.36	657.963	624.642	604.992
339	843.985	810.112	818.16	806.872	804.322	793.069	788.657	724.327	657.458	624.28	605.118
339.2	841.3	808.086	815.453	804.523	802.505	791.076	787.575	723.553	657.283	623.791	604.57
339.4	839.367	806.29	813.085	802.004	800.506	788.824	786.249	722.189	656.842	623.495	604.561
339.6	837.266	803.98	810.613	799.811	798.566	786.976	784.133	720.82	655.881	623.204	603.906
339.8	834.936	801.929	808.198	797.461	796.671	784.659	781.608	719.499	655.538	622.704	603.903
340	832.599	799.607	806.088	795.436	794.151	782.122	779.685	717.934	655.086	621.911	603.305
340.2	829.968	797.132	803.715	792.846	791.682	779.827	777.963	716.878	654.313	621.379	602.818
340.4	827.49	794.477	801.296	789.988	788.885	777.685	775.694	715.465	653.721	620.744	602.21
340.6	824.912	792.247	798.75	787.313	786.745	775.577	773.687	713.777	652.966	620.137	601.297
340.8	822.297	789.592	795.985	784.801	784.225	772.753	771.501	712.226	652.037	619.319	600.255
341	819.987	786.528	793.323	782.662	781.847	770.348	768.626	710.59	651.5	618.641	599.354
341.2	817.155	784.021	790.989	780.35	779.343	768.075	766.043	708.843	650.887	618.071	598.538
341.4	814.226	781.9	788.195	778.232	776.433	765.89	763.984	707.492	649.856	616.832	597.928
341.6	811.703	779.332	785.433	775.81	773.691	763.414	761.657	705.838	648.834	615.829	596.853
341.8	809.367	776.481	782.893	772.854	771.419	761.335	759.13	704.142	648.126	614.851	595.968
342	806.718	773.916	780.391	770.602	769.612	758.919	756.941	702.21	646.939	614.213	595.122
342.2	803.991	771.078	777.626	768.386	767.03	756.275	754.139	700.388	645.589	613.328	594.439
342.4	800.814	768.075	774.677	765.854	764.559	753.906	751.518	698.307	644.629	612.115	593.471
342.6	797.872	765.35	772.333	762.984	762.279	751.684	749.127	696.408	643.475	610.821	592.617
342.8	794.958	762.641	770.051	760.014	759.922	748.736	746.796	694.931	642.203	609.536	591.553
343	792.532	759.75	767.308	757.234	757.732	745.968	744.345	693.042	641.061	608.469	590.629
343.2	789.636	756.525	764.758	753.88	755.51	743.472	741.621	691.337	639.86	607.722	589.341
343.4	786.643	754.224	761.321	751.481	752.86	740.863	738.648	689.065	638.619	606.631	588.611
343.6	783.752	751.711	758.317	748.54	750.12	737.905	735.723	686.888	637.001	605.421	587.725
343.8	780.698	748.666	755.352	745.532	747.054	734.888	733.31	684.981	635.809	604.411	586.842
344	778.089	745.621	752.67	742.667	744.87	732.476	730.844	683.006	634.735	603.262	585.69
344.2	774.91	742.678	750.085	739.867	742.047	729.826	728.426	681.297	633.398	602.577	584.643
344.4	771.697	739.786	746.901	737.223	738.892	727.131	725.693	679.236	631.962	601.605	583.43
344.6	768.438	736.638	743.821	734.478	736.138	724.705	722.866	677.21	630.678	600.636	582.197
344.8	765.256	733.737	740.329	731.321	732.973	721.865	720.011	674.938	629.506	599.187	581.159
345	762.101	730.942	737.672	728.223	729.768	719.197	717.263	672.894	628.099	597.809	580.081
345.2	758.715	727.832	734.551	725.68	726.594	716.816	715.089	670.335	627.084	596.291	578.61
345.4	755.681	724.551	731.602	722.558	723.959	714.003	712.809	668.302	626.046	595.065	577.416
345.6	752.506	721.673	728.595	719.395	721.117	710.875	710.127	666.039	624.691	593.782	575.902
345.8	749.503	718.804	725.426	716.645	717.873	707.868	707.699	663.862	623.174	592.581	574.608
346	746.744	715.737	722.007	713.532	715.263	705.056	704.824	661.73	621.599	591.621	573.378
346.2	744.006	713.14	719.191	710.829	712.424	702.409	701.788	659.669	619.966	590.166	571.841
346.4	740.512	710.601	716.462	707.699	709.432	699.353	699.461	657.716	618.251	588.933	570.896
346.6	737.551	707.933	713.693	705.002	706.425	696.6	697.195	655.475	616.677	587.891	569.72
346.8	734.498	705.37	711.28	702.085	703.827	693.631	694.816	653.747	615.214	586.89	568.58
347	731.87	702.799	709.082	699.396	701.203	690.973	691.835	651.9	613.719	585.688	567.402
347.2	728.875	700.136	706.35	696.619	698.617	688.531	688.995	649.639	612.225	584.277	565.997
347.4	725.754	697.527	703.59	693.279	695.913	686.098	686.157	647.658	610.674	582.954	564.817
347.6	722.764	694.915	700.688	690.518	693.335	683.696	683.859	645.304	609.124	581.117	563.179
347.8	719.814	692.131	698.011	687.47	690.349	680.785	681.674	643.199	607.605	579.315	561.972
348	717.343	689.214	695.244	685.061	687.928	678.414	679.238	641.063	606.112	577.74	560.708
348.2	714.519	686.301	692.038	682.604	685.258	675.993	676.638	639.141	604.533	576.442	558.904
348.4	711.824	683.404	689.038	679.797	682.62	673.505	673.732	637.165	603.33	574.769	557.245
348.6	708.569	680.451	686.096	677.064	679.598	670.706	671.242	635.254	601.806	573.143	555.712
348.8	705.364	677.67	683.148	673.956	676.675	667.833	668.393	633.512	600.375	571.655	554.69
349	702.402	674.792	680.104	671.186	673.988	665.205	665.932	631.358	598.98	570.338	553.353
349.2	699.642	672.016	677.169	668.733	671.179	662.354	663.416	629.175	597.642	568.817	551.85
349.4	696.681	669.398	674.673	666.196	668.167	660.131	660.878	627.264	596.314	567.99	550.627
349.6	693.889	666.739	671.931	663.232	665.435	657.627	658.143	625.094	594.536	566.706	548.942
349.8	691.137	663.812	668.971	660.507	662.933	655.21	655.559	622.999	592.82	565.159	547.699
350	688.245	660.709	666.376	657.314	660.22	652.672	653.051	620.681	590.883	563.713	546.231
350.2	685.344	658.057	663.29	654.511	657.567	650.047	650.569	618.343	589.398	562.654	544.862
350.4	682.62	655.184	660.191	651.673	654.961	647.471	647.969	616.22	587.652	561.243	543.031
350.6	680.059	652.499	657.455	648.89	652.142	644.979	645.166	613.836	585.626	559.657	541.066
350.8	676.977	649.521	654.388	646.129	649.613	642.409	642.72	612.01	583.984	558.308	539.362
351	673.947	646.716	651.336	642.991	647.167	639.764	639.704	609.614	582.469	556.69	537.91
351.2	671.022	644.011	648.286	640.399	644.548	636.992	637.409	607.532	581.019	555.02	536.643
351.4	667.996	640.89	645.31	637.522	642.151	633.978	634.655	605.448	579.556	553.366	535.081
351.6	664.86	638.186	642.147	634.786	639.001	631.357	632.047	603.541	577.806	551.671	533.788
351.8	662.371	635.139	639.223	632.307	636.227	628.942	629.323	601.562	575.959	549.753	532.259
352	659.529	632.546	636.183	629.389	633.043	626.108	626.299	598.796	574.557	548.174	530.883
352.2	656.72	629.719	633.245	626.836	629.878	623.44	623.77	596.611	572.81	546.543	529.576
352.4	653.953	626.852	630.542	624.221	627.365	620.879	620.754	594.226	571.261	544.782	528.198
352.6	650.976	624.142	627.737	621.671	624.401	618.021	618.002	591.83	569.324	543.392	526.727
352.8	648.297	621.396	624.935	618.911	621.694	615.507	615.26	589.68	567.294	541.533	525.118
353	645.199	618.466	622.08	616.172	618.728	612.885	612.704	587.286	565.483	539.653	523.348
353.2	642.435	615.568	619.489	613.352	615.78	609.966	609.888	584.912	563.741	538.163	521.756
353.4	639.566	613.125	616.655	610.442	612.976	607.049	607.531	582.426	561.479	536.677	520.275
353.6	636.495	610.606	614.217	607.464	610.441	604.612	605.12	580.613	559.63	535.277	518.799
353.8	633.773	607.675	611.743	604.694	608.135	601.834	602.428	579.062	557.821	533.747	517.058
354	630.676	604.857	608.692	601.702	605.724	599.18	599.965	576.773	555.934	531.822	515.482
354.2	628.06	602.005	605.526	598.79	602.668	596.518	597.181	574.416	554.215	530.114	514.089
354.4	624.846	598.991	602.892	596.054	600.026	593.536	594.363	572.096	552.498	528.36	512.332
354.6	621.771	596.097	600.209	593.142	596.931	590.625	591.431	569.905	550.612	526.666	510.634
354.8	618.728	593.124	597.511	589.999	594.131	587.923	588.938	567.345	548.875	525.107	509.089
355	615.703	590.001	594.858	587.242	590.999	584.702	586.249	565.154	547.196	522.937	507.187
355.2	612.889	586.965	591.857	584.526	587.766	581.852	583.495	562.813	545.339	520.781	505.116
355.4	609.544	583.865	588.749	581.251	584.951	579.423	580.557	560.285	543.229	518.394	503.361
355.6	606.849	581.064	585.856	578.039	582.049	576.57	577.898	557.786	541.028	516.834	501.4
355.8	603.907	577.996	583.333	575.084	579.378	573.507	575.186	555.489	538.988	514.878	499.999
356	600.867	575.284	580.338	571.903	576.541	571.02	572.587	553.802	536.943	513.064	498.19
356.2	598.451	572.196	577.131	569.013	574.033	568.109	570.188	551.412	534.86	511.348	496.481
356.4	595.268	569.346	573.811	566.306	570.981	565.524	567.361	549.174	532.941	509.69	494.841
356.6	592.103	566.609	570.836	563.17	568.179	562.704	564.609	547.108	531.057	507.733	493.163
356.8	589.057	563.637	568.007	560.189	565.491	560.112	561.534	544.574	529.023	505.901	491.214
357	585.855	560.757	564.721	557.074	562.464	557.166	558.91	542.122	526.759	504.301	489.567
357.2	582.851	557.547	561.251	554.19	559.587	554.391	556.217	539.572	524.727	502.218	487.772
357.4	579.411	554.222	558.173	551.411	556.188	551.687	553.455	537.029	522.897	500.441	485.817
357.6	576.326	551.166	555.183	548.342	553.266	548.503	550.667	534.11	521.21	498.76	483.855
357.8	573.196	548.471	552.222	545.32	550.128	545.496	547.699	531.681	519.317	496.739	482.187
358	569.514	545.441	549.301	542.244	547.171	542.326	544.917	529.166	517.132	494.407	480.212
358.2	566.752	542.192	546.293	539.287	544.307	539.537	541.864	526.59	515.15	492.848	478.268
358.4	563.179	539.092	543.053	536.356	541.339	536.296	538.843	523.965	512.693	490.837	476.151
358.6	559.971	536.377	539.943	533.559	538.54	533.55	536.179	521.282	510.737	488.732	474.112
358.8	557.19	533.506	537.074	530.83	535.802	530.58	533.449	518.772	508.681	486.906	472.356
359	554.25	531.239	534.44	527.85	532.88	527.325	530.326	516.315	506.65	485.054	470.512
359.2	551.16	528.76	531.437	524.614	530.197	524.375	527.49	513.856	504.161	482.749	468.492
359.4	548.05	525.607	528.4	521.535	527.426	521.513	524.592	511.59	501.919	480.638	466.802
359.6	545.035	522.431	525.188	518.52	524.73	518.75	521.739	508.922	499.886	478.4	465.02
359.8	541.831	519.139	522.112	515.141	521.752	516.003	518.96	506.45	497.458	476.531	462.876
360	538.681	516.195	519.275	512.099	518.634	513.24	516.089	503.967	495.421	474.766	460.901
360.2	535.959	513.403	516.25	509.486	515.203	510.532	513.214	501.34	493.976	472.753	459.251
360.4	533.069	510.609	513.362	506.357	512.133	507.703	510.096	498.541	492.022	470.61	457.177
360.6	530.135	507.312	510.571	503.484	509.59	504.79	507.259	496.162	490.103	468.569	455.124
360.8	526.963	503.838	507.652	500.612	506.487	501.98	504.331	493.46	487.998	465.974	453.155
361	523.673	500.798	504.737	497.823	503.096	499.049	501.468	490.947	485.973	464.09	451.385
361.2	520.711	497.985	501.829	494.909	500.124	496.073	498.636	488.469	483.592	462.173	449.488
361.4	517.754	495.466	498.863	492.549	497.187	493.267	495.905	485.878	481.555	459.747	447.489
361.6	515.103	492.748	495.862	489.772	494.451	490.332	492.971	483.309	479.017	457.641	445.802
361.8	512.157	489.797	493.061	487.136	491.871	487.583	489.934	480.947	476.553	455.535	443.735
362	508.976	486.933	490.24	484.325	489.037	484.801	486.99	478.737	474.384	453.746	441.672
362.2	505.946	483.891	487.143	481.177	486.004	482.196	484.085	476.394	472.285	452.073	439.79
362.4	502.754	481.218	484.09	478.53	483.48	479.363	481.742	473.762	469.952	450.003	437.756
362.6	499.959	478.476	481.264	475.983	480.773	476.441	478.796	471.454	467.905	448.174	435.418
362.8	496.888	476.069	478.102	473.048	477.622	473.609	475.823	468.925	465.69	446.307	433.175
363	493.86	473.16	475.205	470.12	474.879	470.897	472.657	466.215	463.18	443.985	431.01
363.2	490.847	470.379	471.972	467.159	471.91	468.146	469.582	463.582	461.206	441.687	428.969
363.4	487.806	467.202	468.838	464.129	468.886	465.538	466.799	461.025	459.239	439.257	426.968
363.6	484.699	464.238	465.682	461.213	465.993	462.767	464.419	458.4	456.826	437.281	425.073
363.8	481.549	461.225	462.5	458.496	463.197	459.561	461.737	455.681	454.58	434.992	422.693
364	478.615	458.191	459.65	455.365	460.138	456.281	459.135	452.926	452.383	433.006	420.405
364.2	475.657	455.415	456.473	452.304	457.027	453.682	456.286	450.687	450.375	430.986	418.421
364.4	472.574	452.745	453.247	449.046	453.891	450.75	453.695	448.077	448.128	428.749	416.547
364.6	469.371	449.606	450.661	446.186	451.07	448.035	451.16	445.881	446.275	426.471	414.692
364.8	466.234	446.66	448.127	443.305	448.022	445.069	448.529	443.348	444.097	424.675	412.705
365	463.264	443.861	445.366	440.401	445.481	442.106	446.255	440.996	441.376	422.268	410.723
365.2	460.56	441.166	442.754	437.242	442.708	439.3	443.404	438.496	439.03	420.347	408.294
365.4	457.67	438.516	440.075	434.07	440.04	436.687	440.857	436.223	436.854	418.207	406.405
365.6	454.905	436.008	437.401	431.316	436.857	433.887	437.961	433.666	434.372	415.804	404.367
365.8	451.73	433.356	434.566	428.591	434.142	431.255	435.307	431.257	431.958	413.653	402.266
366	449.005	430.402	432.048	426.118	431.829	428.777	432.604	428.582	429.841	411.753	400.404
366.2	446.314	427.828	429.382	423.634	428.948	426.019	429.745	426.007	427.234	409.408	398.124
366.4	443.595	425.136	426.067	420.878	426.501	423.214	426.793	423.445	425.113	407.372	395.982
366.6	440.848	422.147	423.197	418.06	423.902	420.666	424.021	421.008	423.134	405.281	393.969
366.8	437.861	419.376	420.412	415.404	421.095	418.649	421.178	418.346	421.051	403.546	392.195
367	434.949	416.749	417.816	412.718	418.145	415.616	418.556	415.701	418.62	401.64	390.394
367.2	432.423	414.134	414.839	410.063	415.365	412.909	416.011	413.399	416.406	399.267	388.368
367.4	429.509	411.51	412.346	407.204	412.801	410.562	413.266	410.952	414.204	397.047	386.528
367.6	426.937	409.088	409.532	404.684	410.053	407.955	410.541	408.386	411.918	394.765	384.303
367.8	424.172	406.65	406.679	401.777	407.454	405.384	407.716	405.726	409.823	392.374	382.235
368	421.335	404.105	403.973	398.886	404.75	402.924	405.321	403.231	407.55	390.194	379.998
368.2	418.276	401.668	401.294	396.402	401.899	400.594	403.055	400.599	405.437	387.994	377.826
368.4	415.36	399.059	398.75	393.795	399.361	397.5	400.317	398.154	403.31	385.768	375.825
368.6	412.807	396.44	395.955	391.2	396.859	395.199	397.969	395.884	401.246	383.358	373.374
368.8	410.22	394	393.619	389.044	394.722	392.944	395.416	393.427	399.442	381.163	371.456
369	407.451	391.088	390.84	386.547	392.276	390.395	392.532	390.857	397.279	378.804	369.425
369.2	404.657	388.318	388.19	383.928	389.855	387.76	390.118	388.505	395.253	376.64	367.646
369.4	401.867	385.569	385.807	381.332	387.617	385.32	387.798	386.548	393.053	374.691	365.918
369.6	399.008	382.905	383.103	378.704	385.011	382.466	385.291	384.387	390.97	372.882	363.959
369.8	396.46	380.134	380.804	376.068	382.709	379.878	382.686	381.991	388.698	371.052	362.174
370	393.977	377.626	378.009	373.313	380.153	377.304	380.214	380.064	386.692	368.831	360.365
370.2	391.536	375.018	375.25	370.833	377.42	374.795	377.692	377.626	384.426	366.614	358.634
370.4	388.605	372.165	372.715	368.154	374.602	372.144	375.028	375.336	381.765	364.535	356.535
370.6	385.963	369.744	369.979	365.781	372.014	369.604	372.318	373.187	379.578	362.811	354.557
370.8	383.485	367.174	367.653	363.304	369.689	367.067	369.846	370.914	377.195	360.731	352.565
371	380.887	364.951	365.13	360.95	366.947	364.195	367.379	368.604	374.69	358.901	350.67
371.2	378.488	362.45	362.459	358.256	364.114	362.146	365.144	366.193	372.635	356.834	348.78
371.4	376.065	360.175	359.865	355.83	361.517	359.781	362.702	363.912	370.735	354.797	346.989
371.6	373.457	357.724	357.377	353.514	358.776	357.389	359.968	361.689	368.374	352.782	344.711
371.8	370.762	355.472	355.01	351.016	356.309	354.833	357.661	358.934	366.261	350.743	342.674
372	368.166	352.992	352.532	348.743	353.78	352.235	355.315	356.431	364.239	348.943	340.479
372.2	365.622	350.572	350.233	346.461	351.502	349.772	352.913	354.178	362.309	346.586	338.665
372.4	362.844	348.254	347.623	343.877	348.827	347.354	350.503	351.904	360.385	344.442	336.476
372.6	360.093	345.621	345.034	341.387	346.205	344.896	348.251	349.541	358.309	342.156	334.561
372.8	357.676	343.096	342.428	339.406	343.912	342.602	345.679	347.237	356.272	340.11	332.685
373	355.295	340.523	340.168	337.101	341.514	340.26	343.293	344.985	354.022	337.977	330.704
373.2	353.029	337.866	337.642	334.624	339.243	337.705	340.847	342.541	351.859	335.838	328.604
373.4	350.492	335.558	335.404	332.303	337.121	335.41	338.109	340.463	349.916	333.926	326.84
373.6	348.017	333.232	333.161	329.759	334.703	333.288	335.7	338.455	348.023	331.722	325.176
373.8	345.452	330.731	330.822	327.272	331.993	330.831	333.387	336.128	345.775	329.599	323.369
374	343.148	328.355	328.696	324.914	329.567	328.546	331.349	333.926	343.575	327.785	321.667
374.2	340.824	325.978	326.209	322.801	327.267	326.166	329.073	331.705	341.445	325.693	319.637
374.4	338.176	323.702	323.795	320.418	325.001	323.711	326.871	329.694	339.502	323.71	317.444
374.6	335.604	321.382	321.547	317.725	322.673	321.702	324.473	327.395	337.354	321.708	315.628
374.8	332.988	319.336	319.285	315.441	320.699	319.372	322.284	325.201	335.453	319.711	313.741
375	330.546	316.83	316.812	312.986	318.315	317.145	320.248	323.011	333.303	317.391	311.928
375.2	328.179	314.405	314.338	310.536	315.723	314.299	317.999	320.978	330.942	315.218	309.948
375.4	326.157	312.152	312.032	308.403	313.741	312.073	315.825	318.728	329.347	313.48	307.857
375.6	323.647	309.786	309.443	306.196	311.501	309.658	313.233	316.59	327.409	311.476	305.962
375.8	321.304	307.432	306.893	303.819	309.137	307.462	310.94	314.409	325.383	309.562	304.276
376	319.345	305.011	304.626	301.291	306.757	304.961	308.569	312.05	323.367	307.64	302.455
376.2	316.749	302.741	302.472	299.057	304.42	302.629	306.117	309.688	321.203	305.549	300.532
376.4	314.357	300.369	300.148	296.862	301.843	300.463	304.037	307.493	318.777	303.404	298.5
376.6	311.863	298.152	298.088	294.435	299.512	298.022	301.641	305.649	316.718	301.532	296.437
376.8	309.487	296.193	295.783	292.449	297.332	295.74	299.212	303.762	314.869	299.861	294.694
377	306.81	294.12	293.597	289.913	295.175	293.607	296.782	301.539	312.577	297.82	293.205
377.2	304.197	291.782	291.073	287.435	292.542	291.555	294.251	299.435	310.554	295.801	291.116
377.4	301.823	289.708	289.126	285.292	290.446	289.591	292.237	297.341	308.388	293.915	289.033
377.6	299.291	287.612	286.853	283.093	288.376	287.581	290.013	295.123	306.435	291.987	287.154
377.8	297.14	285.454	284.423	280.529	286.095	285.271	287.728	293.019	304.33	289.911	285.344
378	295.224	283.307	282.113	278.077	283.901	282.941	285.588	290.94	302.41	288.219	283.405
378.2	293.04	281.033	279.933	275.888	281.978	280.82	283.64	288.664	300.57	286.129	281.606
378.4	290.962	278.48	277.729	273.601	279.774	278.681	281.607	286.396	298.559	284.141	279.74
378.6	288.588	276.119	275.463	271.61	277.596	276.634	279.401	284.628	296.665	282.048	278.064
378.8	286.528	273.987	273.113	269.354	275.575	274.438	277.569	282.266	294.745	279.961	276.009
379	284.26	271.91	270.866	267.126	273.374	271.939	275.257	280.3	292.615	278.035	274.172
379.2	281.956	269.613	268.72	264.923	271.208	269.446	273.144	278.055	290.727	275.949	272.506
379.4	279.604	267.231	266.562	262.927	269.142	267.333	271.071	276.001	288.866	274.164	270.661
379.6	277.544	265.091	264.328	261.09	266.621	265.197	268.83	273.967	286.852	272.437	269.037
379.8	275.066	263.073	262.24	258.845	264.563	263.289	266.64	271.852	284.986	270.599	267.465
380	272.701	260.969	260.108	256.775	262.411	260.92	264.483	269.691	283.26	268.651	265.747
380.2	270.55	258.82	258.041	254.538	260.272	259.03	262.578	267.441	281.184	266.731	263.911
380.4	268.279	256.95	255.779	252.531	258.157	256.99	260.364	265.199	279.088	264.978	262.275
380.6	266.238	254.734	253.7	250.379	256.179	255.047	258.267	263.295	277.16	262.974	260.615
380.8	263.903	252.665	251.688	248.432	253.854	253.067	256.157	261.18	275.113	261.184	258.783
381	261.889	250.543	249.526	246.269	251.456	250.923	253.88	258.933	273.273	259.161	256.822
381.2	259.595	248.445	247.207	243.914	249.216	248.693	251.712	256.751	271.754	256.799	254.835
381.4	257.326	246.081	245.053	241.876	247.006	246.688	249.739	254.777	269.675	255.098	252.654
381.6	255.347	243.895	242.985	240.103	244.884	244.715	247.75	252.793	267.729	252.941	250.836
381.8	252.914	241.983	240.906	238.12	242.728	242.415	245.807	250.825	265.716	250.833	248.944
382	250.907	239.853	238.794	236.371	240.838	240.318	243.658	249.05	263.66	249.077	247.09
382.2	248.789	237.674	236.766	234.186	238.744	238.239	241.613	247.212	261.916	247.353	245.149
382.4	246.462	235.635	234.722	232.019	236.624	236.185	239.485	245.472	259.941	245.426	243.471
382.6	244.408	233.661	232.766	229.942	234.542	234.223	237.549	243.414	257.957	243.515	241.965
382.8	242.397	231.746	230.735	228.107	232.731	232.233	235.65	241.674	255.95	241.87	240.407
383	240.175	229.922	228.99	226.016	231.016	230.472	233.721	239.954	254.058	239.857	238.941
383.2	238.339	227.989	227.053	224.04	229.117	228.3	231.543	238.297	252.403	238.175	237.463
383.4	236.211	225.933	225.003	221.918	226.997	226.386	229.337	236.433	250.437	236.563	235.931
383.6	233.933	223.942	222.979	219.794	224.846	224.34	227.427	234.396	248.72	234.757	234.335
383.8	231.975	222.041	221.048	217.988	222.528	222.397	225.474	232.549	246.921	232.898	232.634
384	229.925	220.048	219.077	216.163	220.693	220.373	223.532	230.422	245.26	231.075	231.065
384.2	227.915	218.016	217.025	214.34	218.817	218.465	221.602	228.684	243.448	229.45	229.368
384.4	225.757	215.979	214.988	212.384	216.827	216.63	219.632	226.643	241.6	227.608	227.474
384.6	224.057	213.916	213.139	210.649	214.898	214.662	217.932	224.648	239.834	225.917	225.749
384.8	222.264	211.959	211.078	208.623	212.856	212.636	216.108	222.467	237.828	224.075	223.903
385	220.308	210.25	209.427	206.727	211.092	210.928	214.138	220.418	235.922	222.272	222.16
385.2	218.451	208.778	207.562	204.912	209.169	209.089	212.112	218.459	234.046	220.474	220.482
385.4	216.44	206.998	205.539	202.92	207.434	207.051	210.084	216.57	232.191	218.701	218.514
385.6	214.445	205.082	203.783	201.19	205.709	205.269	208.351	214.704	230.332	216.814	216.764
385.8	212.542	203.443	202.104	199.288	203.772	203.459	206.563	212.888	228.498	214.99	215.047
386	210.591	201.698	200.362	197.495	201.952	201.488	204.7	211.033	226.613	213.435	213.386
386.2	208.497	199.817	198.537	195.655	200.097	199.605	202.788	209.353	224.918	211.786	211.633
386.4	206.473	198.073	196.616	193.881	198.191	197.596	200.744	207.54	223.188	209.931	210.142
386.6	204.562	196.213	194.603	192.281	196.389	195.668	198.897	205.848	221.51	208.251	208.385
386.8	202.64	194.375	192.687	190.48	194.684	194.13	197.231	204.192	219.797	206.573	206.817
387	200.88	192.468	190.85	188.481	193.049	192.391	195.654	202.428	218.251	205.1	205.615
387.2	199.016	190.642	188.994	186.688	191.3	190.39	193.696	200.637	216.647	203.32	204.104
387.4	197.126	188.913	187.158	184.902	189.578	188.508	191.704	198.895	214.981	201.799	202.465
387.6	195.209	186.903	185.255	183.117	187.741	186.785	190.15	197.103	213.455	200.185	200.789
387.8	193.298	185.074	183.216	181.477	185.903	185.033	188.117	195.327	211.635	198.576	199.117
388	191.474	183.34	181.487	179.794	184.071	183.327	186.405	193.614	209.916	196.948	197.583
388.2	189.742	181.64	179.901	178.239	182.326	181.884	184.613	192.031	208.253	195.258	196.137
388.4	187.933	179.885	178.207	176.403	180.301	179.991	182.829	190.218	206.512	193.484	194.704
388.6	186.174	178.142	176.593	174.818	178.505	178.197	181.074	188.276	204.81	191.717	192.944
388.8	184.439	176.413	175.008	173.101	176.694	176.685	179.292	186.53	203.101	190.219	191.488
389	183.071	174.79	173.338	171.43	174.991	175.335	177.594	184.915	201.358	188.695	190.042
389.2	181.23	173.269	171.576	169.758	173.259	173.709	175.704	183.296	199.619	186.922	188.567
389.4	179.818	171.727	170.143	168.015	171.706	172.088	174.321	181.64	198.284	185.191	187.206
389.6	178.339	169.835	168.591	166.391	170.313	170.507	172.718	179.991	196.799	183.647	185.66
389.8	176.472	168.095	167.027	164.879	168.713	168.777	171.022	178.341	195.279	182.218	184.048
390	174.957	166.505	165.423	163.182	167.206	167.061	169.543	176.707	193.669	180.688	182.436
390.2	173.34	164.937	163.836	161.656	165.597	165.568	167.927	175.24	192.078	179.249	181.041
390.4	171.597	163.313	162.004	160.131	164.002	163.82	166.321	173.885	190.535	177.745	179.53
390.6	169.749	161.651	160.349	158.607	162.27	162.184	164.738	172.129	189.244	176.056	177.905
390.8	167.954	160.152	158.719	157.039	160.493	160.375	163.122	170.584	187.599	174.57	176.372
391	166.37	158.584	157.191	155.532	158.715	158.787	161.317	168.929	185.905	173.185	174.892
391.2	164.669	157.199	155.579	154.023	157.096	157.343	159.847	167.308	184.121	171.804	173.579
391.4	163.114	155.665	153.979	152.298	155.556	155.862	158.399	165.613	182.667	170.214	172.262
391.6	161.5	154.059	152.405	150.899	154.008	154.372	156.908	163.921	181.125	168.838	170.824
391.8	159.998	152.468	150.667	149.495	152.346	152.812	155.28	162.321	179.552	167.408	169.295
392	158.447	151.049	149.405	147.997	150.931	151.424	153.752	160.715	178.096	165.982	168.186
392.2	157.051	149.528	148.07	146.331	149.346	149.893	152.35	159.255	176.473	164.609	166.779
392.4	155.619	148.041	146.595	144.794	148.058	148.126	150.772	157.736	174.83	163.101	165.33
392.6	154.06	146.336	145.178	143.356	146.769	146.765	149.282	156.307	173.202	161.612	164.061
392.8	152.413	144.904	143.642	141.868	145.391	145.378	147.903	155.066	171.971	160.093	162.788
393	150.622	143.365	142.004	140.391	143.814	143.934	146.336	153.619	170.406	158.637	161.301
393.2	148.99	142.003	140.625	138.96	142.31	142.56	144.869	152.191	169.117	157.063	160.008
393.4	147.496	140.756	139.335	137.375	140.743	141.137	143.44	150.788	167.782	155.686	158.755
393.6	145.926	139.208	137.773	136.054	139.302	139.698	142.046	149.439	166.305	154.356	157.424
393.8	144.384	137.746	136.266	134.88	137.998	138.327	140.645	147.905	165.027	152.831	156.317
394	142.76	136.38	134.773	133.534	136.759	137.009	139.25	146.505	163.849	151.419	155.013
394.2	141.319	135.203	133.4	132.217	135.446	135.754	138.028	145.048	162.454	150.061	153.919
394.4	139.975	133.781	132.055	130.728	133.994	134.195	136.504	143.596	161.003	148.713	152.502
394.6	138.833	132.627	130.854	129.614	132.92	132.923	135.267	142.311	159.768	147.543	151.2
394.8	137.546	131.24	129.517	128.144	131.591	131.353	133.749	140.836	158.14	146.109	149.951
395	136.063	129.704	128.045	126.726	130.157	129.948	132.301	139.394	156.61	144.637	148.694
395.2	134.807	128.551	126.914	125.408	128.956	128.668	131.235	138.157	155.318	143.384	147.377
395.4	133.418	127.095	125.58	124.045	127.478	127.367	129.911	136.899	154.014	141.932	145.883
395.6	132.137	125.811	124.27	122.705	126.409	126.106	128.388	135.426	152.361	140.636	144.591
395.8	130.669	124.465	122.949	121.235	124.901	124.769	126.954	134.077	150.971	139.269	143.216
396	129.436	123.22	121.673	120.07	123.448	123.462	125.719	132.695	149.81	138.067	142.045
396.2	127.826	121.828	120.379	118.802	121.984	122.107	124.45	131.21	148.542	136.813	141.075
396.4	126.507	120.625	119.139	117.538	120.693	120.946	123.062	130.035	147.442	135.608	139.935
396.6	125.356	119.498	117.823	116.307	119.509	119.603	121.849	128.814	146.42	134.438	138.605
396.8	124	118.292	116.451	115.223	118.274	118.348	120.611	127.49	145.153	133.098	137.559
397	122.605	117.209	115.415	114.026	117.183	117.253	119.316	126.277	143.861	131.896	136.251
397.2	121.238	116.026	114.099	112.822	115.87	115.989	118.309	124.971	142.744	130.586	135.308
397.4	120.113	114.672	113.224	111.574	114.705	114.929	117.234	123.915	141.554	129.282	134.204
397.6	118.77	113.222	112.181	110.323	113.668	113.728	115.924	122.574	140.268	128.175	133.133
397.8	117.665	111.972	110.923	109.197	112.594	112.647	114.722	121.498	138.979	126.877	131.979
398	116.516	110.82	109.642	108.082	111.398	111.59	113.52	120.391	137.785	125.596	130.793
398.2	115.14	109.514	108.399	107.045	110.241	110.52	112.408	119.148	136.395	124.406	129.666
398.4	113.922	108.346	107.516	105.843	109.14	109.371	111.281	117.957	135.218	123.354	128.53
398.6	112.697	107.098	106.255	104.788	108.001	108.147	109.906	117.006	134.097	122.176	127.52
398.8	111.654	105.773	105.033	103.46	106.624	106.968	108.612	115.833	132.76	121.052	126.447
399	110.464	104.622	103.719	102.408	105.549	105.841	107.509	114.576	131.735	120.034	125.227
399.2	109.095	103.735	102.512	101.262	104.442	104.67	106.39	113.439	130.531	118.85	124.09
399.4	107.932	102.839	101.397	100.286	103.316	103.598	105.327	112.405	129.354	117.725	123.247
399.6	106.74	101.505	100.375	99.1772	102.205	102.374	104.131	111.228	128.193	116.416	122.177
399.8	105.6	100.423	99.3488	98.067	101.011	101.333	102.958	110.162	126.942	115.358	121.06
400	104.452	99.1983	98.2145	96.9379	99.7778	100.11	101.886	108.917	125.826	114.177	120.001
400.2	103.384	98.1531	97.1681	95.7816	98.5885	99.04	100.821	107.646	124.493	113.147	119.014
400.4	102.36	97.1309	96.056	94.76	97.508	97.9415	99.7027	106.383	123.492	112.08	117.813
400.6	101.358	96.2904	95.2848	93.7568	96.5029	96.8594	98.6365	105.328	122.412	111.026	116.851
400.8	100.313	95.098	94.2438	92.7542	95.277	95.8358	97.3824	104.3	121.197	110.024	115.974
401	99.1262	93.9787	93.2445	91.6519	94.1284	94.5414	96.1736	103.108	120.181	108.918	114.819
401.2	98.0536	93.12	92.1366	90.715	93.1354	93.4152	95.1812	102.058	119.264	107.944	113.789
401.4	97.1079	92.1777	91.0919	89.6893	92.1843	92.4081	94.1032	101.089	118.282	106.779	112.919
401.6	96.232	91.1897	90.0697	88.7275	91.2272	91.4275	93.1902	100.033	117.219	105.805	111.952
401.8	95.1213	90.1119	88.7979	87.6332	90.1046	90.4492	92.1081	98.9887	115.989	104.734	110.999
402	94.0391	89.2119	88.0187	86.6668	89.2391	89.5482	91.2466	98.0195	115.258	103.653	110.116
402.2	93.0054	88.1141	86.7323	85.5998	88.2385	88.5351	90.2795	96.962	114.012	102.658	109.192
402.4	92.0279	87.2714	85.7686	84.6083	87.4512	87.4982	89.4333	96.0768	113.017	101.418	108.235
402.6	90.958	86.0881	84.7503	83.7303	86.4957	86.5648	88.6318	95.1399	111.952	100.435	107.228
402.8	89.9807	85.137	83.6163	82.7391	85.2993	85.6307	87.5874	94.2644	110.898	99.4906	106.333
403	88.8192	84.2329	82.7525	81.8189	84.2693	84.6826	86.5573	93.1799	109.99	98.535	105.327
403.2	87.878	83.2021	81.9492	80.8112	83.275	83.7196	85.5036	92.2309	109.031	97.544	104.416
403.4	86.9696	82.4141	81.2285	80.0634	82.3559	82.7348	84.5284	91.2742	108.127	96.5037	103.495
403.6	86.0455	81.5198	80.2015	79.1074	81.44	81.7037	83.4135	90.2216	107.317	95.5468	102.537
403.8	85.0387	80.5836	79.4055	78.2804	80.4082	80.8084	82.419	89.1827	106.473	94.5396	101.558
404	84.1409	79.6646	78.7312	77.3994	79.4954	79.8585	81.4382	88.1984	105.663	93.8453	100.564
404.2	83.068	78.8507	77.7301	76.5242	78.496	79.0365	80.5093	87.0903	104.729	92.7782	99.7784
404.4	82.2203	78.031	77.0561	75.7433	77.7281	78.2756	79.6851	86.2032	103.915	91.9618	99.051
404.6	81.2517	77.0062	76.177	74.8287	76.8213	77.3866	78.7779	85.3312	102.814	90.8812	98.1372
404.8	80.3347	76.1239	75.2003	73.9771	75.893	76.4442	77.8021	84.2428	101.699	90.1068	97.356
405	79.4209	75.1587	74.3663	73.0532	75.0975	75.6049	76.9633	83.4196	100.779	89.3132	96.5641
405.2	78.5242	74.1653	73.5157	72.2154	74.2513	74.7653	76.115	82.5621	99.9244	88.485	95.6298
405.4	77.7044	73.3358	72.8076	71.5274	73.5778	74.0491	75.4542	81.8569	98.8691	87.5955	94.8803
405.6	76.8448	72.5418	71.9434	70.872	72.7511	73.1544	74.605	81.1432	97.9568	86.7275	94.0877
405.8	75.9738	71.9105	71.1903	70.2906	71.9023	72.2865	73.8894	80.3298	96.9945	85.9907	93.2645
406	75.0746	71.0899	70.1986	69.2274	70.9873	71.2832	73.0195	79.387	96.1081	85.0509	92.4054
406.2	74.3939	70.5	69.3391	68.5174	70.1806	70.5469	72.2493	78.6434	95.3736	84.3091	91.5005
406.4	73.5678	69.686	68.5209	67.8592	69.5787	69.7547	71.6439	77.8402	94.5278	83.4696	90.829
406.6	72.74	68.9628	67.7222	67.0717	68.8878	69.0059	70.8826	77.024	93.7551	82.7475	90.0463
406.8	71.8176	68.2164	66.7807	66.3519	68.0645	68.1519	70.0145	76.1801	92.8524	81.9685	89.2603
407	71.0895	67.4763	65.9846	65.5922	67.2401	67.406	69.2214	75.3414	92.0314	81.0572	88.5118
407.2	70.1703	66.6469	65.0192	64.7463	66.3817	66.6455	68.4678	74.4608	91.1994	80.2566	87.6569
407.4	69.3912	65.8328	64.3523	63.8756	65.7384	65.9688	67.6562	73.6548	90.4048	79.4773	86.9034
407.6	68.4959	64.8997	63.5463	63.0628	65.0614	65.1982	66.7471	72.7064	89.6316	78.733	85.938
407.8	67.7439	64.2605	62.9433	62.4318	64.31	64.3777	66.0091	71.9135	88.7126	77.9446	85.3323
408	66.9057	63.5238	62.2646	61.6718	63.5206	63.6197	65.2066	71.11	87.8511	77.2463	84.5951
408.2	66.1206	62.7826	61.6162	60.9936	62.7219	62.9488	64.4349	70.408	87.1394	76.3663	83.8998
408.4	65.3567	62.0923	61.1122	60.1734	61.9472	62.3131	63.8228	69.6162	86.2973	75.566	83.1378
408.6	64.5987	61.3239	60.5197	59.4076	61.1955	61.5394	62.9393	68.8871	85.6004	74.9011	82.3823
408.8	63.9554	60.7191	59.7852	58.7388	60.4895	60.8479	62.2134	68.2233	84.9655	74.2222	81.6634
409	63.2528	59.9319	59.122	57.9981	59.7535	60.0917	61.4956	67.4586	84.0997	73.4021	80.9698
409.2	62.6343	59.2979	58.4436	57.3636	59.0737	59.4797	60.8715	66.8896	83.3927	72.7427	80.3729
409.4	61.9429	58.4831	57.7292	56.693	58.3358	58.7857	60.1446	66.0695	82.7693	71.9204	79.6882
409.6	61.1373	57.6685	57.0149	55.9861	57.6608	58.291	59.4015	65.4063	82.1956	71.1656	78.9404
409.8	60.5862	57.1347	56.3686	55.3126	56.9934	57.5994	58.8141	64.6989	81.4209	70.4807	78.2425
410	59.9272	56.507	55.6544	54.7224	56.2831	56.9214	58.0144	64.1406	80.6319	69.8841	77.708
410.2	59.1715	55.9187	54.9934	54.2124	55.68	56.4146	57.4185	63.5113	79.8177	69.3367	77.1573
410.4	58.5435	55.3101	54.494	53.5231	55.0636	55.6721	56.718	62.7997	79.1939	68.7009	76.3538
410.6	57.7978	54.5466	53.7398	52.9651	54.2432	54.9753	56.1009	61.977	78.4976	67.8704	75.8646
410.8	57.1277	53.9733	53.1807	52.4498	53.5696	54.35	55.4631	61.4005	77.6872	67.1498	75.2518
411	56.4744	53.248	52.6343	51.7577	53.0967	53.7797	54.7906	60.7998	76.8559	66.528	74.6217
411.2	55.8389	52.6409	52.1761	51.154	52.5337	53.1116	54.2017	60.3248	76.2246	66.0109	74.0481
411.4	55.1409	51.9737	51.5022	50.5069	51.904	52.4169	53.4836	59.7051	75.6057	65.4609	73.442
411.6	54.4227	51.2487	50.8639	49.83	51.2593	51.8068	52.9036	58.9175	75.0062	64.703	72.7353
411.8	53.845	50.4983	50.1174	49.1404	50.5821	51.1289	52.0683	58.1654	74.4391	63.9388	72.019
412	53.1881	49.843	49.5319	48.528	49.919	50.4965	51.46	57.4068	73.6492	63.1998	71.4285
412.2	52.5944	49.2348	49.002	47.9909	49.4255	49.9029	50.8696	56.7459	73.0207	62.6028	70.8563
412.4	52.06	48.6602	48.4232	47.3478	48.884	49.2931	50.2721	56.0145	72.449	62.0352	70.3245
412.6	51.4513	48.1288	47.7526	46.7263	48.1225	48.5703	49.7754	55.2978	71.9299	61.4475	69.5916
412.8	50.9225	47.6482	47.062	46.2323	47.5272	48.0388	49.2633	54.5935	71.2791	60.7689	69.0046
413	50.3043	47.1594	46.4036	45.7249	46.9372	47.4972	48.6422	53.7848	70.4458	60.0736	68.3376
413.2	49.7467	46.6383	45.8421	45.248	46.4324	46.8995	48.2206	53.2933	69.9653	59.5983	67.8372
413.4	49.0228	45.8896	45.2517	44.7918	45.951	46.3258	47.6764	52.8626	69.2233	59.0689	67.2075
413.6	48.3491	45.5063	44.7035	44.2509	45.4986	45.7047	47.0485	52.2817	68.5621	58.3197	66.647
413.8	47.8869	44.9578	44.1164	43.6888	45.0679	45.2677	46.5873	51.7569	68.096	57.8828	66.0997
414	47.2584	44.496	43.4406	43.2005	44.408	44.8116	45.9797	51.2308	67.5909	57.4602	65.3585
414.2	46.7313	43.91	43.0838	42.6366	43.9694	44.324	45.4139	50.6312	67.0001	56.8871	64.7907
414.4	46.1035	43.3914	42.5696	42.1137	43.4424	43.819	44.7641	50.0977	66.4176	56.2484	64.1707
414.6	45.4762	42.7793	42.1044	41.5002	42.8794	43.2725	44.2951	49.5417	65.9454	55.5885	63.6903
414.8	44.9748	42.2838	41.5832	41.0387	42.3352	42.712	43.6266	48.9981	65.21	54.9797	62.9036
415	44.5631	41.9487	41.2161	40.5925	41.9975	42.2683	43.1355	48.5229	64.7077	54.4914	62.4572
415.2	44.0971	41.4641	40.7489	40.0366	41.3363	41.7892	42.5759	47.943	64.2016	53.9729	61.9322
415.4	43.6633	40.9947	40.3892	39.5433	40.7726	41.3262	42.1164	47.4042	63.6997	53.4055	61.4445
415.6	43.0233	40.3882	39.8764	38.998	40.2543	40.7484	41.5366	46.8512	62.943	52.7698	60.967
415.8	42.4728	39.9803	39.2544	38.5499	39.5839	40.2253	40.9216	46.4524	62.312	52.1525	60.3963
416	42.0181	39.6278	38.6758	37.9554	39.0391	39.74	40.4196	45.9552	61.7764	51.5355	59.9114
416.2	41.622	39.2941	38.2974	37.5818	38.636	39.421	39.9294	45.5628	61.3375	51.1442	59.4655
416.4	41.0643	38.8315	37.7619	37.0042	38.1636	38.9172	39.3752	45.0579	60.8061	50.5914	58.9303
416.6	40.5602	38.2419	37.2356	36.4338	37.7314	38.4178	39.0039	44.4564	60.0886	49.9793	58.5055
416.8	40.0872	37.7949	36.7463	35.9248	37.2532	37.8848	38.6334	44.0234	59.5485	49.4067	58.0977
417	39.5267	37.331	36.2135	35.4597	36.704	37.4084	38.1185	43.5183	59.0566	48.8487	57.4703
417.2	38.9328	36.793	35.684	35.063	36.1865	36.8513	37.5459	42.941	58.5467	48.2582	56.959
417.4	38.4316	36.2783	35.2337	34.6201	35.9045	36.2516	37.0975	42.3933	58.0079	47.8065	56.5139
417.6	37.9658	35.7458	34.9085	34.2119	35.4946	35.7565	36.688	41.8517	57.5009	47.4	56.1518
417.8	37.483	35.2253	34.4361	33.7442	34.9859	35.1813	36.1877	41.294	56.9072	46.8242	55.6226
418	37.0742	34.7672	33.9648	33.3335	34.5178	34.7022	35.7626	40.7734	56.3728	46.2513	55.2603
418.2	36.5717	34.3131	33.5716	32.9606	34.029	34.2415	35.4121	40.1982	56.0355	45.8733	54.7873
418.4	36.0633	33.7694	33.1687	32.5409	33.5138	33.7832	34.8291	39.649	55.5088	45.3548	54.2706
418.6	35.5387	33.2628	32.7138	32.2182	32.9744	33.3427	34.2848	39.2948	55.0798	44.9562	53.8727
418.8	35.2386	32.8924	32.2801	31.8553	32.5922	32.9894	33.8149	38.8552	54.6027	44.526	53.4893
419	34.9001	32.5299	31.9672	31.4747	32.2058	32.7277	33.4572	38.5963	54.2261	44.1365	52.996
419.2	34.509	32.1172	31.5342	31.0954	31.8039	32.362	33.0092	38.0734	53.8932	43.5293	52.4801
419.4	33.9082	31.5886	30.9956	30.6427	31.3842	31.9252	32.4763	37.6269	53.2484	42.938	51.9121
419.6	33.422	31.2459	30.6346	30.2308	31.0231	31.5376	32.0807	37.113	52.7897	42.4801	51.5174
419.8	32.9877	30.8633	30.1696	29.8236	30.5456	31.13	31.7057	36.721	52.2462	41.9503	51.0425
420	32.4333	30.3026	29.6732	29.4289	30.0892	30.6053	31.2799	36.2867	51.6483	41.5322	50.44
420.2	32.04	29.9111	29.2413	28.979	29.7296	30.2026	30.9635	35.6859	51.1904	40.9867	50.0312
420.4	31.5494	29.5322	28.8414	28.4374	29.3223	29.7859	30.5274	35.1785	50.554	40.5402	49.5524
420.6	30.9133	29.0715	28.3564	28.0719	28.9034	29.3523	30.126	34.6441	49.9969	40.035	49.159
420.8	30.3452	28.6701	27.9672	27.5847	28.4314	28.9176	29.8053	34.1838	49.513	39.5585	48.7444
421	30.0607	28.2979	27.7257	27.2546	28.0114	28.4728	29.4424	33.7847	49.0259	39.2226	48.5146
421.2	29.6873	27.8958	27.3235	26.9502	27.561	28.094	29.0552	33.2987	48.6156	38.9437	48.1737
421.4	29.3211	27.4227	26.9476	26.6379	27.2658	27.7066	28.5803	32.9108	48.2407	38.4353	47.6036
421.6	28.99	27.0881	26.6086	26.1392	26.9719	27.3403	28.18	32.479	47.9015	37.9548	47.1876
421.8	28.5455	26.6717	26.1833	25.6734	26.5175	27.013	27.622	32.0525	47.3678	37.473	46.7123
422	28.1578	26.2009	25.7515	25.3268	26.0968	26.608	27.1407	31.6101	46.8784	36.9856	46.2499
422.2	27.7892	25.868	25.3457	24.971	25.7447	26.1676	26.6741	31.2535	46.4608	36.4967	45.7383
422.4	27.4172	25.4861	25.0377	24.5578	25.3232	25.7768	26.2898	30.906	46.0762	36.1591	45.4339
422.6	27.1311	25.1753	24.6954	24.3437	25.0072	25.5414	26.0395	30.5371	45.747	35.8374	45.074
422.8	26.7315	24.8592	24.2487	23.9545	24.6895	25.0875	25.5834	30.174	45.3736	35.3556	44.607
423	26.3387	24.5128	23.9551	23.5307	24.2491	24.7137	25.2224	29.8849	44.9508	34.9523	44.1115
423.2	26.0278	24.2349	23.5784	23.282	23.8826	24.4175	24.8181	29.5693	44.4472	34.5572	43.8116
423.4	25.6279	23.9484	23.3329	23.0205	23.5118	24.0894	24.5179	29.2054	43.9852	34.2059	43.4633
423.6	25.2614	23.5728	22.9907	22.6902	23.1113	23.6988	24.1556	28.8984	43.6212	33.7814	43.1697
423.8	24.9771	23.2736	22.6681	22.3801	22.8404	23.4087	23.9342	28.5618	43.1959	33.4256	42.9256
424	24.6527	22.8999	22.3673	22.1108	22.4787	23.1403	23.5756	28.0937	42.7125	33.0093	42.4687
424.2	24.2983	22.5284	21.9659	21.774	22.1392	22.7316	23.1287	27.7121	42.2763	32.5636	41.9246
424.4	23.8491	22.1334	21.6797	21.2994	21.7305	22.4554	22.7744	27.3172	41.8099	32.0595	41.454
424.6	23.5299	21.8756	21.3478	21.0189	21.3374	22.2687	22.5061	26.9111	41.4445	31.678	41.1186
424.8	23.1743	21.4431	21.0287	20.6711	21.021	21.8485	22.2091	26.5118	40.9929	31.301	40.7668
425	22.8689	21.2024	20.8624	20.3976	20.7173	21.5514	21.9008	26.1181	40.7414	31.004	40.368
425.2	22.6078	20.9641	20.6106	20.0993	20.5347	21.2031	21.5281	25.767	40.3326	30.6373	39.9285
425.4	22.2472	20.6498	20.3078	19.8375	20.2752	20.8702	21.1744	25.4728	39.9741	30.4192	39.609
425.6	21.8577	20.3565	19.9845	19.6217	19.9833	20.5432	20.8109	25.1516	39.48	30.1269	39.2215
425.8	21.3957	19.9856	19.5578	19.2237	19.604	20.2071	20.519	24.7941	39.1018	29.7785	38.991
426	21.1243	19.5811	19.2142	18.8681	19.2888	19.8358	20.1778	24.5081	38.6498	29.4718	38.689
426.2	20.7897	19.2881	18.9303	18.6861	19.1012	19.4824	19.8922	24.2622	38.2492	29.2395	38.2983
426.4	20.5435	18.9263	18.6134	18.5152	18.8994	19.1427	19.5629	23.9356	37.9762	28.8995	38.0726
426.6	20.1338	18.6242	18.3493	18.2403	18.4967	18.8718	19.2843	23.7923	37.6346	28.5653	37.661
426.8	19.7049	18.3125	18.0831	17.9452	18.1301	18.5696	19.0217	23.496	37.4061	28.1943	37.4002
427	19.3803	18.018	17.7481	17.6986	17.7751	18.3133	18.7805	23.1458	37.0312	27.7878	37.0804
427.2	19.0547	17.6907	17.4418	17.3622	17.4665	17.844	18.5516	22.8121	36.8407	27.3216	36.7017
427.4	18.7821	17.4172	17.2056	17.0084	17.1865	17.5359	18.2102	22.4316	36.3731	26.8401	36.1738
427.6	18.404	17.1217	16.9903	16.7845	16.9219	17.2672	17.8169	22.0571	35.998	26.4418	35.7368
427.8	18.1013	16.9166	16.6699	16.5383	16.664	16.9751	17.4575	21.6604	35.7142	26.1845	35.4744
428	17.736	16.5629	16.3637	16.2319	16.2859	16.7042	17.18	21.2384	35.2476	25.8524	35.1195
428.2	17.4375	16.3318	16.1124	15.897	16.0783	16.3491	16.8696	20.8575	34.8128	25.4865	34.7656
428.4	17.1829	16.0377	15.7802	15.6478	15.7485	15.975	16.5366	20.5242	34.3931	25.1747	34.289
428.6	16.9584	15.7937	15.6008	15.3531	15.5018	15.7709	16.2335	20.2842	34.055	24.8799	34.0104
428.8	16.6148	15.5677	15.3901	15.1159	15.2575	15.528	15.9536	20.0866	33.6988	24.6355	33.7605
429	16.4337	15.3454	15.1045	14.8738	14.9722	15.3085	15.7135	19.8931	33.4539	24.3794	33.5129
429.2	16.2153	15.1672	14.8237	14.6375	14.8055	15.1346	15.5116	19.6451	33.1551	24.1628	33.3067
429.4	16.0093	14.9341	14.7237	14.3308	14.6088	14.9341	15.3214	19.3617	32.8409	23.8209	33.0441
429.6	15.7352	14.6267	14.4171	14.0541	14.3309	14.6123	14.9984	19.0377	32.5218	23.4756	32.6934
429.8	15.4774	14.4474	14.194	13.7883	14.0393	14.4437	14.6808	18.7929	32.1948	23.1988	32.4329
430	15.2289	14.1965	13.8522	13.4539	13.8002	14.2121	14.4536	18.4903	31.8728	22.9114	32.197
430.2	15.0455	14.0014	13.6003	13.2243	13.6935	13.9854	14.2072	18.2289	31.5301	22.5043	31.97
430.4	14.8782	13.8637	13.4045	13.0814	13.509	13.7932	13.9954	17.9941	31.3199	22.257	31.7653
430.6	14.581	13.5483	13.1358	12.8375	13.2796	13.4553	13.7456	17.6788	30.9516	21.8666	31.3707
430.8	14.3604	13.2837	12.8803	12.582	12.9129	13.1504	13.4084	17.3243	30.5627	21.5337	30.9941
431	14.1903	13.0958	12.6198	12.485	12.7429	12.9147	13.2624	17.168	30.3495	21.2142	30.7988
431.2	14.0007	12.8587	12.3707	12.2948	12.4362	12.7336	13.0176	16.9221	29.9743	20.9847	30.4363
431.4	13.7355	12.6026	12.146	12.0372	12.1727	12.3682	12.7573	16.6247	29.5898	20.663	30.1512
431.6	13.584	12.3452	12.0173	11.9128	11.9615	12.1381	12.4888	16.3615	29.3679	20.4197	29.8645
431.8	13.2663	12.1203	11.7609	11.6854	11.6846	11.9101	12.2048	16.103	28.9663	20.2131	29.4391
432	12.8606	11.6938	11.4133	11.3632	11.3938	11.611	11.8969	15.6915	28.5298	19.7566	29.0439
432.2	12.5438	11.5309	11.1578	11.1506	11.1813	11.4222	11.6787	15.523	28.189	19.5199	28.8188
432.4	12.3022	11.3396	10.9454	11.07	11.0747	11.2179	11.5257	15.2574	27.9835	19.2772	28.5663
432.6	12.0818	11.0316	10.7684	10.8245	10.8209	10.9573	11.3013	14.988	27.6358	19.055	28.1443
432.8	11.7708	10.8252	10.5843	10.6586	10.6383	10.7738	11.1567	14.7016	27.3745	18.8431	28.0223
433	11.4496	10.6462	10.3594	10.4857	10.4438	10.494	10.848	14.4153	27.1591	18.5336	27.6499
433.2	11.1	10.3294	10.0096	10.187	10.2105	10.1982	10.6406	14.0209	26.8077	18.2208	27.3321
433.4	10.8712	10.2126	9.82518	9.92988	10.0301	9.96555	10.5223	13.8879	26.4849	18.056	27.0349
433.6	10.7388	10.0898	9.62112	9.6923	9.74362	9.71297	10.3273	13.7277	26.3022	17.8903	26.7749
433.8	10.5803	9.89168	9.45677	9.5364	9.55121	9.57089	10.057	13.394	26.0134	17.704	26.4448
434	10.4053	9.68011	9.32557	9.2788	9.35312	9.40018	9.86743	13.1143	25.8192	17.5715	26.1638
434.2	10.2435	9.42637	9.07177	9.0567	9.12046	9.17847	9.55311	12.9081	25.5403	17.3064	25.9413
434.4	10.1097	9.26178	8.92816	8.87764	8.98857	8.99727	9.38538	12.6957	25.2653	17.0387	25.5782
434.6	9.89981	9.13051	8.813	8.7153	8.86636	8.86942	9.31468	12.5047	24.9693	16.7168	25.3387
434.8	9.76123	8.92698	8.68158	8.60737	8.68086	8.76512	9.10482	12.3459	24.6909	16.493	25.2386
435	9.5871	8.7165	8.48709	8.42304	8.47679	8.6007	8.82302	12.2342	24.5364	16.174	25.0166
435.2	9.42873	8.47752	8.32074	8.27382	8.30625	8.4422	8.63797	11.9427	24.2776	15.8564	24.781
435.4	9.17724	8.26229	8.15385	8.12793	8.14898	8.23534	8.42596	11.7184	24.077	15.5686	24.6973
435.6	8.91651	8.00954	7.96592	7.88873	7.92093	7.97282	8.21465	11.5844	23.7107	15.2397	24.502
435.8	8.67878	7.86695	7.72465	7.68988	7.82612	7.71757	8.04298	11.3837	23.5133	14.9835	24.2179
436	8.31363	7.64861	7.46914	7.49171	7.55511	7.51353	7.80431	11.1633	23.2702	14.7342	23.9311
436.2	8.15728	7.46718	7.18396	7.25386	7.37872	7.32005	7.53297	10.9605	23.0264	14.5827	23.5751
436.4	8.03863	7.3939	7.0996	7.05331	7.16669	7.1926	7.32317	10.8693	23.0196	14.4454	23.4453
436.6	7.84099	7.19444	6.92434	6.94325	7.02342	7.0285	7.20635	10.6149	22.7861	14.2774	23.1293
436.8	7.6388	7.09216	6.85995	6.75568	6.9174	6.88601	7.08271	10.4788	22.5259	14.0628	22.9874
437	7.46713	6.9575	6.72388	6.52253	6.79604	6.68886	6.88705	10.2577	22.2581	13.8196	22.6616
437.2	7.30079	6.8927	6.50023	6.37007	6.63017	6.60735	6.70231	10.0909	22.0364	13.6319	22.4498
437.4	7.13607	6.72184	6.36737	6.25089	6.46824	6.40538	6.58645	9.77956	21.8083	13.4715	22.2137
437.6	7.10386	6.71182	6.37711	6.19415	6.35438	6.29619	6.53376	9.63424	21.6038	13.3813	22.0554
437.8	6.94789	6.61184	6.29008	5.99393	6.17388	6.09538	6.47535	9.56321	21.3665	13.2173	21.9038
438	6.71363	6.36275	6.11879	5.87389	5.94358	5.85582	6.3341	9.34163	20.9631	12.9489	21.7002
438.2	6.56476	6.22151	5.96178	5.76539	5.76982	5.72241	6.23491	9.19898	20.7269	12.7991	21.546
438.4	6.44249	6.0463	5.79068	5.6533	5.6327	5.58977	6.08737	9.04141	20.4939	12.6635	21.3614
438.6	6.2601	5.89843	5.64358	5.56252	5.43605	5.48575	5.91464	8.8985	20.2174	12.4817	21.1075
438.8	6.12787	5.73273	5.4953	5.58656	5.34794	5.28066	5.85029	8.72945	20.1124	12.3332	20.9077
439	6.07515	5.61509	5.37723	5.50909	5.1667	5.25539	5.77463	8.63589	19.9847	12.162	20.7068
439.2	5.87029	5.44183	5.25722	5.3478	5.01537	5.17045	5.59288	8.4595	19.7331	11.9368	20.5713
439.4	5.80279	5.18797	5.0707	5.16835	4.86601	5.05105	5.39255	8.30742	19.5648	11.6709	20.4496
439.6	5.58611	5.08799	4.9405	4.99896	4.78248	4.95149	5.2076	8.05623	19.4798	11.5443	20.1682
439.8	5.52061	4.97083	4.79285	4.85642	4.78048	4.88301	5.03204	7.84321	19.3484	11.3302	19.8916
440	5.4793	4.93921	4.72617	4.73987	4.68402	4.84821	4.93578	7.75157	19.265	11.2963	19.8092
440.2	5.32257	4.92841	4.6447	4.64263	4.56841	4.75128	4.88596	7.61327	19.1672	11.1492	19.6946
440.4	5.13303	4.71894	4.52864	4.54366	4.44726	4.71794	4.73197	7.44575	19.0182	11.0114	19.5195
440.6	5.04095	4.70499	4.44279	4.40092	4.30905	4.59713	4.53909	7.3209	18.7676	10.8849	19.3246
440.8	4.83537	4.47519	4.21108	4.15227	4.23015	4.33763	4.31817	7.076	18.5285	10.5995	18.9859
441	4.76387	4.46737	4.09278	4.17385	4.21258	4.25265	4.20849	7.07994	18.4514	10.5154	18.8764
441.2	4.60965	4.32935	3.90759	4.02049	3.99104	3.96064	4.02304	6.90815	18.1364	10.1841	18.6369
441.4	4.38459	4.20629	3.85552	3.88811	3.78363	3.84221	3.89549	6.83669	17.9269	10.0479	18.5612
441.6	4.09992	3.99659	3.59343	3.68799	3.54242	3.53741	3.65966	6.571	17.5215	9.70656	18.2141
441.8	3.96182	3.8321	3.57366	3.58566	3.46053	3.38543	3.60904	6.49988	17.3803	9.39764	18.1272
442	3.93149	3.84786	3.45281	3.45954	3.37875	3.2966	3.52096	6.4203	17.197	9.32022	17.9723
442.2	3.84322	3.69174	3.33876	3.32706	3.23336	3.16004	3.50439	6.33447	17.0026	9.10877	17.7641
442.4	3.66155	3.58674	3.33296	3.19108	3.09907	3.05155	3.38478	6.21736	16.8688	8.9824	17.6679
442.6	3.48403	3.37749	3.20827	3.05395	2.92786	2.92194	3.27272	5.98792	16.6101	8.73284	17.5224
442.8	3.34994	3.28284	3.19639	3.04968	2.88964	2.90728	3.08512	5.87195	16.4683	8.64323	17.3925
443	3.29473	3.13862	3.06906	2.94621	2.75179	2.85682	3.05668	5.67686	16.2434	8.51318	17.1175
443.2	3.25201	3.07219	3.04879	2.89371	2.69496	2.80717	2.9933	5.58342	16.0861	8.44608	17.0742
443.4	3.28615	3.04193	2.95684	2.85387	2.63762	2.78143	2.85705	5.42385	15.8935	8.43612	16.8932
443.6	3.08614	2.71249	2.77334	2.69375	2.4243	2.57943	2.64684	5.25715	15.6635	8.23919	16.6536
443.8	3.05672	2.56943	2.63311	2.57961	2.35453	2.51048	2.5273	5.11623	15.5173	8.11314	16.4497
444	2.94281	2.43265	2.49535	2.45606	2.22128	2.30191	2.39277	4.94603	15.3119	7.88516	16.2423
444.2	2.96972	2.47275	2.53264	2.47555	2.3281	2.338	2.48024	4.93068	15.2569	7.85717	16.0496
444.4	2.94677	2.34296	2.38409	2.26987	2.17352	2.21402	2.41239	4.744	15.091	7.75544	15.8437
444.6	2.86233	2.30542	2.30206	2.1967	2.10477	2.19354	2.34497	4.7891	15.0388	7.70778	15.6731
444.8	2.69967	2.20351	2.12628	2.07235	2.08906	1.99764	2.15584	4.72952	14.8936	7.61604	15.4028
445	2.50386	2.09108	1.94142	1.986	1.91888	1.86026	2.04158	4.54995	14.7095	7.35371	15.1969
445.2	2.41967	2.0497	1.96549	1.97753	1.92665	1.83054	2.01962	4.50863	14.5713	7.33142	15.0749
445.4	2.23221	1.98322	1.84994	1.90535	1.88406	1.7001	1.88964	4.29948	14.4813	7.17331	14.9347
445.6	2.08155	1.89295	1.77608	1.82949	1.80117	1.72692	1.84589	4.20884	14.3714	7.06997	14.9429
445.8	1.94428	1.82299	1.64603	1.77695	1.65119	1.70659	1.73955	4.16762	14.1879	7.0267	14.8296
446	1.82023	1.81696	1.62334	1.79618	1.58287	1.55197	1.63822	4.13284	14.0161	6.85629	14.7863
446.2	1.63515	1.6266	1.52633	1.69083	1.41458	1.35411	1.42464	3.97333	13.7813	6.64065	14.6977
446.4	1.55016	1.60708	1.52581	1.59837	1.30037	1.294	1.40269	3.78841	13.6571	6.52812	14.58
446.6	1.53282	1.53172	1.54832	1.52989	1.2469	1.19797	1.28165	3.67387	13.5316	6.42718	14.5653
446.8	1.4514	1.42271	1.50198	1.51144	1.15956	1.12437	1.24231	3.55615	13.3668	6.35052	14.4449
447	1.38648	1.37366	1.50135	1.45454	1.09407	1.06103	1.19631	3.4833	13.2594	6.2245	14.3152
447.2	1.30784	1.22364	1.45503	1.39369	0.973579	0.900002	1.02163	3.34091	13.1128	6.15107	14.1158
447.4	1.16069	1.16481	1.38508	1.31934	0.883408	0.783329	0.955978	3.26389	12.9403	5.99691	13.9425
447.6	1.05225	0.998569	1.25558	1.12842	0.761208	0.754108	0.760239	3.08665	12.6665	5.80597	13.7964
447.8	1.00272	0.901772	1.11943	1.03636	0.706669	0.754509	0.762829	3.07064	12.5291	5.76625	13.5731
448	0.995201	0.850529	1.08518	1.01941	0.73074	0.80201	0.758961	3.02539	12.515	5.65946	13.4739
448.2	0.907902	0.82008	0.958561	0.961941	0.65604	0.718811	0.73835	2.98221	12.4535	5.57538	13.3109
448.4	0.911602	0.758072	0.951443	0.857552	0.55085	0.665123	0.68988	2.93631	12.43	5.59765	13.2446
448.6	0.898041	0.739712	0.826153	0.72406	0.522732	0.539841	0.503201	2.94808	12.3546	5.55308	13.1192
448.8	0.79224	0.76791	0.670582	0.550041	0.405621	0.436913	0.35709	2.92502	12.2434	5.54507	13.0904
449	0.808781	0.76725	0.59375	0.457069	0.36351	0.305347	0.2948	2.84991	12.1031	5.45788	12.9243
449.2	0.76582	0.73724	0.581478	0.4669	0.35413	0.31036	0.21468	2.84352	12.139	5.43877	12.8117
449.4	0.70042	0.684528	0.51931	0.476379	0.285648	0.132679	0.13306	2.68017	12.082	5.34118	12.6956
449.6	0.633221	0.760201	0.532539	0.481899	0.299011	0.147469	0.151581	2.73586	12.0265	5.32646	12.6556
449.8	0.546421	0.69603	0.427738	0.3372	0.19828	0.0590897	-0.0111885	2.56828	11.8371	5.27763	12.5434
450	0.425171	0.67271	0.34	0.35043	0.169559	-0.0026474	-0.0615501	2.51621	11.7959	5.14676	12.4279
450.2	0.32634	0.582199	0.349277	0.35939	0.20031	0.0290298	0.0010376	2.47441	11.6615	5.04091	12.2789
450.4	0.351601	0.500973	0.294121	0.248112	0.188721	0.0630836	0.00390244	2.40561	11.4955	4.89232	12.2976
450.6	0.204479	0.410671	0.211632	0.269901	0.0935326	0.0345726	-0.0361176	2.24412	11.4169	4.72311	12.1301
450.8	0.153961	0.303532	0.107422	0.294281	0.016922	-0.0341682	-0.0440178	2.22035	11.3043	4.67294	12.032
451	0.0327606	0.211739	0.0284576	0.091198	-0.106552	-0.126072	-0.110851	2.09468	11.1162	4.49896	11.9346
451.2	-0.10083	0.154881	-0.0701599	-0.0149002	-0.268661	-0.168682	-0.167702	1.96154	10.9767	4.29155	11.7934
451.4	-0.130001	0.0537872	-0.0612221	-0.0787621	-0.30434	-0.251583	-0.205112	1.9702	10.9319	4.2394	11.7165
451.6	-0.265911	-0.13905	-0.209171	-0.272221	-0.485722	-0.457943	-0.343643	1.77472	10.6453	4.01762	11.5665
451.8	-0.50769	-0.34058	-0.404739	-0.397869	-0.617138	-0.663708	-0.537251	1.53796	10.4268	3.83702	11.3742
452	-0.57494	-0.3592	-0.41301	-0.387169	-0.66481	-0.76614	-0.55632	1.5594	10.4241	3.74834	11.2208
452.2	-0.65012	-0.38866	-0.389271	-0.445202	-0.714493	-0.780373	-0.603481	1.56952	10.4411	3.72343	11.1625
452.4	-0.699211	-0.398483	-0.334892	-0.428032	-0.624943	-0.777832	-0.594681	1.48852	10.3815	3.67205	11.1768
452.6	-0.741608	-0.422188	-0.37804	-0.509109	-0.635818	-0.793617	-0.619019	1.44375	10.3287	3.63619	11.0218
452.8	-0.721821	-0.433552	-0.424683	-0.462482	-0.549362	-0.801571	-0.62402	1.46593	10.2736	3.70761	11.0081
453	-0.899406	-0.494167	-0.4935	-0.533569	-0.6418	-0.856209	-0.83799	1.32931	10.0324	3.54115	10.8432
453.2	-0.888897	-0.481487	-0.498337	-0.501667	-0.691387	-0.871639	-0.86927	1.29359	9.90434	3.56258	10.7792
453.4	-0.8097	-0.380177	-0.498348	-0.393387	-0.621937	-0.711487	-0.810909	1.36103	10.0965	3.54874	10.7689
453.6	-0.754902	-0.411709	-0.53772	-0.38839	-0.71003	-0.761169	-0.953182	1.30334	10.0072	3.52256	10.6125
453.8	-0.855537	-0.475708	-0.702778	-0.517357	-0.80748	-0.810169	-1.04228	1.07141	9.74272	3.38912	10.4993
454	-0.86483	-0.514942	-0.810612	-0.638332	-0.914032	-0.898281	-1.16612	0.988987	9.63252	3.23253	10.3754
454.2	-0.909859	-0.495541	-0.822491	-0.645321	-1.01458	-1.00305	-1.21356	0.946011	9.67677	3.11339	10.322
454.4	-0.896709	-0.550789	-0.823738	-0.655708	-1.06085	-0.965637	-1.32867	0.856441	9.56637	3.05453	10.1158
454.6	-1.00133	-0.653099	-0.889679	-0.765678	-1.11946	-1.09936	-1.36157	0.861893	9.50871	2.94653	9.98439
454.8	-1.01208	-0.668259	-0.917599	-0.782379	-1.1459	-1.16326	-1.3387	0.824032	9.54342	2.91204	9.96596
455	-0.996838	-0.638657	-0.878399	-0.755619	-1.18711	-1.22448	-1.34642	0.79871	9.46141	2.91141	9.89407
455.2	-1.09763	-0.715439	-0.924999	-0.868748	-1.27769	-1.29437	-1.38543	0.705212	9.21518	2.73522	9.85443
455.4	-1.12583	-0.713631	-0.907101	-0.931572	-1.21627	-1.31525	-1.39299	0.774269	9.15395	2.66721	9.81444
455.6	-1.26541	-0.813641	-1.0109	-1.00151	-1.35554	-1.394	-1.4808	0.661839	9.01567	2.59197	9.67994
455.8	-1.30565	-0.91943	-1.03101	-1.04076	-1.38475	-1.37612	-1.5009	0.628941	8.88843	2.59493	9.56539
456	-1.38913	-0.96487	-1.07754	-1.11345	-1.35881	-1.39577	-1.53041	0.576469	8.82319	2.54036	9.51605
456.2	-1.41843	-1.02751	-1.13781	-1.16337	-1.45712	-1.4598	-1.52894	0.503822	8.78692	2.54039	9.52157
456.4	-1.4404	-1.05397	-1.18703	-1.19788	-1.42879	-1.43467	-1.54225	0.442348	8.64045	2.49105	9.36282
456.6	-1.52051	-1.20648	-1.30202	-1.32431	-1.49778	-1.58186	-1.60755	0.322903	8.44524	2.28711	9.20069
456.8	-1.59721	-1.27271	-1.33391	-1.38347	-1.47564	-1.68715	-1.60367	0.284458	8.39517	2.27406	9.06619
457	-1.61545	-1.31846	-1.35117	-1.40539	-1.5506	-1.70008	-1.63088	0.166538	8.37875	2.22426	8.88907
457.2	-1.55714	-1.31016	-1.2614	-1.29711	-1.49628	-1.63077	-1.49623	0.239594	8.31573	2.23758	8.92598
457.4	-1.47922	-1.14567	-1.21912	-1.29029	-1.39692	-1.59213	-1.44022	0.249653	8.31815	2.23478	8.93814
457.6	-1.36844	-1.10415	-1.15694	-1.25552	-1.36677	-1.65642	-1.41447	0.282097	8.25327	2.19344	8.93799
457.8	-1.49602	-1.16631	-1.1268	-1.26878	-1.45808	-1.65917	-1.41139	0.239941	8.12911	2.07712	8.80997
458	-1.48706	-1.13019	-1.03829	-1.27461	-1.4331	-1.56362	-1.46305	0.334469	8.04194	1.99664	8.79447
458.2	-1.40801	-1.0606	-0.935589	-1.24731	-1.4237	-1.47627	-1.49197	0.30579	7.9171	2.03249	8.85504
458.4	-1.47634	-1.095	-0.95956	-1.29246	-1.46713	-1.5286	-1.5715	0.203941	7.84649	1.92753	8.78231
458.6	-1.40782	-1.09447	-0.86565	-1.22984	-1.38141	-1.43928	-1.57001	0.172958	7.88311	1.96435	8.79532
458.8	-1.44644	-1.10537	-0.911438	-1.28819	-1.43742	-1.53186	-1.59799	0.0733032	7.76389	1.9021	8.67583
459	-1.49431	-1.26222	-0.942032	-1.33281	-1.51305	-1.62488	-1.76703	0.0589409	7.64123	1.79671	8.60319
459.2	-1.59698	-1.35026	-1.00395	-1.44085	-1.64136	-1.77873	-1.82425	-0.0257111	7.52364	1.68131	8.44358
459.4	-1.6858	-1.37777	-1.09285	-1.48074	-1.7331	-1.92059	-1.92354	-0.11401	7.42451	1.64702	8.32496
459.6	-1.67364	-1.373	-1.20311	-1.47996	-1.71235	-1.96627	-1.92187	-0.19643	7.42991	1.63845	8.21817
459.8	-1.78832	-1.44042	-1.32304	-1.51653	-1.78841	-2.06159	-1.99704	-0.237518	7.39965	1.57088	8.11201
460	-1.84457	-1.45317	-1.39864	-1.58339	-1.80808	-2.11192	-2.02891	-0.254211	7.35922	1.41118	8.04198
460.2	-1.93415	-1.49102	-1.50329	-1.56744	-1.90252	-2.15716	-2.14661	-0.32671	7.09356	1.36201	7.95111
460.4	-2.03484	-1.62629	-1.57259	-1.65012	-1.99326	-2.30863	-2.2177	-0.358639	6.99257	1.25811	7.82659
460.6	-2.08282	-1.61491	-1.65451	-1.66286	-2.05121	-2.31208	-2.25294	-0.417004	6.8753	1.22798	7.78208
460.8	-2.0633	-1.61605	-1.80365	-1.62841	-2.07293	-2.2624	-2.24946	-0.519367	6.84558	1.16013	7.73957
461	-2.02564	-1.70384	-1.85716	-1.57103	-2.0631	-2.18843	-2.23773	-0.494381	6.74392	1.14604	7.75928
461.2	-2.01878	-1.61563	-1.81613	-1.62443	-2.00344	-2.16065	-2.2892	-0.542313	6.72035	1.15822	7.71917
461.4	-2.06661	-1.68656	-1.90052	-1.70284	-2.11583	-2.21751	-2.40835	-0.618408	6.5743	1.02116	7.61363
461.6	-2.05894	-1.73908	-1.88761	-1.76653	-2.19843	-2.24401	-2.32131	-0.634041	6.41682	1.02099	7.47782
461.8	-2.09373	-1.82132	-1.90779	-1.80386	-2.19169	-2.20813	-2.26005	-0.593502	6.4179	0.98988	7.45324
462	-2.0934	-1.77284	-1.95465	-1.77289	-2.14592	-2.21285	-2.24754	-0.599247	6.39821	1.08966	7.38199
462.2	-2.1487	-1.86439	-1.95272	-1.8058	-2.16607	-2.2517	-2.3143	-0.75021	6.40682	1.09448	7.3042
462.4	-2.1689	-1.83028	-1.93306	-1.77246	-2.15118	-2.30263	-2.31914	-0.782177	6.39863	1.1273	7.2519
462.6	-2.16505	-1.75378	-1.80241	-1.7683	-2.10049	-2.23399	-2.26145	-0.78635	6.45293	1.15729	7.29516
462.8	-2.1975	-1.82595	-1.80904	-1.83651	-2.06989	-2.30565	-2.25357	-0.84446	6.3289	1.07281	7.24478
463	-2.25772	-1.82332	-1.78576	-1.79425	-2.04689	-2.26889	-2.20852	-0.826931	6.28117	1.02213	7.16512
463.2	-2.27514	-1.81044	-1.8842	-1.77655	-2.01169	-2.27389	-2.24149	-0.856907	6.22597	1.07161	7.08345
463.4	-2.31798	-1.78493	-1.92681	-1.79211	-2.00651	-2.30795	-2.3664	-0.94931	6.1958	1.03758	7.07301
463.6	-2.33381	-1.82409	-1.99667	-1.86079	-2.07795	-2.36807	-2.50622	-1.05237	6.07776	0.920071	6.96364
463.8	-2.34081	-1.82072	-2.05503	-1.89705	-2.10454	-2.33669	-2.54405	-0.924271	6.04778	0.85648	6.92097
464	-2.39568	-1.92741	-2.15287	-2.04131	-2.12844	-2.4869	-2.57765	-0.98333	5.90697	0.68972	6.77602
464.2	-2.4186	-1.99743	-2.25496	-2.01951	-2.20336	-2.51419	-2.61499	-0.949211	5.86144	0.546078	6.72529
464.4	-2.44866	-2.03691	-2.36844	-2.06056	-2.28236	-2.5799	-2.63538	-0.960419	5.85801	0.39957	6.53751
464.6	-2.50152	-2.10852	-2.40494	-2.10694	-2.35454	-2.59561	-2.66514	-1.05496	5.77231	0.368561	6.39263
464.8	-2.40007	-2.07003	-2.35886	-1.97319	-2.38747	-2.61237	-2.59877	-0.918308	5.84182	0.458431	6.4159
465	-2.3838	-2.12956	-2.32552	-1.96113	-2.41788	-2.6164	-2.66101	-0.949078	5.81246	0.40498	6.33945
465.2	-2.41065	-2.15834	-2.25776	-1.87678	-2.36012	-2.57083	-2.58793	-0.893379	5.8279	0.450539	6.24314
465.4	-2.28185	-2.05793	-2.20367	-1.8285	-2.25759	-2.47263	-2.43958	-0.783642	5.9065	0.462109	6.35948
465.6	-2.27382	-2.04187	-2.16854	-1.79357	-2.2956	-2.49108	-2.49761	-0.796158	5.83877	0.460171	6.24884
465.8	-2.34957	-2.04056	-2.17595	-1.93602	-2.31032	-2.44718	-2.49933	-0.851868	5.7564	0.42976	6.13039
466	-2.3943	-1.94827	-2.06892	-1.87371	-2.22415	-2.43761	-2.49086	-0.89724	5.72102	0.557598	6.13951
466.2	-2.3996	-2.07941	-2.10383	-1.96493	-2.31773	-2.53913	-2.59652	-0.962082	5.63255	0.466217	6.05206
466.4	-2.50598	-2.08414	-2.1506	-2.0097	-2.308	-2.55682	-2.61198	-0.9893	5.57825	0.414383	6.06358
466.6	-2.57006	-2.07868	-2.17497	-2.11478	-2.36931	-2.6262	-2.6146	-1.04164	5.41689	0.364689	6.00358
466.8	-2.69135	-2.09474	-2.25788	-2.1833	-2.55904	-2.74883	-2.67009	-1.22035	5.25047	0.217022	5.85574
467	-2.83478	-2.19363	-2.26035	-2.27843	-2.67987	-2.88888	-2.77942	-1.29367	5.08637	0.0850906	5.70881
467.2	-2.92323	-2.24818	-2.36035	-2.39826	-2.76046	-2.94486	-2.84811	-1.45188	5.05394	-0.00261307	5.57611
467.4	-2.90776	-2.2503	-2.35061	-2.39885	-2.77959	-2.91416	-2.88776	-1.45867	5.00295	-0.00237656	5.63736
467.6	-2.84793	-2.29893	-2.42	-2.4134	-2.71979	-2.91275	-2.87391	-1.41563	4.92584	-0.0468483	5.58791
467.8	-2.79066	-2.23369	-2.4061	-2.32481	-2.66714	-2.8754	-2.82999	-1.41403	4.97234	-0.0323181	5.65119
468	-2.76001	-2.2766	-2.45311	-2.3882	-2.74142	-2.89978	-2.84598	-1.42897	4.94329	-0.0237923	5.61787
468.2	-2.76948	-2.37959	-2.49899	-2.44425	-2.71329	-2.89005	-2.91461	-1.39672	4.89423	-0.06567	5.49437
468.4	-2.59856	-2.31129	-2.4224	-2.31191	-2.61159	-2.78388	-2.80507	-1.29066	4.89163	0.0406075	5.57595
468.6	-2.55666	-2.33591	-2.53397	-2.34753	-2.54423	-2.784	-2.86975	-1.30107	4.8813	0.0685196	5.62612
468.8	-2.5709	-2.31159	-2.51537	-2.26534	-2.52617	-2.66851	-2.84602	-1.18353	4.86674	0.125778	5.68833
469	-2.64006	-2.35576	-2.57692	-2.30055	-2.59871	-2.76075	-2.8529	-1.23184	4.76638	0.0733795	5.53315
469.2	-2.64407	-2.27587	-2.58515	-2.31531	-2.67662	-2.76554	-2.86414	-1.25818	4.76529	0.0552406	5.46884
469.4	-2.66527	-2.31828	-2.5874	-2.36226	-2.61443	-2.77362	-2.89811	-1.27488	4.66747	0.0116005	5.37718
469.6	-2.77782	-2.32362	-2.62035	-2.36547	-2.64383	-2.81159	-2.9024	-1.28902	4.6104	-0.0441589	5.32455
469.8	-2.83386	-2.27101	-2.6216	-2.3627	-2.64732	-2.76762	-2.8279	-1.32947	4.5945	-0.0778198	5.34455
470	-2.84697	-2.25274	-2.60569	-2.38914	-2.65305	-2.80043	-2.89639	-1.42918	4.62743	-0.139339	5.39952
470.2	-2.8571	-2.24559	-2.51167	-2.36179	-2.56581	-2.81552	-2.81497	-1.45012	4.56871	-0.162968	5.34781
470.4	-2.88461	-2.18814	-2.52177	-2.40382	-2.59708	-2.89711	-2.8582	-1.55385	4.51603	-0.199879	5.32246
470.6	-2.85694	-2.17911	-2.39922	-2.35611	-2.55825	-2.84639	-2.81699	-1.49183	4.54792	-0.206642	5.39042
470.8	-2.8335	-2.14572	-2.40183	-2.26986	-2.5088	-2.80267	-2.80807	-1.47637	4.58806	-0.14534	5.41637
471	-2.81803	-2.11963	-2.34625	-2.24962	-2.52818	-2.76473	-2.79256	-1.45636	4.67692	-0.188519	5.41448
471.2	-2.84778	-2.18441	-2.37812	-2.30733	-2.53802	-2.75415	-2.83252	-1.56661	4.5843	-0.200779	5.35705
471.4	-2.89244	-2.27433	-2.42423	-2.34431	-2.5482	-2.8387	-2.99191	-1.66302	4.46332	-0.335037	5.21485
471.6	-2.8714	-2.27738	-2.36708	-2.33678	-2.48018	-2.79828	-2.95712	-1.62197	4.3841	-0.31036	5.17455
471.8	-2.95093	-2.30086	-2.49319	-2.34117	-2.53627	-2.79906	-3.00537	-1.68642	4.26983	-0.344791	5.08067
472	-2.9767	-2.29159	-2.45343	-2.29413	-2.54315	-2.7809	-2.98786	-1.67778	4.26108	-0.371071	4.99897
472.2	-2.99162	-2.29353	-2.45816	-2.32525	-2.51963	-2.76105	-2.91906	-1.64739	4.19202	-0.393509	4.97616
472.4	-3.0051	-2.31783	-2.43415	-2.45346	-2.56826	-2.84926	-2.90696	-1.71066	4.03276	-0.478451	4.812
472.6	-3.01926	-2.32614	-2.46749	-2.4134	-2.53931	-2.88024	-2.87505	-1.6415	3.92083	-0.44582	4.79654
472.8	-3.01719	-2.43093	-2.44726	-2.48057	-2.58169	-2.94311	-2.91159	-1.71081	3.8273	-0.492577	4.77197
473	-3.04521	-2.37836	-2.52273	-2.53021	-2.62635	-2.94759	-2.92146	-1.67417	3.7353	-0.504738	4.66953
473.2	-2.93571	-2.33757	-2.51591	-2.51275	-2.65903	-2.93573	-2.79682	-1.56674	3.69481	-0.41272	4.6355
473.4	-2.93303	-2.36768	-2.50719	-2.56282	-2.74957	-2.95126	-2.86723	-1.59956	3.6473	-0.496208	4.5781
473.6	-2.93974	-2.39544	-2.55619	-2.63173	-2.77045	-3.06155	-2.91509	-1.61862	3.62045	-0.536041	4.43332
473.8	-2.96001	-2.41161	-2.60281	-2.68899	-2.79852	-3.00194	-2.93577	-1.62381	3.55574	-0.536522	4.44098
474	-2.9444	-2.30646	-2.54489	-2.62981	-2.76746	-2.90357	-2.90223	-1.6095	3.5482	-0.510452	4.40699
474.2	-2.99875	-2.3883	-2.58462	-2.65902	-2.826	-2.96798	-2.99734	-1.68548	3.50061	-0.603973	4.29787
474.4	-2.94093	-2.30123	-2.59557	-2.60977	-2.73467	-2.85758	-2.95914	-1.6218	3.49719	-0.55864	4.25499
474.6	-2.89659	-2.293	-2.65252	-2.57775	-2.71901	-2.87272	-2.97772	-1.64292	3.53169	-0.574081	4.20978
474.8	-2.92467	-2.2517	-2.55443	-2.50419	-2.60997	-2.87877	-2.89076	-1.71927	3.55843	-0.594193	4.27822
475	-2.91196	-2.26983	-2.55126	-2.50207	-2.53836	-2.81212	-2.88022	-1.7315	3.63522	-0.52874	4.27363
475.2	-2.84007	-2.2734	-2.48776	-2.41762	-2.53183	-2.78449	-2.80729	-1.70462	3.58327	-0.479557	4.25926
475.4	-2.92814	-2.40043	-2.57127	-2.47091	-2.59287	-2.86987	-2.93615	-1.84527	3.5232	-0.63924	4.12262
475.6	-2.85689	-2.44639	-2.60133	-2.4642	-2.50239	-2.85178	-2.94714	-1.81744	3.55703	-0.607517	4.03513
475.8	-2.76413	-2.42248	-2.50266	-2.34757	-2.47558	-2.75508	-2.91038	-1.73	3.65706	-0.59409	4.19023
476	-2.73595	-2.45266	-2.46573	-2.34003	-2.48107	-2.7646	-2.87645	-1.75724	3.67041	-0.607502	4.23218
476.2	-2.81915	-2.47086	-2.42546	-2.372	-2.54912	-2.74509	-2.85185	-1.8298	3.55408	-0.61396	4.23244
476.4	-2.80902	-2.43567	-2.37721	-2.35878	-2.54324	-2.68204	-2.83158	-1.72826	3.56927	-0.517338	4.23689
476.6	-2.84374	-2.46012	-2.42013	-2.38724	-2.61549	-2.72508	-2.93413	-1.78373	3.48246	-0.62608	4.05676
476.8	-2.8924	-2.47488	-2.52037	-2.50904	-2.64647	-2.81431	-2.99343	-1.76871	3.41675	-0.728951	3.93468
477	-2.8993	-2.47197	-2.51321	-2.5152	-2.6269	-2.7992	-2.95851	-1.78637	3.34033	-0.759663	3.86987
477.2	-2.96781	-2.56579	-2.55906	-2.58576	-2.69271	-2.91144	-3.01536	-1.85525	3.23414	-0.814758	3.85472
477.4	-2.98914	-2.52514	-2.57972	-2.57284	-2.67661	-2.95354	-2.99355	-1.851	3.1522	-0.80341	3.72935
477.6	-2.97858	-2.54576	-2.61518	-2.61117	-2.74893	-3.01539	-2.9874	-1.85338	3.06175	-0.819921	3.62713
477.8	-2.97571	-2.55836	-2.67616	-2.64282	-2.78497	-3.01381	-2.97211	-1.8068	3.07154	-0.837631	3.57485
478	-2.9876	-2.58011	-2.63287	-2.6596	-2.77047	-3.00296	-2.98265	-1.92681	3.0924	-0.890932	3.55438
478.2	-2.85776	-2.50416	-2.57994	-2.57464	-2.68175	-2.94684	-2.91322	-1.85993	3.14243	-0.859192	3.62337
478.4	-2.85679	-2.55541	-2.54358	-2.55363	-2.78034	-2.98316	-2.90055	-1.91027	3.00261	-0.877291	3.6055
478.6	-2.90698	-2.47085	-2.55944	-2.52734	-2.82223	-2.98612	-2.88344	-1.94593	2.98133	-0.869028	3.58109
478.8	-2.82	-2.42308	-2.50601	-2.42102	-2.74145	-2.85121	-2.84014	-1.85718	3.01824	-0.779419	3.63498
479	-2.76119	-2.38514	-2.45171	-2.35186	-2.67573	-2.73034	-2.7737	-1.83713	3.09784	-0.75017	3.67765
479.2	-2.79704	-2.35346	-2.4966	-2.32964	-2.62243	-2.72712	-2.74796	-1.88427	3.05316	-0.77191	3.64101
479.4	-2.76002	-2.29359	-2.39558	-2.24971	-2.59934	-2.71792	-2.77376	-1.89748	3.05157	-0.800819	3.61409
479.6	-2.6464	-2.22912	-2.32237	-2.23393	-2.5332	-2.70017	-2.74636	-1.7925	3.07853	-0.81319	3.57823
479.8	-2.71406	-2.29782	-2.37361	-2.26042	-2.5603	-2.76701	-2.78029	-1.80603	2.97051	-0.82728	3.50402
480	-2.76483	-2.26713	-2.29664	-2.28951	-2.47843	-2.68754	-2.74508	-1.74538	3.04232	-0.79949	3.48116
480.2	-2.7248	-2.25164	-2.19073	-2.22571	-2.40306	-2.5914	-2.70827	-1.70326	3.07455	-0.75547	3.53982
480.4	-2.71312	-2.24262	-2.19088	-2.27878	-2.39358	-2.62938	-2.73996	-1.7385	2.97487	-0.862101	3.5387
480.6	-2.77099	-2.29371	-2.23767	-2.23297	-2.36089	-2.66977	-2.69757	-1.70008	2.94342	-0.928619	3.48975
480.8	-2.72969	-2.26471	-2.22529	-2.28263	-2.42285	-2.71666	-2.68697	-1.65119	2.87094	-0.97893	3.47227
481	-2.7321	-2.26747	-2.24194	-2.30586	-2.35848	-2.6584	-2.67341	-1.64666	2.82559	-0.977839	3.47046
481.2	-2.7285	-2.25026	-2.28277	-2.36539	-2.40776	-2.60997	-2.71597	-1.69324	2.83657	-0.99806	3.37962
481.4	-2.77682	-2.25049	-2.32573	-2.367	-2.39225	-2.62148	-2.74343	-1.73818	2.74736	-1.02121	3.31367
481.6	-2.73292	-2.12787	-2.22203	-2.31712	-2.36117	-2.59843	-2.73816	-1.69303	2.69984	-0.940681	3.464
481.8	-2.80203	-2.17278	-2.29855	-2.31433	-2.40723	-2.64631	-2.73953	-1.75161	2.61622	-0.973299	3.33582
482	-2.81075	-2.19153	-2.29889	-2.2941	-2.39561	-2.62477	-2.72995	-1.76955	2.56997	-0.95421	3.30557
482.2	-2.90173	-2.24735	-2.30874	-2.38061	-2.46612	-2.67655	-2.71766	-1.89837	2.50594	-0.95365	3.23725
482.4	-2.89735	-2.22165	-2.26811	-2.34351	-2.47386	-2.64053	-2.71149	-1.90473	2.5578	-0.952711	3.22455
482.6	-2.87771	-2.24048	-2.3022	-2.35927	-2.47228	-2.66342	-2.75427	-1.91535	2.52377	-0.939161	3.15431
482.8	-2.9471	-2.27834	-2.36609	-2.40793	-2.50839	-2.76214	-2.74987	-1.95239	2.43635	-1.05969	3.07933
483	-2.95059	-2.26904	-2.36322	-2.37472	-2.46622	-2.71629	-2.66723	-1.96148	2.36628	-1.06816	3.13873
483.2	-2.90419	-2.2707	-2.46629	-2.38354	-2.54213	-2.66534	-2.68629	-1.93925	2.41058	-1.113	3.08998
483.4	-2.79736	-2.23555	-2.41318	-2.32169	-2.4918	-2.6385	-2.69316	-1.90036	2.39471	-1.08932	3.05168
483.6	-2.73373	-2.19362	-2.43024	-2.30988	-2.49428	-2.58391	-2.67023	-1.92932	2.38052	-1.05872	3.00809
483.8	-2.63695	-2.165	-2.4327	-2.33191	-2.49738	-2.61029	-2.67862	-1.89099	2.35487	-1.00707	2.96166
484	-2.67211	-2.26972	-2.4625	-2.38272	-2.5058	-2.64513	-2.75988	-1.88808	2.23696	-1.02034	2.94485
484.2	-2.79963	-2.30615	-2.46451	-2.36297	-2.56368	-2.68589	-2.82035	-2.00703	2.15185	-1.08006	2.89909
484.4	-2.78603	-2.24931	-2.39651	-2.35836	-2.51762	-2.68072	-2.81906	-1.9793	2.17856	-1.02764	2.85594
484.6	-2.84561	-2.31377	-2.40608	-2.37044	-2.56836	-2.69147	-2.8535	-2.01151	2.14311	-1.05405	2.76544
484.8	-2.85974	-2.29673	-2.34296	-2.34932	-2.55296	-2.68674	-2.81634	-2.0337	2.12397	-1.06491	2.68623
485	-2.93697	-2.37854	-2.34815	-2.44113	-2.65838	-2.80924	-2.86535	-2.09109	2.04614	-1.12409	2.58329
485.2	-2.93037	-2.33281	-2.33449	-2.44199	-2.57262	-2.78626	-2.84602	-1.93898	2.15568	-1.14762	2.65133
485.4	-2.96695	-2.37675	-2.3223	-2.3967	-2.66212	-2.79013	-2.88959	-1.95524	2.17473	-1.21223	2.6253
485.6	-2.94902	-2.24588	-2.26238	-2.31315	-2.6327	-2.70528	-2.86679	-1.92994	2.2633	-1.19495	2.64828
485.8	-2.85827	-2.25499	-2.21956	-2.29894	-2.57023	-2.64887	-2.82983	-1.85382	2.26597	-1.14618	2.59454
486	-2.79422	-2.2346	-2.19436	-2.24299	-2.56699	-2.58697	-2.73863	-1.84213	2.30686	-1.16915	2.62097
486.2	-2.74894	-2.19133	-2.22014	-2.27293	-2.5872	-2.62824	-2.76074	-1.80264	2.25991	-1.17972	2.56171
486.4	-2.7442	-2.16938	-2.19595	-2.24573	-2.57292	-2.64031	-2.74088	-1.74277	2.22348	-1.14209	2.6338
486.6	-2.68884	-2.19164	-2.2353	-2.14351	-2.52918	-2.51612	-2.70341	-1.7471	2.29881	-1.09475	2.63845
486.8	-2.63663	-2.17033	-2.20282	-2.11994	-2.52967	-2.46187	-2.63406	-1.74446	2.2775	-1.08831	2.70905
487	-2.6808	-2.19318	-2.20006	-2.14416	-2.54567	-2.49445	-2.65286	-1.79191	2.08815	-1.17783	2.6354
487.2	-2.6559	-2.20824	-2.20671	-2.20471	-2.50378	-2.50541	-2.636	-1.79767	2.05658	-1.18115	2.64407
487.4	-2.58047	-2.24411	-2.21088	-2.19732	-2.46581	-2.50469	-2.55858	-1.76983	2.06408	-1.19796	2.65757
487.6	-2.55934	-2.23746	-2.16653	-2.17956	-2.4269	-2.48915	-2.54264	-1.83916	2.03963	-1.14104	2.66958
487.8	-2.59479	-2.27836	-2.17765	-2.18949	-2.42761	-2.50074	-2.54956	-1.85355	1.98218	-1.11614	2.67093
488	-2.62179	-2.38555	-2.22126	-2.1995	-2.43533	-2.49539	-2.52839	-1.90674	1.87882	-1.17892	2.61239
488.2	-2.55945	-2.31437	-2.12982	-2.22452	-2.37897	-2.43518	-2.42331	-1.81091	1.89325	-1.106	2.66403
488.4	-2.60871	-2.29184	-2.14703	-2.20259	-2.3432	-2.47367	-2.46099	-1.84769	1.88949	-1.05557	2.6649
488.6	-2.64138	-2.37838	-2.21953	-2.311	-2.3539	-2.54713	-2.50979	-1.84164	1.84111	-1.06724	2.61212
488.8	-2.65268	-2.35287	-2.15831	-2.28441	-2.34335	-2.49822	-2.46756	-1.85517	1.8954	-1.05628	2.57723
489	-2.62739	-2.25936	-2.13884	-2.23646	-2.36454	-2.50883	-2.48659	-1.84936	1.80501	-1.02371	2.5751
489.2	-2.68068	-2.25109	-2.12971	-2.26444	-2.42363	-2.54883	-2.51599	-1.81017	1.77959	-0.98028	2.47078
489.4	-2.62068	-2.21214	-2.05108	-2.19579	-2.37178	-2.48715	-2.39051	-1.75027	1.86918	-0.956139	2.53328
489.6	-2.66461	-2.17751	-1.99857	-2.1846	-2.3439	-2.46692	-2.36029	-1.73597	1.92874	-0.899502	2.49522
489.8	-2.563	-2.08248	-1.97137	-2.13291	-2.28691	-2.37567	-2.36923	-1.70727	2.01448	-0.84243	2.50739
490	-2.6231	-2.08749	-1.9708	-2.11983	-2.30209	-2.41881	-2.41655	-1.70535	1.98958	-0.90889	2.51452
490.2	-2.6605	-2.12227	-2.00821	-2.08505	-2.29782	-2.46182	-2.41139	-1.81351	1.91701	-0.93515	2.40783
490.4	-2.60465	-2.09242	-2.03025	-1.98536	-2.35859	-2.43794	-2.39666	-1.78369	1.91746	-0.874439	2.44253
490.6	-2.58265	-2.09913	-2.07888	-2.00564	-2.33013	-2.42832	-2.40457	-1.67556	1.94436	-0.893021	2.53411
490.8	-2.71359	-2.20976	-2.13493	-2.10463	-2.30839	-2.4659	-2.49636	-1.73484	1.89332	-0.93327	2.49397
491	-2.75842	-2.27844	-2.20675	-2.14811	-2.33871	-2.52372	-2.50093	-1.7741	1.79758	-1.00855	2.41513
491.2	-2.71971	-2.29732	-2.17479	-2.20488	-2.44572	-2.54287	-2.57706	-1.8125	1.71635	-1.08807	2.31997
491.4	-2.75589	-2.30851	-2.16598	-2.21332	-2.42149	-2.48386	-2.56683	-1.79295	1.65514	-1.14444	2.30253
491.6	-2.75087	-2.31579	-2.18908	-2.22287	-2.42873	-2.52602	-2.58261	-1.80254	1.62568	-1.15081	2.30839
491.8	-2.71232	-2.32397	-2.11815	-2.22157	-2.43962	-2.51612	-2.52882	-1.75436	1.57915	-1.15283	2.32383
492	-2.70468	-2.24686	-2.09365	-2.27074	-2.38078	-2.43788	-2.54039	-1.72488	1.56402	-1.26208	2.30294
492.2	-2.70721	-2.18058	-2.0322	-2.20685	-2.287	-2.36325	-2.48871	-1.72505	1.51511	-1.19515	2.28486
492.4	-2.52099	-2.02866	-1.853	-2.08801	-2.22866	-2.2582	-2.36502	-1.66394	1.64882	-1.09417	2.39072
492.6	-2.49323	-2.02684	-1.87464	-2.07379	-2.20288	-2.24606	-2.33431	-1.7034	1.59148	-1.10316	2.40971
492.8	-2.55418	-1.93324	-1.8456	-1.99774	-2.08867	-2.20032	-2.28557	-1.65582	1.64697	-1.06807	2.47806
493	-2.56112	-1.98433	-1.88344	-2.05706	-2.06592	-2.25649	-2.2455	-1.67619	1.69425	-1.00343	2.42725
493.2	-2.53	-1.96791	-1.93818	-2.06814	-2.09377	-2.32028	-2.26012	-1.72702	1.62482	-1.05358	2.31959
493.4	-2.58243	-2.01197	-2.01696	-2.12578	-2.22986	-2.35507	-2.33101	-1.79186	1.59995	-1.11124	2.18598
493.6	-2.56095	-2.03815	-2.00145	-2.12144	-2.21073	-2.37727	-2.32236	-1.81857	1.63765	-1.03955	2.1914
493.8	-2.51121	-2.07523	-2.03858	-2.21457	-2.30213	-2.35283	-2.3527	-1.83409	1.62126	-1.02226	2.16431
494	-2.54943	-2.07457	-2.15951	-2.24396	-2.35114	-2.43621	-2.38706	-1.93358	1.53805	-1.07699	2.10602
494.2	-2.54046	-2.10799	-2.17783	-2.19695	-2.33519	-2.46114	-2.37344	-1.91095	1.58148	-1.05354	2.1112
494.4	-2.49477	-2.08389	-2.16295	-2.22379	-2.37891	-2.38104	-2.42189	-1.87547	1.5725	-1.0226	2.11702
494.6	-2.47613	-2.04471	-2.1628	-2.23469	-2.42862	-2.4121	-2.50443	-1.86491	1.53248	-1.09065	2.11402
494.8	-2.42341	-2.05124	-2.09716	-2.18236	-2.42717	-2.35872	-2.46648	-1.79419	1.54872	-1.03051	2.13263
495	-2.49488	-2.08359	-2.14438	-2.16039	-2.35092	-2.41342	-2.49135	-1.75231	1.55407	-1.03273	2.16196
495.2	-2.45751	-2.02947	-2.11983	-2.08052	-2.30346	-2.40889	-2.44522	-1.7277	1.65047	-1.01108	2.22861
495.4	-2.46449	-2.03772	-2.16905	-2.09373	-2.29084	-2.42207	-2.41526	-1.71089	1.63693	-1.02541	2.21417
495.6	-2.50766	-2.02751	-2.10562	-2.06609	-2.23847	-2.43763	-2.35983	-1.67123	1.68166	-1.00675	2.20294
495.8	-2.56979	-2.11977	-2.14514	-2.16607	-2.3331	-2.52682	-2.4659	-1.75979	1.55834	-1.13982	2.05935
496	-2.55136	-2.05772	-2.08186	-2.12727	-2.25671	-2.49557	-2.40216	-1.75968	1.60729	-1.10284	2.09766
496.2	-2.51457	-2.07176	-2.0595	-2.11978	-2.20098	-2.42196	-2.34288	-1.7226	1.67215	-1.11862	2.1568
496.4	-2.53203	-2.00954	-2.03609	-2.08815	-2.16021	-2.40383	-2.3124	-1.73026	1.63875	-1.06874	2.18558
496.6	-2.57528	-2.03584	-2.02871	-2.08764	-2.15203	-2.40193	-2.28524	-1.76202	1.6111	-1.10583	2.2299
496.8	-2.51578	-2.00803	-2.00139	-2.04684	-2.16731	-2.3413	-2.30712	-1.78493	1.53217	-1.07414	2.26687
497	-2.55321	-2.0988	-1.98825	-2.05678	-2.14365	-2.37248	-2.35341	-1.83127	1.49959	-1.11352	2.23631
497.2	-2.56306	-2.12735	-2.0349	-2.0819	-2.10657	-2.36207	-2.38667	-1.83762	1.4677	-1.12837	2.25979
497.4	-2.60492	-2.12449	-2.05357	-2.08213	-2.14223	-2.39367	-2.35338	-1.82416	1.47818	-1.12284	2.31909
497.6	-2.62489	-2.15499	-2.12613	-2.07486	-2.17928	-2.40119	-2.38509	-1.76794	1.48588	-1.12073	2.32127
497.8	-2.59381	-2.18964	-2.13366	-2.05017	-2.18718	-2.4684	-2.46521	-1.81638	1.43808	-1.15107	2.24447
498	-2.61895	-2.26762	-2.1184	-2.047	-2.20526	-2.4872	-2.50441	-1.86006	1.44874	-1.17864	2.23387
498.2	-2.59056	-2.29402	-2.21579	-2.11904	-2.25922	-2.47798	-2.52325	-1.90446	1.3989	-1.22491	2.12659
498.4	-2.57541	-2.30009	-2.21587	-2.11341	-2.28583	-2.47553	-2.54569	-1.89515	1.41249	-1.20981	2.07406
498.6	-2.58698	-2.22061	-2.23556	-2.10753	-2.29303	-2.46113	-2.5581	-1.85609	1.40099	-1.16596	2.05736
498.8	-2.52809	-2.16797	-2.16112	-2.03956	-2.29174	-2.42787	-2.51545	-1.83112	1.42905	-1.12228	2.0036
499	-2.44519	-2.12407	-2.09876	-2.01719	-2.2933	-2.32612	-2.48308	-1.81634	1.46292	-1.07693	2.07054
499.2	-2.43345	-2.0638	-2.10493	-1.9623	-2.26735	-2.26198	-2.49989	-1.82382	1.44008	-1.02582	2.03202
499.4	-2.48264	-2.05658	-2.09661	-1.94736	-2.2507	-2.27194	-2.44516	-1.85357	1.39038	-1.06093	2.04885
499.6	-2.48147	-1.99538	-2.10071	-1.96488	-2.25085	-2.29689	-2.43172	-1.88487	1.35505	-1.09414	2.03871
499.8	-2.49625	-1.88312	-2.10293	-1.91781	-2.18847	-2.24915	-2.437	-1.81083	1.37439	-1.07848	2.09433
500	-2.49534	-1.7947	-2.02464	-1.89113	-2.18736	-2.18715	-2.36929	-1.73736	1.47355	-1.0519	2.10818
	876.769	844.015	852.028	840.265	835.96	820.348	816.812	738.592	659.662	625.391	607.369

## Sheet: 105.02.13templ-dependent-CD
XYDATA	4	25	30	35	40	45	50	60	70	80	90		XYDATA	concentration of enzyme	4	25	30	35	40	45	50	60	70	80	90
260	-5.52181	-5.52659	-5.54391	-5.325	-5.3942	-5.59933	-5.45874	-5.49985	-5.71193	-5.78517	-5.73195		260	2.93295e-06	-1.88268	-1.88431	-1.89021	-1.81558	-1.83917	-1.90911	-1.86118	-1.87519	-1.9475	-1.97247	-1.95433
259.9	-5.51665	-5.52904	-5.54187	-5.33061	-5.38273	-5.585	-5.43279	-5.49753	-5.69325	-5.77852	-5.74054		259.9	2.93295e-06	-1.88092	-1.88514	-1.88952	-1.81749	-1.83526	-1.90422	-1.85233	-1.8744	-1.94113	-1.97021	-1.95726
259.8	-5.51769	-5.52837	-5.54696	-5.32767	-5.38701	-5.57008	-5.41361	-5.49708	-5.6877	-5.78016	-5.73785		259.8	2.93295e-06	-1.88127	-1.88492	-1.89125	-1.81649	-1.83672	-1.89914	-1.84579	-1.87425	-1.93924	-1.97076	-1.95634
259.7	-5.51772	-5.5125	-5.53973	-5.30649	-5.37737	-5.5477	-5.38811	-5.47987	-5.66412	-5.76432	-5.73227		259.7	2.93295e-06	-1.88129	-1.87951	-1.88879	-1.80927	-1.83343	-1.89151	-1.83709	-1.86838	-1.9312	-1.96536	-1.95444
259.6	-5.52923	-5.49769	-5.54265	-5.28864	-5.37363	-5.53426	-5.39683	-5.46532	-5.65305	-5.74867	-5.74995		259.6	2.93295e-06	-1.88521	-1.87446	-1.88978	-1.80318	-1.83216	-1.88692	-1.84007	-1.86342	-1.92743	-1.96003	-1.96046
259.5	-5.54919	-5.50569	-5.54975	-5.28308	-5.37582	-5.5235	-5.40902	-5.46035	-5.64303	-5.74265	-5.76948		259.5	2.93295e-06	-1.89201	-1.87718	-1.89221	-1.80128	-1.8329	-1.88326	-1.84422	-1.86172	-1.92401	-1.95798	-1.96712
259.4	-5.57364	-5.51822	-5.56394	-5.27362	-5.3743	-5.51616	-5.42166	-5.4658	-5.62751	-5.73937	-5.78564		259.4	2.93295e-06	-1.90035	-1.88146	-1.89704	-1.79806	-1.83239	-1.88075	-1.84853	-1.86358	-1.91872	-1.95686	-1.97263
259.3	-5.57976	-5.50223	-5.56228	-5.26679	-5.35718	-5.49892	-5.41208	-5.45615	-5.61005	-5.72756	-5.78994		259.3	2.93295e-06	-1.90244	-1.876	-1.89648	-1.79573	-1.82655	-1.87488	-1.84527	-1.86029	-1.91277	-1.95283	-1.9741
259.2	-5.59116	-5.49588	-5.57557	-5.27897	-5.36259	-5.50052	-5.4165	-5.45993	-5.61338	-5.73207	-5.82181		259.2	2.93295e-06	-1.90632	-1.87384	-1.90101	-1.79988	-1.82839	-1.87542	-1.84677	-1.86158	-1.9139	-1.95437	-1.98497
259.1	-5.59201	-5.48302	-5.58133	-5.28322	-5.35676	-5.50978	-5.41207	-5.45904	-5.61961	-5.73276	-5.83939		259.1	2.93295e-06	-1.90661	-1.86945	-1.90297	-1.80133	-1.82641	-1.87858	-1.84526	-1.86128	-1.91602	-1.9546	-1.99096
259	-5.58937	-5.46729	-5.56994	-5.28592	-5.34799	-5.51706	-5.41237	-5.45876	-5.62267	-5.73068	-5.83744		259	2.93295e-06	-1.90571	-1.86409	-1.89909	-1.80225	-1.82342	-1.88106	-1.84537	-1.86118	-1.91707	-1.95389	-1.99029
258.9	-5.59804	-5.45675	-5.56678	-5.28541	-5.35155	-5.52636	-5.42089	-5.45296	-5.62681	-5.72948	-5.8492		258.9	2.93295e-06	-1.90867	-1.8605	-1.89801	-1.80208	-1.82463	-1.88423	-1.84827	-1.8592	-1.91848	-1.95349	-1.9943
258.8	-5.61613	-5.44977	-5.56848	-5.2923	-5.37596	-5.53512	-5.43667	-5.47383	-5.62311	-5.74497	-5.87727		258.8	2.93295e-06	-1.91484	-1.85812	-1.89859	-1.80443	-1.83295	-1.88722	-1.85365	-1.86632	-1.91722	-1.95877	-2.00387
258.7	-5.62745	-5.43674	-5.5591	-5.28975	-5.39019	-5.52337	-5.45136	-5.49241	-5.61228	-5.75623	-5.89184		258.7	2.93295e-06	-1.9187	-1.85367	-1.89539	-1.80356	-1.8378	-1.88321	-1.85866	-1.87266	-1.91353	-1.96261	-2.00884
258.6	-5.63298	-5.42147	-5.55378	-5.29113	-5.40388	-5.51652	-5.46124	-5.51631	-5.60685	-5.76153	-5.90816		258.6	2.93295e-06	-1.92058	-1.84847	-1.89358	-1.80403	-1.84247	-1.88088	-1.86203	-1.8808	-1.91167	-1.96441	-2.01441
258.5	-5.63809	-5.39652	-5.55187	-5.29872	-5.40701	-5.50891	-5.47394	-5.53787	-5.60587	-5.76767	-5.91609		258.5	2.93295e-06	-1.92233	-1.83996	-1.89293	-1.80662	-1.84354	-1.87828	-1.86636	-1.88816	-1.91134	-1.96651	-2.01711
258.4	-5.62696	-5.3687	-5.54651	-5.31001	-5.40561	-5.49934	-5.48183	-5.54099	-5.60807	-5.76174	-5.91023		258.4	2.93295e-06	-1.91853	-1.83048	-1.8911	-1.81047	-1.84306	-1.87502	-1.86905	-1.88922	-1.91209	-1.96448	-2.01511
258.3	-5.62089	-5.35986	-5.54525	-5.32662	-5.40033	-5.49514	-5.49338	-5.53777	-5.60404	-5.75709	-5.91329		258.3	2.93295e-06	-1.91646	-1.82746	-1.89067	-1.81613	-1.84126	-1.87359	-1.87299	-1.88812	-1.91072	-1.9629	-2.01616
258.2	-5.61109	-5.34737	-5.53064	-5.33013	-5.39153	-5.50295	-5.4965	-5.53315	-5.60832	-5.74154	-5.91875		258.2	2.93295e-06	-1.91312	-1.8232	-1.88569	-1.81733	-1.83826	-1.87625	-1.87405	-1.88655	-1.91218	-1.9576	-2.01802
258.1	-5.59745	-5.35077	-5.5149	-5.32701	-5.38752	-5.52198	-5.50199	-5.52474	-5.61502	-5.73137	-5.92739		258.1	2.93295e-06	-1.90847	-1.82436	-1.88032	-1.81626	-1.83689	-1.88274	-1.87592	-1.88368	-1.91446	-1.95413	-2.02096
258	-5.57854	-5.36806	-5.50948	-5.32366	-5.38568	-5.54023	-5.5124	-5.52849	-5.63273	-5.73285	-5.92986		258	2.93295e-06	-1.90202	-1.83026	-1.87848	-1.81512	-1.83627	-1.88896	-1.87947	-1.88496	-1.9205	-1.95463	-2.02181
257.9	-5.57001	-5.39461	-5.50565	-5.32101	-5.38448	-5.55527	-5.51708	-5.52643	-5.65244	-5.73032	-5.91559		257.9	2.93295e-06	-1.89911	-1.83931	-1.87717	-1.81422	-1.83586	-1.89409	-1.88107	-1.88425	-1.92722	-1.95377	-2.01694
257.8	-5.54996	-5.39174	-5.49368	-5.3117	-5.37796	-5.55891	-5.52049	-5.51252	-5.67817	-5.71931	-5.89964		257.8	2.93295e-06	-1.89228	-1.83833	-1.87309	-1.81104	-1.83363	-1.89533	-1.88223	-1.87951	-1.93599	-1.95002	-2.0115
257.7	-5.53721	-5.39797	-5.48031	-5.3172	-5.37607	-5.56387	-5.52678	-5.50387	-5.69045	-5.71005	-5.87661		257.7	2.93295e-06	-1.88793	-1.84046	-1.86853	-1.81292	-1.83299	-1.89702	-1.88437	-1.87656	-1.94018	-1.94686	-2.00365
257.6	-5.52351	-5.40726	-5.46014	-5.31159	-5.36477	-5.56459	-5.52998	-5.50082	-5.68181	-5.68953	-5.83832		257.6	2.93295e-06	-1.88326	-1.84362	-1.86165	-1.811	-1.82914	-1.89727	-1.88547	-1.87552	-1.93723	-1.93986	-1.99059
257.5	-5.51474	-5.40212	-5.43419	-5.30837	-5.34462	-5.5522	-5.52343	-5.49011	-5.64974	-5.67059	-5.79547		257.5	2.93295e-06	-1.88027	-1.84187	-1.85281	-1.80991	-1.82227	-1.89304	-1.88323	-1.87187	-1.9263	-1.93341	-1.97598
257.4	-5.51665	-5.40618	-5.42004	-5.32001	-5.34169	-5.54269	-5.52062	-5.48362	-5.63346	-5.65909	-5.76732		257.4	2.93295e-06	-1.88092	-1.84326	-1.84798	-1.81388	-1.82127	-1.8898	-1.88227	-1.86966	-1.92075	-1.92949	-1.96639
257.3	-5.51981	-5.41803	-5.41703	-5.33417	-5.34255	-5.53409	-5.51652	-5.47927	-5.62568	-5.65531	-5.76457		257.3	2.93295e-06	-1.882	-1.8473	-1.84695	-1.8187	-1.82156	-1.88687	-1.88088	-1.86818	-1.91809	-1.9282	-1.96545
257.2	-5.50791	-5.43543	-5.4235	-5.34856	-5.33861	-5.52656	-5.51209	-5.47617	-5.62946	-5.65881	-5.76056		257.2	2.93295e-06	-1.87794	-1.85323	-1.84916	-1.82361	-1.82022	-1.8843	-1.87937	-1.86712	-1.91938	-1.92939	-1.96408
257.1	-5.50131	-5.46152	-5.43823	-5.36299	-5.34043	-5.53149	-5.51416	-5.46361	-5.64679	-5.66988	-5.7567		257.1	2.93295e-06	-1.87569	-1.86212	-1.85418	-1.82853	-1.82084	-1.88598	-1.88007	-1.86284	-1.92529	-1.93316	-1.96277
257	-5.49228	-5.48794	-5.44751	-5.37257	-5.34343	-5.53738	-5.51253	-5.45237	-5.659	-5.67689	-5.74981		257	2.93295e-06	-1.87261	-1.87113	-1.85735	-1.8318	-1.82186	-1.88799	-1.87952	-1.859	-1.92945	-1.93555	-1.96042
256.9	-5.49569	-5.5036	-5.45291	-5.3792	-5.34865	-5.54355	-5.51077	-5.44377	-5.66586	-5.67828	-5.73468		256.9	2.93295e-06	-1.87377	-1.87647	-1.85919	-1.83406	-1.82364	-1.89009	-1.87892	-1.85607	-1.93179	-1.93603	-1.95526
256.8	-5.503	-5.52933	-5.45973	-5.37568	-5.36447	-5.54693	-5.50674	-5.44437	-5.67326	-5.69054	-5.72505		256.8	2.93295e-06	-1.87627	-1.88524	-1.86151	-1.83286	-1.82903	-1.89124	-1.87754	-1.85628	-1.93432	-1.94021	-1.95197
256.7	-5.51156	-5.53835	-5.45953	-5.35643	-5.37144	-5.55679	-5.49243	-5.44996	-5.68524	-5.69861	-5.72847		256.7	2.93295e-06	-1.87918	-1.88832	-1.86144	-1.82629	-1.83141	-1.89461	-1.87266	-1.85818	-1.9384	-1.94296	-1.95314
256.6	-5.51161	-5.54001	-5.46524	-5.33869	-5.37795	-5.56659	-5.48477	-5.46011	-5.70553	-5.70634	-5.71918		256.6	2.93295e-06	-1.8792	-1.88888	-1.86339	-1.82024	-1.83363	-1.89795	-1.87005	-1.86164	-1.94532	-1.9456	-1.94997
256.5	-5.51552	-5.54004	-5.48676	-5.33755	-5.38869	-5.57061	-5.49461	-5.46683	-5.72495	-5.71748	-5.72039		256.5	2.93295e-06	-1.88053	-1.8889	-1.87073	-1.81986	-1.83729	-1.89932	-1.87341	-1.86393	-1.95194	-1.94939	-1.95039
256.4	-5.52102	-5.53438	-5.50271	-5.34219	-5.40929	-5.57196	-5.50711	-5.48207	-5.74603	-5.72186	-5.72698		256.4	2.93295e-06	-1.88241	-1.88697	-1.87617	-1.82144	-1.84432	-1.89978	-1.87767	-1.86913	-1.95913	-1.95089	-1.95263
256.3	-5.53325	-5.52535	-5.51283	-5.34404	-5.43086	-5.57983	-5.52808	-5.50334	-5.77096	-5.7249	-5.74374		256.3	2.93295e-06	-1.88658	-1.88389	-1.87962	-1.82207	-1.85167	-1.90246	-1.88482	-1.87638	-1.96763	-1.95192	-1.95835
256.2	-5.53588	-5.51475	-5.5192	-5.35242	-5.43948	-5.58365	-5.53961	-5.51858	-5.78254	-5.73443	-5.76619		256.2	2.93295e-06	-1.88748	-1.88027	-1.88179	-1.82493	-1.85461	-1.90376	-1.88875	-1.88158	-1.97158	-1.95517	-1.966
256.1	-5.54595	-5.51132	-5.52523	-5.36292	-5.44349	-5.59269	-5.55573	-5.53702	-5.80435	-5.74326	-5.79191		256.1	2.93295e-06	-1.89091	-1.8791	-1.88385	-1.82851	-1.85598	-1.90685	-1.89424	-1.88787	-1.97901	-1.95818	-1.97477
256	-5.55317	-5.52006	-5.53634	-5.37292	-5.45939	-5.5983	-5.57595	-5.55879	-5.84929	-5.75757	-5.8243		256	2.93295e-06	-1.89337	-1.88208	-1.88763	-1.83191	-1.8614	-1.90876	-1.90114	-1.89529	-1.99433	-1.96306	-1.98581
255.9	-5.56159	-5.52594	-5.54982	-5.37917	-5.47483	-5.60894	-5.5931	-5.57255	-5.88467	-5.75916	-5.85701		255.9	2.93295e-06	-1.89624	-1.88409	-1.89223	-1.83405	-1.86666	-1.91239	-1.90699	-1.89998	-2.0064	-1.9636	-1.99697
255.8	-5.56568	-5.53932	-5.5718	-5.38362	-5.49078	-5.62993	-5.61176	-5.59161	-5.9221	-5.75515	-5.88095		255.8	2.93295e-06	-1.89764	-1.88865	-1.89972	-1.83556	-1.8721	-1.91954	-1.91335	-1.90648	-2.01916	-1.96224	-2.00513
255.7	-5.55784	-5.54969	-5.6002	-5.37853	-5.49072	-5.64836	-5.62992	-5.60518	-5.93658	-5.75647	-5.9028		255.7	2.93295e-06	-1.89496	-1.89219	-1.90941	-1.83383	-1.87208	-1.92583	-1.91954	-1.9111	-2.0241	-1.96269	-2.01258
255.6	-5.55707	-5.54964	-5.61853	-5.37845	-5.49466	-5.67071	-5.65041	-5.61892	-5.95032	-5.76115	-5.91258		255.6	2.93295e-06	-1.8947	-1.89217	-1.91566	-1.8338	-1.87342	-1.93345	-1.92653	-1.91579	-2.02878	-1.96428	-2.01591
255.5	-5.55397	-5.53184	-5.61742	-5.36356	-5.49598	-5.67699	-5.65324	-5.62023	-5.94242	-5.75076	-5.91024		255.5	2.93295e-06	-1.89364	-1.8861	-1.91528	-1.82872	-1.87387	-1.93559	-1.92749	-1.91624	-2.02609	-1.96074	-2.01512
255.4	-5.54703	-5.51201	-5.61943	-5.34705	-5.49469	-5.6776	-5.65195	-5.61359	-5.93175	-5.74233	-5.91691		255.4	2.93295e-06	-1.89128	-1.87934	-1.91596	-1.82309	-1.87343	-1.9358	-1.92705	-1.91397	-2.02245	-1.95787	-2.01739
255.3	-5.54445	-5.50502	-5.62464	-5.35025	-5.50387	-5.67883	-5.64561	-5.61086	-5.91882	-5.74472	-5.92238		255.3	2.93295e-06	-1.8904	-1.87695	-1.91774	-1.82419	-1.87656	-1.93622	-1.92489	-1.91304	-2.01804	-1.95868	-2.01926
255.2	-5.53797	-5.50597	-5.62606	-5.34878	-5.50672	-5.68982	-5.64485	-5.60931	-5.91541	-5.75245	-5.93485		255.2	2.93295e-06	-1.88819	-1.87728	-1.91822	-1.82368	-1.87753	-1.93996	-1.92463	-1.91251	-2.01688	-1.96132	-2.02351
255.1	-5.54217	-5.51522	-5.6209	-5.35912	-5.50379	-5.70256	-5.65497	-5.60492	-5.91436	-5.75176	-5.93661		255.1	2.93295e-06	-1.88962	-1.88043	-1.91646	-1.82721	-1.87654	-1.94431	-1.92808	-1.91102	-2.01652	-1.96108	-2.02411
255	-5.55271	-5.53721	-5.63575	-5.37448	-5.51785	-5.70968	-5.68519	-5.59849	-5.90871	-5.75563	-5.93703		255	2.93295e-06	-1.89321	-1.88793	-1.92153	-1.83245	-1.88133	-1.94673	-1.93838	-1.90882	-2.01459	-1.9624	-2.02425
254.9	-5.55119	-5.5463	-5.63311	-5.3825	-5.52225	-5.70469	-5.70392	-5.58605	-5.90484	-5.75646	-5.93261		254.9	2.93295e-06	-1.8927	-1.89103	-1.92063	-1.83518	-1.88283	-1.94503	-1.94477	-1.90458	-2.01327	-1.96268	-2.02274
254.8	-5.5441	-5.53617	-5.60233	-5.37574	-5.51394	-5.68542	-5.69399	-5.57499	-5.88501	-5.75082	-5.90903		254.8	2.93295e-06	-1.89028	-1.88758	-1.91013	-1.83288	-1.88	-1.93846	-1.94138	-1.90081	-2.00651	-1.96076	-2.0147
254.7	-5.54239	-5.52898	-5.59132	-5.38673	-5.50053	-5.67997	-5.69664	-5.57145	-5.86988	-5.74914	-5.88861		254.7	2.93295e-06	-1.8897	-1.88512	-1.90638	-1.83662	-1.87542	-1.9366	-1.94229	-1.8996	-2.00136	-1.96019	-2.00774
254.6	-5.53787	-5.52086	-5.59643	-5.4083	-5.50157	-5.67425	-5.68507	-5.56817	-5.8483	-5.75257	-5.86728		254.6	2.93295e-06	-1.88816	-1.88236	-1.90812	-1.84398	-1.87578	-1.93465	-1.93834	-1.89849	-1.994	-1.96136	-2.00047
254.5	-5.55121	-5.53603	-5.62739	-5.43711	-5.52341	-5.68594	-5.68917	-5.57975	-5.86162	-5.77429	-5.87037		254.5	2.93295e-06	-1.8927	-1.88753	-1.91868	-1.8538	-1.88323	-1.93864	-1.93974	-1.90243	-1.99854	-1.96876	-2.00152
254.4	-5.55192	-5.53355	-5.64139	-5.45012	-5.53193	-5.69808	-5.67833	-5.57485	-5.84907	-5.78988	-5.86995		254.4	2.93295e-06	-1.89295	-1.88668	-1.92345	-1.85824	-1.88613	-1.94278	-1.93605	-1.90076	-1.99426	-1.97408	-2.00138
254.3	-5.55006	-5.53055	-5.6535	-5.44548	-5.52481	-5.70348	-5.67773	-5.5643	-5.82509	-5.7894	-5.87265		254.3	2.93295e-06	-1.89231	-1.88566	-1.92758	-1.85665	-1.8837	-1.94462	-1.93584	-1.89717	-1.98608	-1.97392	-2.0023
254.2	-5.54041	-5.52766	-5.65287	-5.44191	-5.51639	-5.70015	-5.67376	-5.55245	-5.79781	-5.79194	-5.87128		254.2	2.93295e-06	-1.88902	-1.88467	-1.92736	-1.85544	-1.88083	-1.94349	-1.93449	-1.89313	-1.97678	-1.97478	-2.00183
254.1	-5.5274	-5.52294	-5.6259	-5.42835	-5.51198	-5.69379	-5.67356	-5.55388	-5.78244	-5.79931	-5.86915		254.1	2.93295e-06	-1.88459	-1.88306	-1.91817	-1.85081	-1.87933	-1.94132	-1.93442	-1.89361	-1.97154	-1.97729	-2.00111
254	-5.5121	-5.51344	-5.58861	-5.41448	-5.50602	-5.6753	-5.66644	-5.54597	-5.77746	-5.79922	-5.85426		254	2.93295e-06	-1.87937	-1.87983	-1.90546	-1.84609	-1.8773	-1.93501	-1.93199	-1.89092	-1.96984	-1.97726	-1.99603
253.9	-5.49846	-5.50689	-5.56541	-5.40553	-5.5062	-5.66346	-5.66051	-5.54263	-5.77419	-5.803	-5.85543		253.9	2.93295e-06	-1.87472	-1.87759	-1.89755	-1.84303	-1.87736	-1.93098	-1.92997	-1.88978	-1.96873	-1.97855	-1.99643
253.8	-5.4951	-5.50651	-5.55575	-5.41324	-5.50904	-5.65983	-5.65721	-5.5522	-5.78361	-5.80698	-5.86888		253.8	2.93295e-06	-1.87357	-1.87746	-1.89425	-1.84566	-1.87833	-1.92974	-1.92884	-1.89304	-1.97194	-1.97991	-2.00101
253.7	-5.48609	-5.50079	-5.53503	-5.40219	-5.50459	-5.6593	-5.64687	-5.55755	-5.78095	-5.79782	-5.86914		253.7	2.93295e-06	-1.8705	-1.87551	-1.88719	-1.84189	-1.87681	-1.92956	-1.92532	-1.89487	-1.97103	-1.97679	-2.0011
253.6	-5.48336	-5.50522	-5.52246	-5.39217	-5.50813	-5.67592	-5.66048	-5.56153	-5.79414	-5.79743	-5.88214		253.6	2.93295e-06	-1.86957	-1.87702	-1.8829	-1.83848	-1.87802	-1.93522	-1.92996	-1.89622	-1.97553	-1.97665	-2.00554
253.5	-5.50006	-5.50841	-5.52629	-5.38919	-5.52755	-5.68822	-5.67873	-5.57454	-5.80454	-5.80389	-5.89957		253.5	2.93295e-06	-1.87526	-1.87811	-1.88421	-1.83746	-1.88464	-1.93942	-1.93618	-1.90066	-1.97908	-1.97886	-2.01148
253.4	-5.49609	-5.50001	-5.52484	-5.3812	-5.54591	-5.70017	-5.67815	-5.59275	-5.79137	-5.79345	-5.90517		253.4	2.93295e-06	-1.87391	-1.87525	-1.88371	-1.83474	-1.8909	-1.94349	-1.93598	-1.90687	-1.97459	-1.9753	-2.01339
253.3	-5.4891	-5.48386	-5.51633	-5.3694	-5.5503	-5.7115	-5.67844	-5.59955	-5.77687	-5.78088	-5.91624		253.3	2.93295e-06	-1.87153	-1.86974	-1.88081	-1.83071	-1.89239	-1.94735	-1.93608	-1.90919	-1.96964	-1.97101	-2.01716
253.2	-5.51135	-5.49358	-5.52279	-5.36867	-5.55426	-5.72106	-5.68459	-5.61287	-5.77113	-5.78558	-5.93368		253.2	2.93295e-06	-1.87911	-1.87305	-1.88301	-1.83047	-1.89374	-1.95061	-1.93818	-1.91373	-1.96769	-1.97261	-2.02311
253.1	-5.53466	-5.52073	-5.53999	-5.3847	-5.55968	-5.73244	-5.69483	-5.62606	-5.77388	-5.80536	-5.97134		253.1	2.93295e-06	-1.88706	-1.88231	-1.88888	-1.83593	-1.89559	-1.95449	-1.94167	-1.91822	-1.96862	-1.97936	-2.03595
253	-5.55139	-5.53496	-5.54747	-5.38996	-5.55453	-5.73853	-5.69365	-5.62305	-5.77617	-5.81582	-6.00608		253	2.93295e-06	-1.89276	-1.88716	-1.89143	-1.83772	-1.89384	-1.95657	-1.94127	-1.9172	-1.9694	-1.98292	-2.04779
252.9	-5.56411	-5.54879	-5.53527	-5.38958	-5.54276	-5.74914	-5.69951	-5.61998	-5.78321	-5.80866	-6.03793		252.9	2.93295e-06	-1.8971	-1.89188	-1.88727	-1.8376	-1.88982	-1.96019	-1.94327	-1.91615	-1.9718	-1.98048	-2.05865
252.8	-5.5693	-5.55413	-5.51439	-5.39043	-5.53881	-5.74777	-5.7079	-5.61392	-5.77733	-5.79204	-6.06069		252.8	2.93295e-06	-1.89887	-1.8937	-1.88015	-1.83789	-1.88848	-1.95972	-1.94613	-1.91408	-1.9698	-1.97482	-2.06641
252.7	-5.57552	-5.56012	-5.49598	-5.40251	-5.54827	-5.74825	-5.71346	-5.60536	-5.77676	-5.79586	-6.08492		252.7	2.93295e-06	-1.90099	-1.89574	-1.87387	-1.842	-1.8917	-1.95988	-1.94802	-1.91117	-1.96961	-1.97612	-2.07467
252.6	-5.57214	-5.55094	-5.47424	-5.41435	-5.56351	-5.74418	-5.70644	-5.59667	-5.77034	-5.80971	-6.09938		252.6	2.93295e-06	-1.89984	-1.89261	-1.86646	-1.84604	-1.8969	-1.9585	-1.94563	-1.9082	-1.96742	-1.98084	-2.0796
252.5	-5.59528	-5.55228	-5.47852	-5.42759	-5.582	-5.74812	-5.71699	-5.58425	-5.78164	-5.82835	-6.12184		252.5	2.93295e-06	-1.90773	-1.89307	-1.86792	-1.85055	-1.9032	-1.95984	-1.94923	-1.90397	-1.97127	-1.9872	-2.08726
252.4	-5.62302	-5.54648	-5.49417	-5.43757	-5.59406	-5.75016	-5.7158	-5.56372	-5.78825	-5.83055	-6.14313		252.4	2.93295e-06	-1.91719	-1.89109	-1.87326	-1.85396	-1.90731	-1.96054	-1.94882	-1.89697	-1.97352	-1.98795	-2.09452
252.3	-5.6584	-5.54072	-5.51047	-5.43327	-5.59779	-5.75076	-5.70557	-5.55059	-5.79085	-5.82815	-6.1685		252.3	2.93295e-06	-1.92925	-1.88913	-1.87881	-1.85249	-1.90859	-1.96074	-1.94533	-1.89249	-1.97441	-1.98713	-2.10317
252.2	-5.69851	-5.54689	-5.52408	-5.4378	-5.60412	-5.75821	-5.7125	-5.54434	-5.80223	-5.83219	-6.1867		252.2	2.93295e-06	-1.94293	-1.89123	-1.88345	-1.85404	-1.91074	-1.96328	-1.9477	-1.89036	-1.97829	-1.9885	-2.10938
252.1	-5.74303	-5.55159	-5.54291	-5.43969	-5.6134	-5.77298	-5.7333	-5.56192	-5.81575	-5.84687	-6.2012		252.1	2.93295e-06	-1.95811	-1.89283	-1.88987	-1.85468	-1.91391	-1.96832	-1.95479	-1.89636	-1.9829	-1.99351	-2.11432
252	-5.78755	-5.55994	-5.56304	-5.45454	-5.61476	-5.77552	-5.74438	-5.58672	-5.82352	-5.85841	-6.21279		252	2.93295e-06	-1.97328	-1.89568	-1.89674	-1.85974	-1.91437	-1.96918	-1.95857	-1.90481	-1.98555	-1.99744	-2.11827
251.9	-5.79983	-5.56499	-5.5532	-5.44285	-5.60293	-5.74899	-5.71544	-5.58963	-5.80822	-5.84562	-6.201		251.9	2.93295e-06	-1.97747	-1.8974	-1.89338	-1.85576	-1.91034	-1.96014	-1.9487	-1.9058	-1.98033	-1.99308	-2.11425
251.8	-5.78196	-5.56018	-5.54408	-5.43017	-5.58266	-5.72243	-5.69392	-5.56868	-5.7931	-5.83025	-6.18908		251.8	2.93295e-06	-1.97138	-1.89576	-1.89027	-1.85143	-1.90343	-1.95108	-1.94136	-1.89866	-1.97518	-1.98784	-2.11019
251.7	-5.75913	-5.54471	-5.5409	-5.41753	-5.55675	-5.68205	-5.67705	-5.54771	-5.78731	-5.82736	-6.18263		251.7	2.93295e-06	-1.96359	-1.89049	-1.88919	-1.84712	-1.89459	-1.93731	-1.93561	-1.89151	-1.9732	-1.98686	-2.10799
251.6	-5.74859	-5.54687	-5.54129	-5.41556	-5.54812	-5.65819	-5.65757	-5.54566	-5.78137	-5.83487	-6.18788		251.6	2.93295e-06	-1.96	-1.89122	-1.88932	-1.84645	-1.89165	-1.92918	-1.92897	-1.89081	-1.97118	-1.98942	-2.10978
251.5	-5.72353	-5.54733	-5.5476	-5.40371	-5.55362	-5.6494	-5.64575	-5.54486	-5.76799	-5.8281	-6.19725		251.5	2.93295e-06	-1.95146	-1.89138	-1.89147	-1.84241	-1.89353	-1.92618	-1.92494	-1.89054	-1.96662	-1.98711	-2.11297
251.4	-5.70925	-5.53941	-5.54987	-5.39192	-5.56943	-5.64606	-5.64007	-5.54725	-5.7664	-5.82204	-6.18771		251.4	2.93295e-06	-1.94659	-1.88868	-1.89225	-1.83839	-1.89892	-1.92504	-1.923	-1.89135	-1.96607	-1.98504	-2.10972
251.3	-5.68304	-5.51719	-5.5359	-5.35947	-5.57298	-5.61939	-5.61347	-5.53467	-5.74969	-5.80325	-6.16233		251.3	2.93295e-06	-1.93765	-1.8811	-1.88748	-1.82733	-1.90013	-1.91595	-1.91393	-1.88706	-1.96038	-1.97864	-2.10107
251.2	-5.65066	-5.48985	-5.52641	-5.31789	-5.56976	-5.58711	-5.57484	-5.51944	-5.72059	-5.78877	-6.13955		251.2	2.93295e-06	-1.92661	-1.87178	-1.88425	-1.81315	-1.89903	-1.90494	-1.90076	-1.88187	-1.95045	-1.9737	-2.0933
251.1	-5.63688	-5.47576	-5.52933	-5.29912	-5.58373	-5.57042	-5.55531	-5.51986	-5.70311	-5.78391	-6.12082		251.1	2.93295e-06	-1.92191	-1.86698	-1.88524	-1.80675	-1.90379	-1.89925	-1.8941	-1.88201	-1.94449	-1.97204	-2.08691
251	-5.63841	-5.45938	-5.54988	-5.27714	-5.59552	-5.56855	-5.54431	-5.52369	-5.70641	-5.77242	-6.11319		251	2.93295e-06	-1.92243	-1.86139	-1.89225	-1.79926	-1.90781	-1.89862	-1.89035	-1.88332	-1.94562	-1.96813	-2.08431
250.9	-5.6443	-5.45519	-5.57191	-5.27144	-5.61029	-5.56531	-5.5433	-5.53692	-5.73054	-5.7719	-6.11642		250.9	2.93295e-06	-1.92444	-1.85997	-1.89976	-1.79732	-1.91285	-1.89751	-1.89001	-1.88783	-1.95385	-1.96795	-2.08541
250.8	-5.64294	-5.46611	-5.58901	-5.28553	-5.63319	-5.57459	-5.54846	-5.56139	-5.75314	-5.78537	-6.14159		250.8	2.93295e-06	-1.92398	-1.86369	-1.90559	-1.80212	-1.92065	-1.90068	-1.89177	-1.89617	-1.96155	-1.97254	-2.094
250.7	-5.63153	-5.47102	-5.59663	-5.2977	-5.64781	-5.5776	-5.55087	-5.58705	-5.75815	-5.78951	-6.15442		250.7	2.93295e-06	-1.92009	-1.86536	-1.90819	-1.80627	-1.92564	-1.9017	-1.89259	-1.90492	-1.96326	-1.97395	-2.09837
250.6	-5.60901	-5.46534	-5.59091	-5.31102	-5.65283	-5.56753	-5.54586	-5.60955	-5.75005	-5.78131	-6.13522		250.6	2.93295e-06	-1.91241	-1.86343	-1.90624	-1.81081	-1.92735	-1.89827	-1.89088	-1.91259	-1.9605	-1.97116	-2.09182
250.5	-5.57722	-5.45203	-5.58033	-5.31377	-5.64484	-5.55316	-5.52192	-5.62414	-5.7395	-5.7683	-6.12146		250.5	2.93295e-06	-1.90157	-1.85889	-1.90263	-1.81175	-1.92463	-1.89337	-1.88272	-1.91757	-1.9569	-1.96672	-2.08713
250.4	-5.54065	-5.43587	-5.56576	-5.31669	-5.63384	-5.53635	-5.4935	-5.61249	-5.7308	-5.75027	-6.10764		250.4	2.93295e-06	-1.8891	-1.85338	-1.89766	-1.81274	-1.92088	-1.88764	-1.87303	-1.9136	-1.95394	-1.96057	-2.08242
250.3	-5.5083	-5.4274	-5.56162	-5.3166	-5.63065	-5.5387	-5.48188	-5.60785	-5.74178	-5.745	-6.09763		250.3	2.93295e-06	-1.87807	-1.85049	-1.89625	-1.81271	-1.91979	-1.88844	-1.86907	-1.91202	-1.95768	-1.95878	-2.07901
250.2	-5.49604	-5.4119	-5.56057	-5.32318	-5.62474	-5.54987	-5.47968	-5.61826	-5.74713	-5.7286	-6.09713		250.2	2.93295e-06	-1.87389	-1.84521	-1.89589	-1.81496	-1.91777	-1.89225	-1.86832	-1.91556	-1.9595	-1.95319	-2.07884
250.1	-5.50913	-5.41108	-5.56008	-5.32931	-5.63408	-5.56639	-5.47903	-5.6393	-5.75373	-5.7087	-6.1071		250.1	2.93295e-06	-1.87836	-1.84493	-1.89573	-1.81705	-1.92096	-1.89788	-1.86809	-1.92274	-1.96175	-1.9464	-2.08224
250	-5.52784	-5.41625	-5.56438	-5.32593	-5.64206	-5.58461	-5.47038	-5.65091	-5.75044	-5.69903	-6.11844		250	2.93295e-06	-1.88474	-1.84669	-1.89719	-1.81589	-1.92368	-1.90409	-1.86514	-1.9267	-1.96063	-1.9431	-2.0861
249.9	-5.53865	-5.41692	-5.56758	-5.33126	-5.64376	-5.60041	-5.48725	-5.65819	-5.76352	-5.68626	-6.13227		249.9	2.93295e-06	-1.88842	-1.84692	-1.89828	-1.81771	-1.92426	-1.90948	-1.8709	-1.92918	-1.96509	-1.93875	-2.09082
249.8	-5.54975	-5.41186	-5.55167	-5.33173	-5.61629	-5.59997	-5.49652	-5.6508	-5.77023	-5.66279	-6.13699		249.8	2.93295e-06	-1.89221	-1.84519	-1.89286	-1.81787	-1.91489	-1.90933	-1.87406	-1.92666	-1.96738	-1.93075	-2.09243
249.7	-5.57174	-5.41919	-5.54115	-5.33175	-5.59401	-5.60157	-5.49648	-5.64969	-5.78184	-5.64977	-6.14579		249.7	2.93295e-06	-1.8997	-1.84769	-1.88927	-1.81788	-1.9073	-1.90987	-1.87404	-1.92628	-1.97134	-1.92631	-2.09543
249.6	-5.59652	-5.42885	-5.53686	-5.34457	-5.59181	-5.61896	-5.51152	-5.65753	-5.79519	-5.6551	-6.15604		249.6	2.93295e-06	-1.90815	-1.85098	-1.88781	-1.82225	-1.90655	-1.9158	-1.87917	-1.92895	-1.97589	-1.92813	-2.09892
249.5	-5.6252	-5.44137	-5.54419	-5.35913	-5.59421	-5.64439	-5.52248	-5.66537	-5.80675	-5.66599	-6.16472		249.5	2.93295e-06	-1.91793	-1.85525	-1.89031	-1.82721	-1.90736	-1.92447	-1.88291	-1.93163	-1.97983	-1.93184	-2.10188
249.4	-5.63697	-5.4445	-5.53463	-5.3677	-5.58763	-5.65196	-5.51994	-5.66939	-5.82335	-5.67106	-6.16378		249.4	2.93295e-06	-1.92194	-1.85632	-1.88705	-1.83014	-1.90512	-1.92705	-1.88204	-1.933	-1.98549	-1.93357	-2.10156
249.3	-5.65148	-5.46685	-5.52911	-5.38233	-5.59317	-5.66705	-5.53304	-5.68518	-5.83562	-5.6727	-6.16232		249.3	2.93295e-06	-1.92689	-1.86394	-1.88517	-1.83512	-1.90701	-1.9322	-1.88651	-1.93838	-1.98967	-1.93413	-2.10106
249.2	-5.65328	-5.48118	-5.524	-5.3834	-5.59905	-5.68009	-5.53914	-5.69633	-5.83573	-5.66543	-6.15218		249.2	2.93295e-06	-1.9275	-1.86883	-1.88343	-1.83549	-1.90901	-1.93665	-1.88859	-1.94218	-1.98971	-1.93165	-2.09761
249.1	-5.63648	-5.48442	-5.50938	-5.37254	-5.58187	-5.66664	-5.5306	-5.69467	-5.82718	-5.64584	-6.11917		249.1	2.93295e-06	-1.92178	-1.86993	-1.87844	-1.83179	-1.90316	-1.93206	-1.88568	-1.94162	-1.9868	-1.92497	-2.08635
249	-5.62716	-5.49955	-5.50852	-5.37034	-5.57398	-5.67634	-5.53354	-5.69126	-5.82764	-5.65285	-6.11743		249	2.93295e-06	-1.9186	-1.87509	-1.87815	-1.83104	-1.90047	-1.93537	-1.88668	-1.94045	-1.98695	-1.92736	-2.08576
248.9	-5.62783	-5.5205	-5.51675	-5.36906	-5.57205	-5.68806	-5.5458	-5.68658	-5.82652	-5.65729	-6.1296		248.9	2.93295e-06	-1.91883	-1.88223	-1.88095	-1.8306	-1.89981	-1.93936	-1.89086	-1.93886	-1.98657	-1.92887	-2.08991
248.8	-5.62489	-5.54561	-5.51324	-5.35443	-5.55691	-5.69637	-5.55348	-5.67967	-5.81939	-5.66967	-6.12811		248.8	2.93295e-06	-1.91782	-1.89079	-1.87976	-1.82561	-1.89465	-1.9422	-1.89348	-1.9365	-1.98414	-1.93309	-2.0894
248.7	-5.62499	-5.55051	-5.50163	-5.34058	-5.53778	-5.69459	-5.5553	-5.65926	-5.80096	-5.67451	-6.11671		248.7	2.93295e-06	-1.91786	-1.89246	-1.8758	-1.82089	-1.88812	-1.94159	-1.8941	-1.92954	-1.97786	-1.93474	-2.08551
248.6	-5.60693	-5.53588	-5.49328	-5.32174	-5.51081	-5.68362	-5.55615	-5.63236	-5.76416	-5.66915	-6.10736		248.6	2.93295e-06	-1.9117	-1.88748	-1.87295	-1.81446	-1.87893	-1.93785	-1.89439	-1.92037	-1.96531	-1.93292	-2.08232
248.5	-5.58977	-5.54302	-5.49983	-5.31016	-5.49614	-5.67261	-5.55955	-5.6111	-5.76466	-5.69227	-6.11366		248.5	2.93295e-06	-1.90585	-1.88991	-1.87519	-1.81052	-1.87393	-1.9341	-1.89555	-1.91312	-1.96548	-1.9408	-2.08447
248.4	-5.57016	-5.53577	-5.49392	-5.30804	-5.48908	-5.655	-5.55114	-5.58504	-5.76745	-5.70365	-6.10526		248.4	2.93295e-06	-1.89916	-1.88744	-1.87317	-1.80979	-1.87152	-1.92809	-1.89268	-1.90424	-1.96643	-1.94468	-2.08161
248.3	-5.5584	-5.53669	-5.48145	-5.31346	-5.48101	-5.64685	-5.54626	-5.57138	-5.76274	-5.70781	-6.1003		248.3	2.93295e-06	-1.89516	-1.88775	-1.86892	-1.81164	-1.86877	-1.92531	-1.89102	-1.89958	-1.96483	-1.9461	-2.07992
248.2	-5.54411	-5.54361	-5.4746	-5.32032	-5.48648	-5.64185	-5.52254	-5.56027	-5.75701	-5.71957	-6.0813		248.2	2.93295e-06	-1.89028	-1.89011	-1.86658	-1.81398	-1.87063	-1.92361	-1.88293	-1.89579	-1.96287	-1.95011	-2.07344
248.1	-5.52322	-5.55649	-5.48973	-5.33478	-5.5111	-5.64297	-5.52434	-5.56991	-5.75228	-5.74639	-6.07814		248.1	2.93295e-06	-1.88316	-1.8945	-1.87174	-1.81891	-1.87903	-1.92399	-1.88354	-1.89908	-1.96126	-1.95925	-2.07236
248	-5.48675	-5.57601	-5.50288	-5.33973	-5.53731	-5.64936	-5.54013	-5.5725	-5.75431	-5.77176	-6.08573		248	2.93295e-06	-1.87073	-1.90116	-1.87623	-1.8206	-1.88796	-1.92617	-1.88893	-1.89996	-1.96195	-1.9679	-2.07495
247.9	-5.46282	-5.60046	-5.5198	-5.3599	-5.55728	-5.65577	-5.56149	-5.58985	-5.76432	-5.79923	-6.11285		247.9	2.93295e-06	-1.86257	-1.9095	-1.88199	-1.82748	-1.89477	-1.92835	-1.89621	-1.90588	-1.96536	-1.97727	-2.0842
247.8	-5.44167	-5.6215	-5.54194	-5.37013	-5.56567	-5.66816	-5.59016	-5.60391	-5.77388	-5.81181	-6.13864		247.8	2.93295e-06	-1.85536	-1.91667	-1.88954	-1.83096	-1.89763	-1.93258	-1.90598	-1.91067	-1.96862	-1.98156	-2.09299
247.7	-5.41589	-5.64391	-5.55872	-5.37816	-5.56273	-5.68022	-5.61084	-5.6059	-5.77442	-5.82074	-6.16037		247.7	2.93295e-06	-1.84657	-1.92431	-1.89526	-1.8337	-1.89663	-1.93669	-1.91303	-1.91135	-1.96881	-1.9846	-2.1004
247.6	-5.40202	-5.65337	-5.57479	-5.39141	-5.55241	-5.68088	-5.61738	-5.60261	-5.78359	-5.83866	-6.17835		247.6	2.93295e-06	-1.84184	-1.92754	-1.90074	-1.83822	-1.89311	-1.93691	-1.91526	-1.91023	-1.97193	-1.99071	-2.10653
247.5	-5.409	-5.65884	-5.59212	-5.40237	-5.55034	-5.69188	-5.62397	-5.60026	-5.79459	-5.86636	-6.19883		247.5	2.93295e-06	-1.84422	-1.9294	-1.90665	-1.84196	-1.89241	-1.94067	-1.91751	-1.90943	-1.97568	-2.00015	-2.11351
247.4	-5.4504	-5.66233	-5.62382	-5.41825	-5.57707	-5.72583	-5.64123	-5.615	-5.81115	-5.90563	-6.22764		247.4	2.93295e-06	-1.85833	-1.93059	-1.91746	-1.84737	-1.90152	-1.95224	-1.9234	-1.91445	-1.98133	-2.01354	-2.12333
247.3	-5.47	-5.64823	-5.62864	-5.41526	-5.58352	-5.73548	-5.64501	-5.61445	-5.81749	-5.92194	-6.24422		247.3	2.93295e-06	-1.86501	-1.92578	-1.9191	-1.84635	-1.90372	-1.95553	-1.92468	-1.91427	-1.98349	-2.01911	-2.12899
247.2	-5.48158	-5.63251	-5.63221	-5.41724	-5.59854	-5.74391	-5.65171	-5.60561	-5.82331	-5.93509	-6.25342		247.2	2.93295e-06	-1.86896	-1.92042	-1.92032	-1.84703	-1.90884	-1.95841	-1.92697	-1.91125	-1.98548	-2.02359	-2.13212
247.1	-5.50833	-5.63335	-5.64625	-5.43279	-5.63685	-5.77189	-5.67501	-5.61583	-5.83902	-5.94166	-6.27948		247.1	2.93295e-06	-1.87808	-1.92071	-1.92511	-1.85233	-1.9219	-1.96795	-1.93491	-1.91474	-1.99083	-2.02583	-2.14101
247	-5.5513	-5.66607	-5.69286	-5.47314	-5.68972	-5.80646	-5.70421	-5.65171	-5.8818	-5.9704	-6.33097		247	2.93295e-06	-1.89273	-1.93187	-1.941	-1.86609	-1.93993	-1.97973	-1.94487	-1.92697	-2.00542	-2.03563	-2.15857
246.9	-5.59847	-5.69375	-5.7214	-5.50552	-5.74706	-5.84248	-5.73144	-5.68189	-5.92308	-6.00501	-6.37193		246.9	2.93295e-06	-1.90882	-1.9413	-1.95073	-1.87713	-1.95948	-1.99201	-1.95415	-1.93726	-2.01949	-2.04743	-2.17253
246.8	-5.62512	-5.68799	-5.74502	-5.54011	-5.78066	-5.87124	-5.75032	-5.7068	-5.944	-6.03414	-6.41034		246.8	2.93295e-06	-1.9179	-1.93934	-1.95878	-1.88892	-1.97094	-2.00182	-1.96059	-1.94575	-2.02663	-2.05736	-2.18563
246.7	-5.65627	-5.69441	-5.76417	-5.56369	-5.79772	-5.9089	-5.7807	-5.73034	-5.97585	-6.07193	-6.45173		246.7	2.93295e-06	-1.92852	-1.94153	-1.96531	-1.89696	-1.97675	-2.01466	-1.97095	-1.95378	-2.03749	-2.07024	-2.19974
246.6	-5.67386	-5.69283	-5.76941	-5.57458	-5.81042	-5.92954	-5.80095	-5.74754	-5.99937	-6.09257	-6.47207		246.6	2.93295e-06	-1.93452	-1.94099	-1.9671	-1.90067	-1.98108	-2.0217	-1.97785	-1.95964	-2.04551	-2.07728	-2.20667
246.5	-5.68931	-5.68174	-5.77126	-5.57065	-5.80491	-5.94109	-5.82191	-5.75424	-6.01761	-6.10679	-6.47437		246.5	2.93295e-06	-1.93979	-1.93721	-1.96773	-1.89933	-1.9792	-2.02563	-1.985	-1.96193	-2.05172	-2.08213	-2.20746
246.4	-5.70368	-5.65907	-5.75691	-5.55784	-5.78412	-5.9406	-5.82059	-5.75008	-6.02202	-6.09594	-6.45264		246.4	2.93295e-06	-1.94469	-1.92948	-1.96284	-1.89496	-1.97211	-2.02547	-1.98455	-1.96051	-2.05323	-2.07843	-2.20005
246.3	-5.72912	-5.64809	-5.75071	-5.55358	-5.78016	-5.93354	-5.82146	-5.75889	-6.01448	-6.08087	-6.43155		246.3	2.93295e-06	-1.95336	-1.92574	-1.96072	-1.89351	-1.97076	-2.02306	-1.98485	-1.96351	-2.05066	-2.07329	-2.19286
246.2	-5.74562	-5.63329	-5.73939	-5.55476	-5.76392	-5.9179	-5.81901	-5.75437	-6.0124	-6.06659	-6.41574		246.2	2.93295e-06	-1.95899	-1.92069	-1.95686	-1.89391	-1.96523	-2.01773	-1.98401	-1.96197	-2.04995	-2.06842	-2.18747
246.1	-5.76751	-5.61305	-5.73385	-5.55495	-5.75251	-5.89362	-5.80531	-5.76296	-6.01351	-6.06923	-6.4075		246.1	2.93295e-06	-1.96645	-1.91379	-1.95498	-1.89398	-1.96134	-2.00945	-1.97934	-1.9649	-2.05033	-2.06932	-2.18466
246	-5.79474	-5.59645	-5.73005	-5.55055	-5.73932	-5.88364	-5.80385	-5.77686	-6.01218	-6.07441	-6.40116		246	2.93295e-06	-1.97574	-1.90813	-1.95368	-1.89248	-1.95684	-2.00605	-1.97884	-1.96964	-2.04987	-2.07109	-2.1825
245.9	-5.80329	-5.58636	-5.72807	-5.54559	-5.73325	-5.88397	-5.80432	-5.78308	-6.00656	-6.0722	-6.39559		245.9	2.93295e-06	-1.97865	-1.90469	-1.953	-1.89079	-1.95477	-2.00616	-1.979	-1.97176	-2.04796	-2.07034	-2.1806
245.8	-5.80315	-5.58343	-5.71002	-5.53893	-5.72563	-5.8779	-5.80125	-5.77615	-5.99193	-6.06811	-6.37534		245.8	2.93295e-06	-1.9786	-1.90369	-1.94685	-1.88852	-1.95217	-2.00409	-1.97796	-1.9694	-2.04297	-2.06894	-2.17369
245.7	-5.80206	-5.59666	-5.70548	-5.53893	-5.72485	-5.87378	-5.80267	-5.77277	-5.9911	-6.06658	-6.34613		245.7	2.93295e-06	-1.97823	-1.9082	-1.9453	-1.88852	-1.95191	-2.00268	-1.97844	-1.96825	-2.04269	-2.06842	-2.16373
245.6	-5.82286	-5.6191	-5.71901	-5.55547	-5.73048	-5.8812	-5.81713	-5.79146	-6.00048	-6.07918	-6.33457		245.6	2.93295e-06	-1.98532	-1.91585	-1.94992	-1.89416	-1.95383	-2.00521	-1.98337	-1.97462	-2.04588	-2.07272	-2.15979
245.5	-5.83589	-5.64108	-5.72915	-5.57104	-5.73098	-5.88597	-5.83035	-5.80727	-6.01438	-6.08675	-6.34002		245.5	2.93295e-06	-1.98977	-1.92335	-1.95337	-1.89946	-1.954	-2.00684	-1.98788	-1.98001	-2.05062	-2.0753	-2.16165
245.4	-5.84395	-5.66357	-5.74147	-5.58144	-5.72488	-5.88047	-5.84189	-5.81542	-6.03485	-6.10029	-6.35133		245.4	2.93295e-06	-1.99251	-1.93101	-1.95757	-1.90301	-1.95192	-2.00497	-1.99181	-1.98279	-2.0576	-2.07991	-2.16551
245.3	-5.85061	-5.67618	-5.74357	-5.59815	-5.72079	-5.88078	-5.85705	-5.81238	-6.05529	-6.09274	-6.35991		245.3	2.93295e-06	-1.99478	-1.93531	-1.95829	-1.90871	-1.95052	-2.00507	-1.99698	-1.98175	-2.06457	-2.07734	-2.16843
245.2	-5.85538	-5.68811	-5.74086	-5.61084	-5.72248	-5.87336	-5.87318	-5.81238	-6.06245	-6.07672	-6.34945		245.2	2.93295e-06	-1.99641	-1.93938	-1.95737	-1.91303	-1.9511	-2.00254	-2.00248	-1.98175	-2.06701	-2.07188	-2.16487
245.1	-5.86595	-5.72157	-5.75002	-5.63533	-5.74024	-5.88778	-5.90454	-5.82964	-6.07248	-6.06855	-6.32963		245.1	2.93295e-06	-2.00002	-1.95079	-1.96049	-1.92138	-1.95715	-2.00746	-2.01317	-1.98764	-2.07043	-2.06909	-2.15811
245	-5.89361	-5.75886	-5.77102	-5.66931	-5.77397	-5.90648	-5.93447	-5.86331	-6.09771	-6.08092	-6.33814		245	2.93295e-06	-2.00945	-1.9635	-1.96765	-1.93297	-1.96865	-2.01383	-2.02338	-1.99912	-2.07903	-2.07331	-2.16101
244.9	-5.9162	-5.78826	-5.78901	-5.69933	-5.7999	-5.91599	-5.95593	-5.88461	-6.13214	-6.09122	-6.35975		244.9	2.93295e-06	-2.01715	-1.97353	-1.97378	-1.94321	-1.9775	-2.01708	-2.03069	-2.00638	-2.09077	-2.07682	-2.16838
244.8	-5.9476	-5.82388	-5.81124	-5.73276	-5.83858	-5.93688	-5.97212	-5.9199	-6.17175	-6.10849	-6.40484		244.8	2.93295e-06	-2.02785	-1.98567	-1.98136	-1.9546	-1.99068	-2.0242	-2.03621	-2.01841	-2.10428	-2.08271	-2.18375
244.7	-5.99789	-5.86339	-5.84925	-5.77762	-5.87728	-5.9742	-6.00541	-5.95961	-6.22826	-6.13877	-6.46542		244.7	2.93295e-06	-2.045	-1.99914	-1.99432	-1.9699	-2.00388	-2.03692	-2.04756	-2.03195	-2.12355	-2.09303	-2.20441
244.6	-6.046	-5.90623	-5.87799	-5.8074	-5.91035	-6.01635	-6.03168	-5.98344	-6.27522	-6.17088	-6.50363		244.6	2.93295e-06	-2.0614	-2.01375	-2.00412	-1.98005	-2.01515	-2.05129	-2.05652	-2.04007	-2.13956	-2.10398	-2.21743
244.5	-6.07266	-5.94026	-5.90806	-5.82011	-5.93419	-6.05264	-6.06666	-6.00291	-6.31138	-6.18277	-6.51834		244.5	2.93295e-06	-2.07049	-2.02535	-2.01437	-1.98439	-2.02328	-2.06367	-2.06845	-2.04671	-2.15189	-2.10804	-2.22245
244.4	-6.09755	-5.96446	-5.92971	-5.83997	-5.96323	-6.09346	-6.09304	-6.01837	-6.3384	-6.19493	-6.54119		244.4	2.93295e-06	-2.07898	-2.0336	-2.02175	-1.99116	-2.03318	-2.07759	-2.07744	-2.05198	-2.1611	-2.11218	-2.23024
244.3	-6.12761	-5.98816	-5.96031	-5.86874	-5.99954	-6.12334	-6.11207	-6.04485	-6.35418	-6.21289	-6.57158		244.3	2.93295e-06	-2.08923	-2.04168	-2.03219	-2.00097	-2.04556	-2.08777	-2.08393	-2.06101	-2.16648	-2.11831	-2.2406
244.2	-6.16239	-6.00605	-5.98614	-5.89261	-6.02456	-6.14946	-6.13094	-6.08004	-6.36646	-6.2296	-6.60928		244.2	2.93295e-06	-2.10109	-2.04778	-2.04099	-2.00911	-2.05409	-2.09668	-2.09036	-2.07301	-2.17067	-2.124	-2.25346
244.1	-6.19924	-6.02399	-6.02363	-5.92596	-6.04752	-6.17799	-6.15954	-6.1273	-6.39447	-6.25651	-6.67562		244.1	2.93295e-06	-2.11365	-2.0539	-2.05378	-2.02048	-2.06192	-2.10641	-2.10012	-2.08912	-2.18022	-2.13318	-2.27607
244	-6.22569	-6.05165	-6.04851	-5.96358	-6.07078	-6.21669	-6.18971	-6.17171	-6.42865	-6.29415	-6.74969		244	2.93295e-06	-2.12267	-2.06333	-2.06226	-2.0333	-2.06985	-2.1196	-2.1104	-2.10427	-2.19187	-2.14601	-2.30133
243.9	-6.24867	-6.08633	-6.06717	-5.99339	-6.09555	-6.25749	-6.21511	-6.20372	-6.45934	-6.32138	-6.80023		243.9	2.93295e-06	-2.1305	-2.07515	-2.06862	-2.04347	-2.0783	-2.13351	-2.11906	-2.11518	-2.20233	-2.1553	-2.31856
243.8	-6.26938	-6.09478	-6.08037	-6.01436	-6.11494	-6.28857	-6.24316	-6.21306	-6.4702	-6.34053	-6.81894		243.8	2.93295e-06	-2.13757	-2.07804	-2.07312	-2.05062	-2.08491	-2.14411	-2.12863	-2.11836	-2.20604	-2.16182	-2.32494
243.7	-6.2814	-6.08575	-6.08789	-6.02552	-6.13772	-6.32144	-6.2785	-6.21981	-6.46529	-6.35534	-6.8267		243.7	2.93295e-06	-2.14166	-2.07496	-2.07569	-2.05442	-2.09268	-2.15532	-2.14068	-2.12066	-2.20436	-2.16687	-2.32759
243.6	-6.29196	-6.08009	-6.10243	-6.01643	-6.15494	-6.34735	-6.29503	-6.22606	-6.47276	-6.37253	-6.82687		243.6	2.93295e-06	-2.14526	-2.07303	-2.08064	-2.05132	-2.09855	-2.16415	-2.14631	-2.1228	-2.20691	-2.17274	-2.32764
243.5	-6.31201	-6.08478	-6.13239	-6.02093	-6.16903	-6.37957	-6.31171	-6.23137	-6.49039	-6.39342	-6.85558		243.5	2.93295e-06	-2.1521	-2.07463	-2.09086	-2.05286	-2.10335	-2.17514	-2.152	-2.12461	-2.21292	-2.17986	-2.33743
243.4	-6.31554	-6.07285	-6.15522	-6.01944	-6.17475	-6.39474	-6.31236	-6.23325	-6.48934	-6.40274	-6.88778		243.4	2.93295e-06	-2.1533	-2.07056	-2.09864	-2.05235	-2.1053	-2.18031	-2.15222	-2.12525	-2.21256	-2.18304	-2.34841
243.3	-6.32122	-6.06131	-6.18393	-6.024	-6.17511	-6.42251	-6.32038	-6.236	-6.47364	-6.41096	-6.90627		243.3	2.93295e-06	-2.15524	-2.06662	-2.10843	-2.0539	-2.10542	-2.18978	-2.15495	-2.12618	-2.20721	-2.18584	-2.35472
243.2	-6.34058	-6.07078	-6.22387	-6.03474	-6.19823	-6.45628	-6.34927	-6.24335	-6.46131	-6.42958	-6.93872		243.2	2.93295e-06	-2.16184	-2.06985	-2.12205	-2.05756	-2.11331	-2.20129	-2.1648	-2.12869	-2.20301	-2.19219	-2.36578
243.1	-6.36419	-6.0956	-6.27351	-6.05235	-6.22755	-6.48912	-6.38783	-6.25498	-6.46905	-6.44945	-6.97682		243.1	2.93295e-06	-2.16989	-2.07832	-2.13897	-2.06357	-2.1233	-2.21249	-2.17795	-2.13266	-2.20564	-2.19896	-2.37877
243	-6.37876	-6.11153	-6.319	-6.07115	-6.25875	-6.50246	-6.41647	-6.26606	-6.47857	-6.46942	-7.02205		243	2.93295e-06	-2.17486	-2.08375	-2.15448	-2.06998	-2.13394	-2.21704	-2.18772	-2.13643	-2.20889	-2.20577	-2.39419
242.9	-6.40091	-6.1312	-6.37341	-6.09934	-6.28526	-6.52249	-6.46608	-6.30052	-6.50074	-6.51054	-7.08296		242.9	2.93295e-06	-2.18241	-2.09045	-2.17304	-2.07959	-2.14298	-2.22386	-2.20463	-2.14818	-2.21645	-2.21979	-2.41496
242.8	-6.4109	-6.14043	-6.39737	-6.11633	-6.31039	-6.51489	-6.50083	-6.33027	-6.50959	-6.53977	-7.11945		242.8	2.93295e-06	-2.18582	-2.0936	-2.1812	-2.08538	-2.15155	-2.22127	-2.21648	-2.15833	-2.21947	-2.22976	-2.4274
242.7	-6.41936	-6.16928	-6.42418	-6.12739	-6.32151	-6.51937	-6.5233	-6.35347	-6.52724	-6.55724	-7.14038		242.7	2.93295e-06	-2.1887	-2.10344	-2.19035	-2.08915	-2.15534	-2.2228	-2.22414	-2.16624	-2.22548	-2.23571	-2.43454
242.6	-6.41837	-6.19257	-6.43746	-6.13124	-6.32749	-6.51852	-6.54224	-6.35964	-6.53825	-6.56425	-7.14898		242.6	2.93295e-06	-2.18836	-2.11138	-2.19487	-2.09047	-2.15738	-2.22251	-2.2306	-2.16834	-2.22924	-2.2381	-2.43747
242.5	-6.41774	-6.22827	-6.46559	-6.14733	-6.34417	-6.51951	-6.55954	-6.36202	-6.54109	-6.57614	-7.15277		242.5	2.93295e-06	-2.18815	-2.12355	-2.20446	-2.09595	-2.16307	-2.22285	-2.2365	-2.16915	-2.23021	-2.24216	-2.43876
242.4	-6.43856	-6.2677	-6.4947	-6.16825	-6.38048	-6.51798	-6.59318	-6.35775	-6.55252	-6.57662	-7.15052		242.4	2.93295e-06	-2.19525	-2.13699	-2.21439	-2.10309	-2.17545	-2.22233	-2.24797	-2.1677	-2.2341	-2.24232	-2.43799
242.3	-6.4608	-6.29296	-6.52776	-6.18159	-6.41576	-6.50813	-6.63285	-6.36539	-6.55901	-6.57785	-7.15281		242.3	2.93295e-06	-2.20283	-2.14561	-2.22566	-2.10763	-2.18747	-2.21897	-2.26149	-2.1703	-2.23632	-2.24274	-2.43877
242.2	-6.47271	-6.30573	-6.56094	-6.19343	-6.4401	-6.50535	-6.6588	-6.38876	-6.57485	-6.58698	-7.14485		242.2	2.93295e-06	-2.20689	-2.14996	-2.23697	-2.11167	-2.19577	-2.21802	-2.27034	-2.17827	-2.24172	-2.24585	-2.43606
242.1	-6.48392	-6.33769	-6.5952	-6.21093	-6.46276	-6.50777	-6.67128	-6.43202	-6.60162	-6.59382	-7.1449		242.1	2.93295e-06	-2.21071	-2.16086	-2.24866	-2.11764	-2.2035	-2.21885	-2.2746	-2.19302	-2.25084	-2.24818	-2.43608
242	-6.49559	-6.36984	-6.62693	-6.24281	-6.48582	-6.51313	-6.68749	-6.47569	-6.64147	-6.60345	-7.15651		242	2.93295e-06	-2.21469	-2.17182	-2.25947	-2.12851	-2.21136	-2.22067	-2.28012	-2.20791	-2.26443	-2.25147	-2.44004
241.9	-6.50641	-6.39722	-6.64528	-6.28455	-6.50951	-6.51725	-6.71174	-6.51071	-6.66123	-6.62471	-7.18273		241.9	2.93295e-06	-2.21838	-2.18115	-2.26573	-2.14274	-2.21944	-2.22208	-2.28839	-2.21985	-2.27117	-2.25872	-2.44898
241.8	-6.52908	-6.44202	-6.647	-6.31855	-6.53146	-6.53667	-6.73929	-6.54187	-6.67717	-6.65287	-7.20796		241.8	2.93295e-06	-2.22611	-2.19643	-2.26632	-2.15433	-2.22692	-2.2287	-2.29778	-2.23047	-2.2766	-2.26832	-2.45758
241.7	-6.55388	-6.48269	-6.64928	-6.33701	-6.54131	-6.55191	-6.77231	-6.54325	-6.70273	-6.66814	-7.22034		241.7	2.93295e-06	-2.23457	-2.21029	-2.26709	-2.16062	-2.23028	-2.2339	-2.30904	-2.23094	-2.28532	-2.27352	-2.4618
241.6	-6.56725	-6.52047	-6.65595	-6.35019	-6.56646	-6.5772	-6.7877	-6.54319	-6.73137	-6.68893	-7.24608		241.6	2.93295e-06	-2.23913	-2.22318	-2.26937	-2.16512	-2.23886	-2.24252	-2.31429	-2.23092	-2.29508	-2.28061	-2.47058
241.5	-6.57477	-6.53689	-6.66213	-6.36024	-6.57871	-6.59449	-6.78751	-6.54327	-6.7408	-6.7093	-7.25501		241.5	2.93295e-06	-2.24169	-2.22877	-2.27148	-2.16855	-2.24303	-2.24841	-2.31422	-2.23095	-2.2983	-2.28756	-2.47362
241.4	-6.57194	-6.54438	-6.651	-6.3752	-6.58389	-6.61664	-6.79041	-6.54958	-6.72032	-6.72526	-7.26925		241.4	2.93295e-06	-2.24072	-2.23133	-2.26768	-2.17365	-2.2448	-2.25597	-2.31521	-2.2331	-2.29132	-2.293	-2.47848
241.3	-6.5838	-6.56814	-6.64204	-6.3894	-6.59565	-6.63995	-6.79494	-6.56567	-6.71216	-6.73428	-7.28293		241.3	2.93295e-06	-2.24477	-2.23943	-2.26463	-2.17849	-2.24881	-2.26391	-2.31676	-2.23859	-2.28853	-2.29608	-2.48314
241.2	-6.6031	-6.5941	-6.64152	-6.40751	-6.62304	-6.67167	-6.77869	-6.57001	-6.71627	-6.74657	-7.31191		241.2	2.93295e-06	-2.25135	-2.24828	-2.26445	-2.18466	-2.25815	-2.27473	-2.31122	-2.24007	-2.28993	-2.30027	-2.49302
241.1	-6.6401	-6.63342	-6.66208	-6.44294	-6.66101	-6.72502	-6.78835	-6.58058	-6.73712	-6.77027	-7.36133		241.1	2.93295e-06	-2.26396	-2.26169	-2.27146	-2.19674	-2.27109	-2.29292	-2.31451	-2.24367	-2.29704	-2.30835	-2.50987
241	-6.67334	-6.65985	-6.66683	-6.45753	-6.68375	-6.75196	-6.80702	-6.57582	-6.74669	-6.79784	-7.39544		241	2.93295e-06	-2.2753	-2.2707	-2.27308	-2.20172	-2.27885	-2.3021	-2.32088	-2.24205	-2.30031	-2.31775	-2.5215
240.9	-6.69463	-6.67253	-6.6812	-6.47804	-6.71685	-6.78387	-6.83455	-6.57636	-6.77233	-6.81697	-7.4189		240.9	2.93295e-06	-2.28256	-2.27502	-2.27798	-2.20871	-2.29013	-2.31298	-2.33026	-2.24223	-2.30905	-2.32427	-2.5295
240.8	-6.70758	-6.68489	-6.69491	-6.49147	-6.74557	-6.81096	-6.86276	-6.59165	-6.80278	-6.84143	-7.44405		240.8	2.93295e-06	-2.28697	-2.27924	-2.28265	-2.21329	-2.29992	-2.32222	-2.33988	-2.24745	-2.31943	-2.33261	-2.53807
240.7	-6.7086	-6.70247	-6.71484	-6.51455	-6.77145	-6.84658	-6.87649	-6.61073	-6.82758	-6.86178	-7.46563		240.7	2.93295e-06	-2.28732	-2.28523	-2.28945	-2.22116	-2.30875	-2.33436	-2.34456	-2.25395	-2.32789	-2.33955	-2.54543
240.6	-6.71441	-6.7276	-6.73963	-6.53746	-6.80132	-6.88513	-6.88977	-6.63496	-6.85285	-6.88242	-7.49935		240.6	2.93295e-06	-2.2893	-2.2938	-2.2979	-2.22897	-2.31893	-2.34751	-2.34909	-2.26221	-2.3365	-2.34658	-2.55693
240.5	-6.72605	-6.74436	-6.75254	-6.5522	-6.83401	-6.8979	-6.9067	-6.65839	-6.86401	-6.89852	-7.53254		240.5	2.93295e-06	-2.29327	-2.29951	-2.3023	-2.23399	-2.33008	-2.35186	-2.35486	-2.2702	-2.34031	-2.35207	-2.56824
240.4	-6.73842	-6.76719	-6.75672	-6.55946	-6.85604	-6.90864	-6.92645	-6.66448	-6.84881	-6.9182	-7.55574		240.4	2.93295e-06	-2.29749	-2.3073	-2.30373	-2.23647	-2.33759	-2.35552	-2.3616	-2.27228	-2.33512	-2.35878	-2.57615
240.3	-6.76519	-6.80383	-6.77123	-6.56499	-6.88058	-6.93274	-6.93444	-6.67769	-6.834	-6.92995	-7.57938		240.3	2.93295e-06	-2.30661	-2.31979	-2.30867	-2.23836	-2.34596	-2.36374	-2.36432	-2.27678	-2.33008	-2.36279	-2.58421
240.2	-6.806	-6.85166	-6.81893	-6.57698	-6.91569	-6.97139	-6.95355	-6.70861	-6.84469	-6.94107	-7.61082		240.2	2.93295e-06	-2.32053	-2.3361	-2.32494	-2.24244	-2.35793	-2.37692	-2.37084	-2.28732	-2.33372	-2.36658	-2.59493
240.1	-6.83642	-6.88713	-6.87935	-6.58978	-6.96387	-7.00258	-6.97021	-6.74908	-6.85623	-6.97133	-7.62935		240.1	2.93295e-06	-2.3309	-2.34819	-2.34554	-2.24681	-2.37435	-2.38755	-2.37652	-2.30112	-2.33765	-2.3769	-2.60125
240	-6.87535	-6.92068	-6.92069	-6.61056	-6.99108	-7.02681	-6.97918	-6.79714	-6.85864	-7.00214	-7.6422		240	2.93295e-06	-2.34417	-2.35963	-2.35963	-2.25389	-2.38363	-2.39581	-2.37957	-2.31751	-2.33848	-2.3874	-2.60563
239.9	-6.90411	-6.94739	-6.94942	-6.62788	-6.99787	-7.03754	-6.98574	-6.82582	-6.86819	-7.01141	-7.63823		239.9	2.93295e-06	-2.35398	-2.36874	-2.36943	-2.2598	-2.38595	-2.39947	-2.38181	-2.32729	-2.34173	-2.39056	-2.60428
239.8	-6.9394	-6.99014	-6.97676	-6.65036	-7.01117	-7.06425	-7.00447	-6.86096	-6.88609	-7.02499	-7.63766		239.8	2.93295e-06	-2.36601	-2.38331	-2.37875	-2.26746	-2.39048	-2.40858	-2.3882	-2.33927	-2.34784	-2.39519	-2.60409
239.7	-6.97621	-7.0273	-7.00896	-6.6837	-7.03465	-7.10205	-7.02777	-6.88783	-6.91303	-7.04854	-7.6333		239.7	2.93295e-06	-2.37856	-2.39598	-2.38973	-2.27883	-2.39849	-2.42147	-2.39614	-2.34843	-2.35702	-2.40322	-2.6026
239.6	-6.9996	-7.04768	-7.03648	-6.72782	-7.05397	-7.13259	-7.06395	-6.91058	-6.92434	-7.07078	-7.61793		239.6	2.93295e-06	-2.38654	-2.40293	-2.39911	-2.29387	-2.40507	-2.43188	-2.40848	-2.35619	-2.36088	-2.41081	-2.59736
239.5	-7.02901	-7.06632	-7.05859	-6.76678	-7.05292	-7.15493	-7.10761	-6.93702	-6.93356	-7.09254	-7.60655		239.5	2.93295e-06	-2.39656	-2.40929	-2.40665	-2.30716	-2.40472	-2.4395	-2.42336	-2.3652	-2.36402	-2.41823	-2.59348
239.4	-7.05208	-7.08283	-7.08958	-6.81919	-7.0703	-7.18429	-7.15037	-6.97209	-6.94631	-7.11767	-7.61134		239.4	2.93295e-06	-2.40443	-2.41491	-2.41722	-2.32503	-2.41064	-2.44951	-2.43794	-2.37716	-2.36837	-2.42679	-2.59511
239.3	-7.10586	-7.11504	-7.14946	-6.89583	-7.10123	-7.23406	-7.19275	-7.02193	-6.97442	-7.14915	-7.64616		239.3	2.93295e-06	-2.42277	-2.4259	-2.43763	-2.35116	-2.42119	-2.46648	-2.45239	-2.39415	-2.37795	-2.43753	-2.60698
239.2	-7.18628	-7.16063	-7.21795	-6.9726	-7.14927	-7.29961	-7.23885	-7.09088	-7.0129	-7.1996	-7.69855		239.2	2.93295e-06	-2.45019	-2.44144	-2.46098	-2.37733	-2.43757	-2.48883	-2.46811	-2.41766	-2.39107	-2.45473	-2.62485
239.1	-7.24782	-7.19438	-7.26968	-7.0247	-7.18352	-7.35827	-7.27557	-7.13451	-7.0449	-7.22232	-7.75218		239.1	2.93295e-06	-2.47117	-2.45295	-2.47862	-2.39509	-2.44925	-2.50883	-2.48063	-2.43253	-2.40198	-2.46247	-2.64313
239	-7.29425	-7.19955	-7.30362	-7.05036	-7.1971	-7.40731	-7.3073	-7.15937	-7.04621	-7.22454	-7.791		239	2.93295e-06	-2.487	-2.45471	-2.49019	-2.40384	-2.45388	-2.52555	-2.49145	-2.44101	-2.40243	-2.46323	-2.65637
238.9	-7.34869	-7.22013	-7.33844	-7.09118	-7.2174	-7.45066	-7.3375	-7.18594	-7.06606	-7.24283	-7.82711		238.9	2.93295e-06	-2.50556	-2.46173	-2.50207	-2.41776	-2.4608	-2.54033	-2.50175	-2.45007	-2.4092	-2.46947	-2.66868
238.8	-7.41376	-7.25085	-7.39678	-7.14273	-7.25072	-7.50681	-7.38065	-7.22462	-7.0924	-7.25707	-7.8629		238.8	2.93295e-06	-2.52775	-2.4722	-2.52196	-2.43534	-2.47216	-2.55947	-2.51646	-2.46326	-2.41818	-2.47432	-2.68088
238.7	-7.48287	-7.29835	-7.44908	-7.20152	-7.30098	-7.57183	-7.44049	-7.29158	-7.12924	-7.27889	-7.91257		238.7	2.93295e-06	-2.55131	-2.4884	-2.53979	-2.45538	-2.48929	-2.58164	-2.53686	-2.48609	-2.43074	-2.48176	-2.69782
238.6	-7.52175	-7.31349	-7.47454	-7.23938	-7.32619	-7.61163	-7.49227	-7.34159	-7.14826	-7.30509	-7.93779		238.6	2.93295e-06	-2.56457	-2.49356	-2.54847	-2.46829	-2.49789	-2.59521	-2.55451	-2.50314	-2.43722	-2.49069	-2.70642
238.5	-7.57365	-7.33323	-7.4998	-7.29177	-7.34411	-7.66051	-7.55146	-7.39494	-7.18688	-7.33327	-7.96645		238.5	2.93295e-06	-2.58226	-2.50029	-2.55708	-2.48615	-2.504	-2.61188	-2.5747	-2.52133	-2.45039	-2.5003	-2.71619
238.4	-7.62152	-7.34979	-7.52272	-7.33949	-7.37644	-7.72167	-7.62484	-7.44311	-7.2329	-7.35276	-8.00046		238.4	2.93295e-06	-2.59858	-2.50594	-2.5649	-2.50242	-2.51502	-2.63273	-2.59971	-2.53775	-2.46608	-2.50695	-2.72778
238.3	-7.6579	-7.36281	-7.54463	-7.39422	-7.41959	-7.77018	-7.70654	-7.5078	-7.26149	-7.37234	-8.0377		238.3	2.93295e-06	-2.61099	-2.51037	-2.57237	-2.52108	-2.52973	-2.64927	-2.62757	-2.55981	-2.47583	-2.51362	-2.74048
238.2	-7.71143	-7.38116	-7.57912	-7.44639	-7.46912	-7.8285	-7.79963	-7.57506	-7.30509	-7.39878	-8.08027		238.2	2.93295e-06	-2.62924	-2.51663	-2.58413	-2.53887	-2.54662	-2.66915	-2.65931	-2.58274	-2.49069	-2.52264	-2.75499
238.1	-7.76478	-7.40095	-7.62909	-7.49354	-7.54128	-7.88345	-7.88608	-7.6433	-7.36775	-7.42832	-8.12972		238.1	2.93295e-06	-2.64743	-2.52338	-2.60116	-2.55495	-2.57122	-2.68789	-2.68879	-2.60601	-2.51206	-2.53271	-2.77186
238	-7.82448	-7.43548	-7.67839	-7.5393	-7.60858	-7.92898	-7.95703	-7.69965	-7.42903	-7.46616	-8.1792		238	2.93295e-06	-2.66778	-2.53515	-2.61797	-2.57055	-2.59417	-2.70341	-2.71298	-2.62522	-2.53295	-2.54561	-2.78873
237.9	-7.87552	-7.46918	-7.71339	-7.56806	-7.66362	-7.977	-8.00502	-7.74465	-7.4684	-7.49541	-8.22566		237.9	2.93295e-06	-2.68518	-2.54664	-2.62991	-2.58036	-2.61294	-2.71978	-2.72934	-2.64056	-2.54638	-2.55559	-2.80457
237.8	-7.93621	-7.51693	-7.76896	-7.60584	-7.73431	-8.04178	-8.0549	-7.80535	-7.50153	-7.52114	-8.27497		237.8	2.93295e-06	-2.70588	-2.56292	-2.64885	-2.59324	-2.63704	-2.74187	-2.74635	-2.66126	-2.55767	-2.56436	-2.82138
237.7	-8.00894	-7.57867	-7.82075	-7.647	-7.81502	-8.10773	-8.13103	-7.88942	-7.54096	-7.55504	-8.32599		237.7	2.93295e-06	-2.73067	-2.58397	-2.66651	-2.60727	-2.66456	-2.76436	-2.7723	-2.68992	-2.57112	-2.57592	-2.83877
237.6	-8.05808	-7.643	-7.85414	-7.68588	-7.8964	-8.16106	-8.20816	-7.9487	-7.57844	-7.58781	-8.36678		237.6	2.93295e-06	-2.74743	-2.60591	-2.6779	-2.62053	-2.6923	-2.78254	-2.7986	-2.71014	-2.58389	-2.58709	-2.85268
237.5	-8.11067	-7.70944	-7.89289	-7.73456	-7.9622	-8.22486	-8.27024	-8.00814	-7.61331	-7.62808	-8.40034		237.5	2.93295e-06	-2.76536	-2.62856	-2.69111	-2.63712	-2.71474	-2.80429	-2.81977	-2.7304	-2.59578	-2.60082	-2.86412
237.4	-8.16631	-7.77249	-7.91765	-7.77926	-8.01916	-8.28117	-8.33661	-8.05874	-7.6536	-7.68445	-8.42016		237.4	2.93295e-06	-2.78433	-2.65006	-2.69955	-2.65236	-2.73416	-2.82349	-2.84239	-2.74765	-2.60952	-2.62004	-2.87088
237.3	-8.2186	-7.84676	-7.95412	-7.83687	-8.08738	-8.34809	-8.41323	-8.10686	-7.71039	-7.75288	-8.46349		237.3	2.93295e-06	-2.80216	-2.67538	-2.71198	-2.67201	-2.75742	-2.84631	-2.86852	-2.76406	-2.62888	-2.64337	-2.88566
237.2	-8.26695	-7.92326	-8.00377	-7.89508	-8.16534	-8.42885	-8.49124	-8.14957	-7.76448	-7.81482	-8.50965		237.2	2.93295e-06	-2.81864	-2.70146	-2.72891	-2.69185	-2.784	-2.87384	-2.89512	-2.77862	-2.64733	-2.66449	-2.90139
237.1	-8.30941	-7.98665	-8.06796	-7.95835	-8.24057	-8.5059	-8.56289	-8.18785	-7.81539	-7.89827	-8.57029		237.1	2.93295e-06	-2.83312	-2.72307	-2.7508	-2.71343	-2.80965	-2.90011	-2.91955	-2.79167	-2.66468	-2.69294	-2.92207
237	-8.361	-8.04455	-8.13562	-8.0204	-8.3047	-8.5773	-8.63682	-8.22687	-7.85659	-7.97522	-8.62164		237	2.93295e-06	-2.85071	-2.74282	-2.77387	-2.73458	-2.83152	-2.92446	-2.94475	-2.80498	-2.67873	-2.71918	-2.93958
236.9	-8.41026	-8.10872	-8.20161	-8.0787	-8.37733	-8.64639	-8.70517	-8.26602	-7.88964	-8.02827	-8.67145		236.9	2.93295e-06	-2.86751	-2.7647	-2.79637	-2.75446	-2.85628	-2.94802	-2.96806	-2.81833	-2.69	-2.73727	-2.95656
236.8	-8.46448	-8.18108	-8.26635	-8.14308	-8.45664	-8.71073	-8.76526	-8.30591	-7.91439	-8.08364	-8.72107		236.8	2.93295e-06	-2.88599	-2.78937	-2.81844	-2.77641	-2.88332	-2.96995	-2.98854	-2.83193	-2.69844	-2.75614	-2.97348
236.7	-8.54407	-8.269	-8.34538	-8.22469	-8.54076	-8.78366	-8.82087	-8.36271	-7.95781	-8.1399	-8.78939		236.7	2.93295e-06	-2.91313	-2.81934	-2.84539	-2.80424	-2.912	-2.99482	-3.00751	-2.85129	-2.71324	-2.77533	-2.99677
236.6	-8.61771	-8.34574	-8.44223	-8.30508	-8.62988	-8.87239	-8.86006	-8.43238	-8.01508	-8.18836	-8.86421		236.6	2.93295e-06	-2.93824	-2.84551	-2.87841	-2.83164	-2.94239	-3.02507	-3.02087	-2.87505	-2.73277	-2.79185	-3.02228
236.5	-8.66715	-8.39275	-8.50391	-8.35901	-8.68479	-8.91466	-8.8737	-8.47694	-8.0263	-8.2129	-8.91547		236.5	2.93295e-06	-2.95509	-2.86154	-2.89944	-2.85003	-2.96111	-3.03948	-3.02552	-2.89024	-2.73659	-2.80022	-3.03976
236.4	-8.7145	-8.44155	-8.55174	-8.41557	-8.73288	-8.97198	-8.90582	-8.52731	-8.0222	-8.23815	-8.9615		236.4	2.93295e-06	-2.97124	-2.87817	-2.91574	-2.86932	-2.9775	-3.05903	-3.03647	-2.90741	-2.7352	-2.80882	-3.05545
236.3	-8.76218	-8.49219	-8.5929	-8.46313	-8.77497	-9.02865	-8.94267	-8.59208	-8.01795	-8.25136	-9.00803		236.3	2.93295e-06	-2.98749	-2.89544	-2.92978	-2.88553	-2.99186	-3.07835	-3.04903	-2.9295	-2.73375	-2.81333	-3.07132
236.2	-8.82849	-8.56078	-8.66074	-8.52045	-8.83942	-9.09855	-8.99636	-8.66505	-8.04255	-8.27935	-9.07055		236.2	2.93295e-06	-3.0101	-2.91883	-2.95291	-2.90508	-3.01383	-3.10218	-3.06734	-2.95438	-2.74213	-2.82287	-3.09263
236.1	-8.89057	-8.62882	-8.7243	-8.57559	-8.90877	-9.15938	-9.05164	-8.72255	-8.08879	-8.31705	-9.13698		236.1	2.93295e-06	-3.03127	-2.94202	-2.97458	-2.92388	-3.03747	-3.12292	-3.08619	-2.97398	-2.7579	-2.83573	-3.11528
236	-8.9562	-8.69174	-8.78891	-8.62755	-8.96774	-9.23308	-9.09356	-8.77296	-8.14322	-8.35298	-9.19159		236	2.93295e-06	-3.05365	-2.96348	-2.99661	-2.94159	-3.05758	-3.14805	-3.10048	-2.99117	-2.77646	-2.84798	-3.1339
235.9	-9.01382	-8.73983	-8.84904	-8.68384	-9.00591	-9.30053	-9.14227	-8.8336	-8.18441	-8.37165	-9.24415		235.9	2.93295e-06	-3.07329	-2.97987	-3.01711	-2.96078	-3.0706	-3.17105	-3.11709	-3.01185	-2.7905	-2.85434	-3.15182
235.8	-9.07284	-8.7794	-8.90982	-8.74156	-9.0377	-9.36077	-9.19527	-8.88452	-8.20908	-8.37912	-9.30753		235.8	2.93295e-06	-3.09342	-2.99337	-3.03783	-2.98046	-3.08143	-3.19159	-3.13516	-3.02921	-2.79891	-2.85689	-3.17343
235.7	-9.13394	-8.83103	-8.98182	-8.81697	-9.09542	-9.41608	-9.25107	-8.95973	-8.22829	-8.39798	-9.37819		235.7	2.93295e-06	-3.11425	-3.01097	-3.06238	-3.00618	-3.10111	-3.21044	-3.15418	-3.05485	-2.80546	-2.86332	-3.19753
235.6	-9.19787	-8.88546	-9.06394	-8.89205	-9.15794	-9.47649	-9.30386	-9.03328	-8.24839	-8.42218	-9.42391		235.6	2.93295e-06	-3.13604	-3.02953	-3.09038	-3.03177	-3.12243	-3.23104	-3.17218	-3.07993	-2.81232	-2.87157	-3.21311
235.5	-9.27276	-8.9274	-9.14095	-8.96383	-9.21608	-9.53853	-9.35484	-9.10278	-8.27205	-8.44185	-9.48269		235.5	2.93295e-06	-3.16158	-3.04383	-3.11664	-3.05625	-3.14225	-3.25219	-3.18956	-3.10362	-2.82038	-2.87828	-3.23315
235.4	-9.33658	-8.96603	-9.20033	-9.02523	-9.28069	-9.59056	-9.38856	-9.16977	-8.30808	-8.44204	-9.52548		235.4	2.93295e-06	-3.18334	-3.057	-3.13688	-3.07718	-3.16428	-3.26993	-3.20106	-3.12646	-2.83267	-2.87834	-3.24774
235.3	-9.4173	-9.01674	-9.27622	-9.108	-9.35665	-9.65706	-9.44007	-9.25482	-8.37452	-8.47055	-9.57448		235.3	2.93295e-06	-3.21086	-3.07429	-3.16276	-3.1054	-3.19018	-3.29261	-3.21862	-3.15546	-2.85532	-2.88806	-3.26445
235.2	-9.51007	-9.08087	-9.35814	-9.19499	-9.43384	-9.72252	-9.50269	-9.35505	-8.45435	-8.51871	-9.61424		235.2	2.93295e-06	-3.24249	-3.09615	-3.19069	-3.13506	-3.2165	-3.31493	-3.23997	-3.18964	-2.88254	-2.90448	-3.27801
235.1	-9.56548	-9.12874	-9.42154	-9.25331	-9.48761	-9.77742	-9.55234	-9.43639	-8.50929	-8.53899	-9.63611		235.1	2.93295e-06	-3.26138	-3.11247	-3.21231	-3.15495	-3.23483	-3.33364	-3.2569	-3.21737	-2.90127	-2.9114	-3.28546
235	-9.6081	-9.17421	-9.47667	-9.29753	-9.52555	-9.83707	-9.60805	-9.49952	-8.54722	-8.5623	-9.6442		235	2.93295e-06	-3.27591	-3.12798	-3.2311	-3.17002	-3.24777	-3.35398	-3.2759	-3.23889	-2.9142	-2.91934	-3.28822
234.9	-9.6839	-9.25459	-9.55873	-9.36	-9.602	-9.9256	-9.6998	-9.58088	-8.59377	-8.6172	-9.66074		234.9	2.93295e-06	-3.30176	-3.15538	-3.25908	-3.19132	-3.27383	-3.38417	-3.30718	-3.26663	-2.93007	-2.93806	-3.29386
234.8	-9.78096	-9.34794	-9.65416	-9.43629	-9.68333	-10.0342	-9.7971	-9.66645	-8.65462	-8.68771	-9.69679		234.8	2.93295e-06	-3.33485	-3.18721	-3.29162	-3.21733	-3.30156	-3.42119	-3.34035	-3.29581	-2.95082	-2.9621	-3.30615
234.7	-9.87326	-9.44488	-9.76031	-9.49752	-9.76985	-10.1242	-9.88197	-9.73813	-8.70926	-8.75568	-9.72978		234.7	2.93295e-06	-3.36632	-3.22026	-3.32781	-3.23821	-3.33106	-3.45188	-3.36929	-3.32025	-2.96945	-2.98528	-3.3174
234.6	-9.96272	-9.53008	-9.87887	-9.57656	-9.85759	-10.226	-9.97067	-9.8042	-8.77603	-8.82754	-9.76307		234.6	2.93295e-06	-3.39682	-3.24931	-3.36823	-3.26516	-3.36098	-3.48659	-3.39953	-3.34277	-2.99222	-3.00978	-3.32875
234.5	-10.0484	-9.60992	-9.97978	-9.65906	-9.95615	-10.3208	-10.0592	-9.87839	-8.85118	-8.88605	-9.79668		234.5	2.93295e-06	-3.42604	-3.27653	-3.40264	-3.29329	-3.39458	-3.51891	-3.42972	-3.36807	-3.01784	-3.02973	-3.34021
234.4	-10.1345	-9.68087	-10.0848	-9.75553	-10.0564	-10.4203	-10.167	-9.96749	-8.90776	-8.93735	-9.83414		234.4	2.93295e-06	-3.45539	-3.30072	-3.43845	-3.32618	-3.42876	-3.55284	-3.46647	-3.39845	-3.03713	-3.04722	-3.35298
234.3	-10.2298	-9.75472	-10.1881	-9.84286	-10.1631	-10.5102	-10.2636	-10.0521	-8.95181	-8.97528	-9.87185		234.3	2.93295e-06	-3.48788	-3.3259	-3.47367	-3.35596	-3.46514	-3.58349	-3.49941	-3.4273	-3.05215	-3.06015	-3.36584
234.2	-10.3019	-9.82865	-10.2734	-9.89757	-10.2812	-10.5787	-10.3553	-10.1352	-8.98701	-9.01595	-9.91374		234.2	2.93295e-06	-3.51247	-3.35111	-3.50275	-3.37461	-3.50541	-3.60684	-3.53067	-3.45563	-3.06415	-3.07402	-3.38012
234.1	-10.3634	-9.90213	-10.3536	-9.94837	-10.3987	-10.642	-10.4506	-10.2197	-9.03523	-9.0498	-9.94398		234.1	2.93295e-06	-3.53344	-3.37616	-3.53009	-3.39193	-3.54547	-3.62843	-3.56317	-3.48444	-3.08059	-3.08556	-3.39043
234	-10.4432	-9.96865	-10.4275	-10.0107	-10.5059	-10.7292	-10.5394	-10.3087	-9.09209	-9.08164	-9.97148		234	2.93295e-06	-3.56064	-3.39884	-3.55529	-3.41318	-3.58202	-3.65816	-3.59344	-3.51479	-3.09998	-3.09642	-3.39981
233.9	-10.5317	-10.0442	-10.4911	-10.079	-10.6094	-10.8259	-10.6355	-10.4055	-9.13867	-9.11784	-10.0201		233.9	2.93295e-06	-3.59082	-3.4246	-3.57698	-3.43647	-3.61731	-3.69113	-3.62621	-3.54779	-3.11586	-3.10876	-3.41639
233.8	-10.6219	-10.1447	-10.557	-10.159	-10.72	-10.9351	-10.7587	-10.5004	-9.1888	-9.16072	-10.0768		233.8	2.93295e-06	-3.62157	-3.45887	-3.59944	-3.46374	-3.65502	-3.72836	-3.66821	-3.58015	-3.13295	-3.12338	-3.43572
233.7	-10.7174	-10.2375	-10.6473	-10.2498	-10.8437	-11.043	-10.8844	-10.5948	-9.22168	-9.20153	-10.1399		233.7	2.93295e-06	-3.65413	-3.49051	-3.63023	-3.4947	-3.6972	-3.76515	-3.71107	-3.61233	-3.14416	-3.13729	-3.45723
233.6	-10.7913	-10.3246	-10.7431	-10.327	-10.957	-11.1286	-10.9834	-10.6754	-9.23149	-9.22752	-10.193		233.6	2.93295e-06	-3.67933	-3.52021	-3.6629	-3.52103	-3.73583	-3.79433	-3.74483	-3.63981	-3.14751	-3.14615	-3.47534
233.5	-10.8692	-10.4047	-10.842	-10.397	-11.0649	-11.2188	-11.0905	-10.7599	-9.21873	-9.26096	-10.2454		233.5	2.93295e-06	-3.70589	-3.54752	-3.69662	-3.54489	-3.77261	-3.82509	-3.78134	-3.66862	-3.14316	-3.15756	-3.4932
233.4	-10.9832	-10.5223	-10.974	-10.499	-11.1793	-11.3157	-11.2126	-10.8663	-9.23588	-9.30613	-10.3112		233.4	2.93295e-06	-3.74476	-3.58761	-3.74162	-3.57967	-3.81162	-3.85813	-3.82297	-3.7049	-3.149	-3.17296	-3.51564
233.3	-11.0981	-10.6335	-11.0981	-10.6014	-11.3001	-11.4115	-11.3247	-10.9671	-9.26226	-9.34457	-10.3671		233.3	2.93295e-06	-3.78393	-3.62553	-3.78393	-3.61458	-3.85281	-3.89079	-3.86119	-3.73927	-3.158	-3.18606	-3.5347
233.2	-11.2042	-10.7454	-11.1997	-10.6971	-11.4184	-11.4852	-11.4139	-11.0496	-9.29459	-9.38151	-10.4266		233.2	2.93295e-06	-3.82011	-3.66368	-3.81858	-3.64721	-3.89314	-3.91592	-3.89161	-3.7674	-3.16902	-3.19866	-3.55498
233.1	-11.2951	-10.8507	-11.2984	-10.8008	-11.5242	-11.5783	-11.522	-11.1535	-9.34661	-9.4187	-10.4953		233.1	2.93295e-06	-3.8511	-3.69958	-3.85223	-3.68257	-3.92921	-3.94766	-3.92846	-3.80282	-3.18676	-3.21134	-3.57841
233	-11.3842	-10.9482	-11.3928	-10.9322	-11.6451	-11.6778	-11.6367	-11.2698	-9.40343	-9.46453	-10.5786		233	2.93295e-06	-3.88148	-3.73283	-3.88441	-3.72737	-3.97044	-3.98158	-3.96757	-3.84248	-3.20613	-3.22696	-3.60681
232.9	-11.4708	-11.0437	-11.4739	-11.035	-11.7579	-11.7761	-11.7528	-11.3643	-9.45121	-9.50093	-10.6331		232.9	2.93295e-06	-3.91101	-3.76539	-3.91206	-3.76242	-4.0089	-4.0151	-4.00716	-3.8747	-3.22242	-3.23937	-3.62539
232.8	-11.5428	-11.1211	-11.5362	-11.1223	-11.845	-11.8469	-11.8463	-11.4308	-9.48824	-9.53311	-10.6515		232.8	2.93295e-06	-3.93556	-3.79178	-3.93331	-3.79219	-4.03859	-4.03924	-4.03904	-3.89737	-3.23505	-3.25035	-3.63166
232.7	-11.605	-11.1942	-11.6037	-11.2019	-11.9183	-11.9095	-11.9291	-11.4888	-9.51849	-9.57994	-10.6722		232.7	2.93295e-06	-3.95676	-3.8167	-3.95632	-3.81933	-4.06358	-4.06058	-4.06727	-3.91714	-3.24536	-3.26631	-3.63872
232.6	-11.6829	-11.2694	-11.6884	-11.3115	-11.9911	-12.0083	-12.0139	-11.5591	-9.56609	-9.62664	-10.7099		232.6	2.93295e-06	-3.98332	-3.84234	-3.9852	-3.85669	-4.08841	-4.09427	-4.09618	-3.94111	-3.26159	-3.28223	-3.65158
232.5	-11.7862	-11.3791	-11.7905	-11.4575	-12.084	-12.1351	-12.1132	-11.6515	-9.64256	-9.69169	-10.7769		232.5	2.93295e-06	-4.01854	-3.87974	-4.02001	-3.90647	-4.12008	-4.1375	-4.13004	-3.97262	-3.28766	-3.30441	-3.67442
232.4	-11.9219	-11.522	-11.922	-11.6176	-12.1898	-12.2783	-12.2444	-11.7803	-9.73763	-9.76311	-10.8643		232.4	2.93295e-06	-4.06481	-3.92846	-4.06485	-3.96106	-4.15615	-4.18633	-4.17477	-4.01653	-3.32008	-3.32876	-3.70422
232.3	-12.068	-11.678	-12.0603	-11.7727	-12.3085	-12.4109	-12.3909	-11.91	-9.84657	-9.83552	-10.9486		232.3	2.93295e-06	-4.11462	-3.98165	-4.112	-4.01394	-4.19662	-4.23154	-4.22472	-4.06075	-3.35722	-3.35345	-3.73296
232.2	-12.1964	-11.8174	-12.2095	-11.9174	-12.425	-12.5357	-12.5091	-12.0352	-9.9526	-9.92203	-11.0209		232.2	2.93295e-06	-4.1584	-4.02918	-4.16287	-4.06328	-4.23635	-4.27409	-4.26502	-4.10344	-3.39337	-3.38295	-3.75761
232.1	-12.3174	-11.9493	-12.3552	-12.0389	-12.521	-12.6571	-12.6062	-12.1575	-10.0442	-10.0066	-11.1011		232.1	2.93295e-06	-4.19966	-4.07415	-4.21255	-4.1047	-4.26908	-4.31548	-4.29813	-4.14514	-3.4246	-3.41178	-3.78496
232	-12.4311	-12.0676	-12.4627	-12.1486	-12.6012	-12.7754	-12.7164	-12.2617	-10.1334	-10.0997	-11.1875		232	2.93295e-06	-4.23842	-4.11449	-4.2492	-4.14211	-4.29642	-4.35582	-4.3357	-4.18067	-3.45502	-3.44353	-3.81442
231.9	-12.5604	-12.1945	-12.5705	-12.2542	-12.6806	-12.8914	-12.8422	-12.3649	-10.2204	-10.1705	-11.2797		231.9	2.93295e-06	-4.28251	-4.15776	-4.28595	-4.17811	-4.32349	-4.39537	-4.37859	-4.21585	-3.48468	-3.46767	-3.84585
231.8	-12.7078	-12.3058	-12.6916	-12.3682	-12.7803	-13.0091	-12.973	-12.4752	-10.3217	-10.2326	-11.3884		231.8	2.93295e-06	-4.33277	-4.1957	-4.32724	-4.21698	-4.35749	-4.4355	-4.42319	-4.25346	-3.51922	-3.48884	-3.88291
231.7	-12.8356	-12.3953	-12.8053	-12.4661	-12.9067	-13.1031	-13.0803	-12.5718	-10.4192	-10.2854	-11.4866		231.7	2.93295e-06	-4.37634	-4.22622	-4.36601	-4.25036	-4.40058	-4.46755	-4.45977	-4.2864	-3.55246	-3.50684	-3.91639
231.6	-12.9731	-12.4873	-12.9051	-12.5742	-13.0197	-13.2162	-13.1992	-12.6774	-10.5054	-10.3419	-11.5875		231.6	2.93295e-06	-4.42322	-4.25759	-4.40004	-4.28722	-4.43911	-4.50611	-4.50031	-4.3224	-3.58185	-3.52611	-3.9508
231.5	-13.1008	-12.5602	-13.0083	-12.694	-13.1282	-13.338	-13.3186	-12.7908	-10.5797	-10.3766	-11.6839		231.5	2.93295e-06	-4.46676	-4.28244	-4.43522	-4.32806	-4.4761	-4.54764	-4.54102	-4.36107	-3.60718	-3.53794	-3.98366
231.4	-13.2467	-12.6429	-13.1216	-12.811	-13.2512	-13.4693	-13.4393	-12.8961	-10.6649	-10.4398	-11.7865		231.4	2.93295e-06	-4.51651	-4.31064	-4.47385	-4.36795	-4.51804	-4.5924	-4.58217	-4.39697	-3.63623	-3.55948	-4.01865
231.3	-13.395	-12.7505	-13.2457	-12.925	-13.3644	-13.6091	-13.5702	-13.0088	-10.7557	-10.5005	-11.8798		231.3	2.93295e-06	-4.56707	-4.34733	-4.51617	-4.40682	-4.55664	-4.64007	-4.6268	-4.43539	-3.66719	-3.58018	-4.05046
231.2	-13.5463	-12.8712	-13.3702	-13.0482	-13.498	-13.7607	-13.685	-13.1392	-10.8303	-10.565	-11.9768		231.2	2.93295e-06	-4.61866	-4.38848	-4.55861	-4.44883	-4.60219	-4.69176	-4.66595	-4.47985	-3.69263	-3.60217	-4.08353
231.1	-13.6871	-12.9973	-13.4948	-13.1523	-13.6477	-13.9161	-13.7934	-13.2648	-10.8845	-10.6205	-12.0633		231.1	2.93295e-06	-4.66666	-4.43147	-4.6011	-4.48432	-4.65323	-4.74474	-4.70291	-4.52268	-3.71111	-3.62109	-4.11302
231	-13.8193	-13.1417	-13.6184	-13.2611	-13.8059	-14.0685	-13.9181	-13.3919	-10.9612	-10.6801	-12.1536		231	2.93295e-06	-4.71174	-4.48071	-4.64324	-4.52142	-4.70717	-4.7967	-4.74542	-4.56601	-3.73726	-3.64142	-4.14381
230.9	-13.9489	-13.2661	-13.751	-13.3486	-13.9594	-14.1959	-14.0498	-13.5138	-11.0297	-10.7611	-12.2261		230.9	2.93295e-06	-4.75592	-4.52312	-4.68845	-4.55125	-4.7595	-4.84014	-4.79033	-4.60758	-3.76061	-3.66903	-4.16853
230.8	-14.0672	-13.3431	-13.8621	-13.4164	-14.0763	-14.3146	-14.1458	-13.5786	-11.0726	-10.826	-12.2742		230.8	2.93295e-06	-4.79626	-4.54937	-4.72633	-4.57437	-4.79936	-4.88061	-4.82306	-4.62967	-3.77524	-3.69116	-4.18493
230.7	-14.1602	-13.3732	-13.9454	-13.4688	-14.1691	-14.4095	-14.2126	-13.6322	-11.079	-10.8695	-12.3068		230.7	2.93295e-06	-4.82797	-4.55964	-4.75473	-4.59223	-4.831	-4.91297	-4.84583	-4.64794	-3.77742	-3.70599	-4.19604
230.6	-14.2633	-13.4265	-14.0302	-13.5348	-14.2772	-14.5126	-14.3015	-13.7102	-11.0853	-10.9021	-12.3687		230.6	2.93295e-06	-4.86312	-4.57781	-4.78364	-4.61474	-4.86786	-4.94812	-4.87614	-4.67454	-3.77957	-3.71711	-4.21715
230.5	-14.368	-13.4887	-14.0881	-13.6097	-14.3647	-14.5935	-14.396	-13.7785	-11.0942	-10.9336	-12.4495		230.5	2.93295e-06	-4.89882	-4.59902	-4.80338	-4.64027	-4.89769	-4.9757	-4.90836	-4.69783	-3.7826	-3.72785	-4.2447
230.4	-14.4966	-13.5922	-14.1644	-13.7164	-14.4755	-14.6872	-14.4932	-13.8654	-11.1215	-10.972	-12.5141		230.4	2.93295e-06	-4.94266	-4.63431	-4.8294	-4.67665	-4.93547	-5.00765	-4.9415	-4.72745	-3.79191	-3.74094	-4.26672
230.3	-14.6158	-13.6944	-14.2586	-13.8351	-14.5991	-14.7901	-14.568	-13.9685	-11.1525	-11.0145	-12.5746		230.3	2.93295e-06	-4.98331	-4.66915	-4.86152	-4.71712	-4.97761	-5.04273	-4.96701	-4.76261	-3.80248	-3.75543	-4.28735
230.2	-14.6972	-13.7904	-14.3251	-13.9468	-14.6978	-14.8984	-14.6303	-14.0521	-11.1845	-11.0722	-12.6163		230.2	2.93295e-06	-5.01106	-4.70188	-4.88419	-4.75521	-5.01126	-5.07966	-4.98825	-4.79111	-3.81339	-3.7751	-4.30157
230.1	-14.779	-13.8896	-14.386	-14.0506	-14.7993	-15.0117	-14.6903	-14.1236	-11.2152	-11.1415	-12.635		230.1	2.93295e-06	-5.03895	-4.73571	-4.90495	-4.7906	-5.04587	-5.11829	-5.00871	-4.81549	-3.82386	-3.79873	-4.30795
230	-14.8792	-14.0018	-14.4576	-14.1615	-14.8896	-15.1414	-14.7822	-14.2101	-11.2407	-11.2158	-12.6832		230	2.93295e-06	-5.07311	-4.77396	-4.92937	-4.82841	-5.07666	-5.16251	-5.04004	-4.84498	-3.83255	-3.82406	-4.32438
229.9	-14.9625	-14.1047	-14.5438	-14.2607	-14.9773	-15.2438	-14.8766	-14.2921	-11.2889	-11.2891	-12.732		229.9	2.93295e-06	-5.10151	-4.80904	-4.95876	-4.86223	-5.10656	-5.19742	-5.07223	-4.87294	-3.84899	-3.84906	-4.34102
229.8	-15.05	-14.2172	-14.6363	-14.3607	-15.0759	-15.3432	-14.9716	-14.3622	-11.337	-11.3632	-12.7676		229.8	2.93295e-06	-5.13135	-4.8474	-4.9903	-4.89633	-5.14018	-5.23132	-5.10462	-4.89684	-3.86539	-3.87432	-4.35316
229.7	-15.125	-14.3257	-14.7109	-14.4562	-15.1515	-15.417	-15.054	-14.4275	-11.3495	-11.4057	-12.7683		229.7	2.93295e-06	-5.15692	-4.8844	-5.01573	-4.92889	-5.16595	-5.25648	-5.13271	-4.9191	-3.86965	-3.88881	-4.35339
229.6	-15.1874	-14.391	-14.7691	-14.5286	-15.2051	-15.4804	-15.1211	-14.4935	-11.3567	-11.4251	-12.7973		229.6	2.93295e-06	-5.17819	-4.90666	-5.03557	-4.95357	-5.18423	-5.27809	-5.15559	-4.94161	-3.8721	-3.89543	-4.36328
229.5	-15.2662	-14.4759	-14.8483	-14.6172	-15.2522	-15.5486	-15.2084	-14.5719	-11.3958	-11.4741	-12.8504		229.5	2.93295e-06	-5.20506	-4.93561	-5.06258	-4.98378	-5.20029	-5.30135	-5.18535	-4.96834	-3.88544	-3.91213	-4.38139
229.4	-15.365	-14.5614	-14.9384	-14.7139	-15.3089	-15.6288	-15.2992	-14.6415	-11.4408	-11.5217	-12.9221		229.4	2.93295e-06	-5.23875	-4.96476	-5.0933	-5.01675	-5.21962	-5.32869	-5.21631	-4.99207	-3.90078	-3.92836	-4.40583
229.3	-15.4553	-14.6334	-15.0187	-14.8001	-15.3717	-15.7137	-15.3925	-14.6882	-11.4707	-11.5728	-12.9806		229.3	2.93295e-06	-5.26954	-4.98931	-5.12068	-5.04614	-5.24103	-5.35764	-5.24812	-5.00799	-3.91097	-3.94578	-4.42578
229.2	-15.5616	-14.7321	-15.0994	-14.901	-15.4541	-15.82	-15.5021	-14.7752	-11.5246	-11.6299	-13.061		229.2	2.93295e-06	-5.30578	-5.02296	-5.14819	-5.08055	-5.26913	-5.39388	-5.28549	-5.03765	-3.92935	-3.96525	-4.45319
229.1	-15.6632	-14.8413	-15.1924	-15.0052	-15.5464	-15.9355	-15.6317	-14.9017	-11.5948	-11.6891	-13.1437		229.1	2.93295e-06	-5.34042	-5.06019	-5.1799	-5.11607	-5.3006	-5.43326	-5.32968	-5.08078	-3.95329	-3.98544	-4.48139
229	-15.7641	-14.963	-15.2948	-15.123	-15.6351	-16.0568	-15.743	-15.0206	-11.6848	-11.7824	-13.2379		229	2.93295e-06	-5.37482	-5.10168	-5.21481	-5.15624	-5.33084	-5.47462	-5.36763	-5.12132	-3.98397	-4.01725	-4.51351
228.9	-15.8687	-15.0791	-15.4001	-15.2351	-15.7223	-16.1798	-15.8545	-15.1285	-11.7849	-11.8765	-13.2988		228.9	2.93295e-06	-5.41049	-5.14127	-5.25072	-5.19446	-5.36057	-5.51656	-5.40564	-5.15811	-4.0181	-4.04933	-4.53427
228.8	-15.99	-15.1955	-15.5471	-15.3649	-15.8394	-16.3153	-15.9784	-15.2485	-11.8944	-11.9792	-13.3594		228.8	2.93295e-06	-5.45184	-5.18096	-5.30084	-5.23871	-5.4005	-5.56276	-5.44789	-5.19903	-4.05544	-4.08435	-4.55493
228.7	-16.0883	-15.2787	-15.6831	-15.4732	-15.9623	-16.4479	-16.1011	-15.3624	-12.011	-12.0668	-13.414		228.7	2.93295e-06	-5.48536	-5.20932	-5.34721	-5.27564	-5.4424	-5.60797	-5.48972	-5.23786	-4.09519	-4.11422	-4.57355
228.6	-16.2076	-15.3694	-15.8165	-15.5912	-16.0842	-16.5912	-16.2384	-15.4789	-12.1049	-12.1548	-13.474		228.6	2.93295e-06	-5.52604	-5.24025	-5.39269	-5.31587	-5.48396	-5.65682	-5.53654	-5.27758	-4.12721	-4.14422	-4.59401
228.5	-16.3303	-15.441	-15.9506	-15.6927	-16.1949	-16.7173	-16.3894	-15.572	-12.1712	-12.2205	-13.557		228.5	2.93295e-06	-5.56787	-5.26466	-5.43841	-5.35048	-5.52171	-5.69982	-5.58802	-5.30933	-4.14981	-4.16662	-4.6223
228.4	-16.4287	-15.5029	-16.0624	-15.7958	-16.281	-16.8243	-16.5137	-15.6602	-12.2411	-12.263	-13.6332		228.4	2.93295e-06	-5.60142	-5.28577	-5.47653	-5.38563	-5.55106	-5.7363	-5.6304	-5.3394	-4.17364	-4.18111	-4.64828
228.3	-16.511	-15.5611	-16.1464	-15.8748	-16.3628	-16.9019	-16.6246	-15.7323	-12.3007	-12.2924	-13.6877		228.3	2.93295e-06	-5.62948	-5.30561	-5.50517	-5.41257	-5.57895	-5.76276	-5.66821	-5.36398	-4.19396	-4.19113	-4.66687
228.2	-16.5864	-15.6332	-16.2218	-15.9393	-16.4522	-16.9711	-16.7144	-15.8094	-12.3288	-12.32	-13.7226		228.2	2.93295e-06	-5.65519	-5.33019	-5.53088	-5.43456	-5.60943	-5.78635	-5.69883	-5.39027	-4.20355	-4.20055	-4.67877
228.1	-16.6705	-15.7031	-16.3092	-16.0073	-16.5496	-17.0281	-16.8064	-15.913	-12.3705	-12.3627	-13.7789		228.1	2.93295e-06	-5.68386	-5.35402	-5.56068	-5.45774	-5.64264	-5.80579	-5.7302	-5.42559	-4.21776	-4.2151	-4.69796
228	-16.7561	-15.7872	-16.4146	-16.088	-16.6768	-17.1107	-16.9135	-16.0262	-12.4358	-12.4282	-13.8542		228	2.93295e-06	-5.71305	-5.3827	-5.59661	-5.48526	-5.68601	-5.83395	-5.76671	-5.46419	-4.24003	-4.23744	-4.72364
227.9	-16.8472	-15.8672	-16.5373	-16.1851	-16.7979	-17.1951	-17.024	-16.1482	-12.4857	-12.5026	-13.8974		227.9	2.93295e-06	-5.74411	-5.40997	-5.63845	-5.51836	-5.7273	-5.86273	-5.80439	-5.50578	-4.25704	-4.2628	-4.73836
227.8	-16.9503	-15.9363	-16.6701	-16.2875	-16.9298	-17.294	-17.1503	-16.2863	-12.5604	-12.5682	-13.9544		227.8	2.93295e-06	-5.77926	-5.43353	-5.68373	-5.55328	-5.77227	-5.89645	-5.84745	-5.55287	-4.28251	-4.28517	-4.7578
227.7	-17.0318	-16.0032	-16.7787	-16.3783	-17.0351	-17.3861	-17.2649	-16.4286	-12.6362	-12.6442	-14.0047		227.7	2.93295e-06	-5.80705	-5.45634	-5.72075	-5.58424	-5.80817	-5.92785	-5.88653	-5.60139	-4.30835	-4.31108	-4.77495
227.6	-17.1277	-16.0762	-16.8879	-16.4796	-17.1315	-17.4851	-17.3699	-16.5763	-12.7051	-12.7215	-14.0451		227.6	2.93295e-06	-5.83975	-5.48123	-5.75799	-5.61877	-5.84104	-5.9616	-5.92233	-5.65174	-4.33185	-4.33744	-4.78872
227.5	-17.227	-16.1493	-16.9983	-16.5717	-17.2199	-17.5629	-17.445	-16.6826	-12.7492	-12.7789	-14.0807		227.5	2.93295e-06	-5.8736	-5.50616	-5.79563	-5.65018	-5.87118	-5.98813	-5.94793	-5.68799	-4.34688	-4.35701	-4.80086
227.4	-17.3266	-16.2427	-17.1205	-16.6487	-17.3086	-17.6371	-17.5127	-16.7752	-12.7839	-12.8498	-14.1278		227.4	2.93295e-06	-5.90756	-5.538	-5.83729	-5.67643	-5.90142	-6.01343	-5.97101	-5.71956	-4.35871	-4.38118	-4.81692
227.3	-17.4386	-16.3308	-17.2409	-16.739	-17.3997	-17.7117	-17.5942	-16.8661	-12.8185	-12.9064	-14.1934		227.3	2.93295e-06	-5.94575	-5.56804	-5.87834	-5.70722	-5.93249	-6.03886	-5.9988	-5.75055	-4.37051	-4.40048	-4.83929
227.2	-17.5489	-16.4158	-17.3447	-16.8225	-17.5157	-17.801	-17.6977	-16.9574	-12.851	-12.9636	-14.2613		227.2	2.93295e-06	-5.98336	-5.59702	-5.91373	-5.73569	-5.97204	-6.06931	-6.03409	-5.78168	-4.38159	-4.41998	-4.86244
227.1	-17.6297	-16.5128	-17.4228	-16.8897	-17.608	-17.8813	-17.8115	-17.0426	-12.8806	-13.0182	-14.332		227.1	2.93295e-06	-6.0109	-5.63009	-5.94036	-5.7586	-6.00351	-6.09669	-6.07289	-5.81073	-4.39168	-4.4386	-4.88654
227	-17.7027	-16.5937	-17.4987	-16.949	-17.672	-17.954	-17.9282	-17.1124	-12.9126	-13.0685	-14.3842		227	2.93295e-06	-6.03579	-5.65768	-5.96624	-5.77882	-6.02533	-6.12148	-6.11268	-5.83453	-4.40259	-4.45575	-4.90434
226.9	-17.7759	-16.6624	-17.5725	-17.0105	-17.7574	-18.0258	-18.014	-17.1828	-12.94	-13.0952	-14.4233		226.9	2.93295e-06	-6.06075	-5.6811	-5.9914	-5.79979	-6.05444	-6.14596	-6.14193	-5.85853	-4.41194	-4.46485	-4.91767
226.8	-17.8403	-16.7511	-17.6362	-17.0905	-17.855	-18.1127	-18.0974	-17.2874	-13.0158	-13.1555	-14.48		226.8	2.93295e-06	-6.08271	-5.71134	-6.01312	-5.82706	-6.08772	-6.17559	-6.17037	-5.8942	-4.43778	-4.48541	-4.937
226.7	-17.9373	-16.8527	-17.721	-17.1853	-17.9854	-18.2246	-18.1975	-17.4141	-13.0975	-13.258	-14.5563		226.7	2.93295e-06	-6.11578	-5.74598	-6.04203	-5.85939	-6.13218	-6.21374	-6.2045	-5.9374	-4.46564	-4.52036	-4.96302
226.6	-18.0339	-16.9619	-17.8233	-17.2862	-18.1323	-18.3585	-18.3185	-17.559	-13.1872	-13.3809	-14.655		226.6	2.93295e-06	-6.14872	-5.78322	-6.07691	-5.89379	-6.18227	-6.25939	-6.24575	-5.9868	-4.49622	-4.56226	-4.99667
226.5	-18.1467	-17.0554	-17.9436	-17.3983	-18.2681	-18.5025	-18.4736	-17.7051	-13.2862	-13.5106	-14.7341		226.5	2.93295e-06	-6.18718	-5.8151	-6.11793	-5.93201	-6.22857	-6.30849	-6.29864	-6.03661	-4.52997	-4.60648	-5.02364
226.4	-18.2647	-17.1475	-18.0576	-17.5222	-18.3929	-18.6551	-18.6076	-17.8262	-13.3818	-13.6231	-14.8073		226.4	2.93295e-06	-6.22741	-5.8465	-6.1568	-5.97425	-6.27112	-6.36052	-6.34432	-6.0779	-4.56257	-4.64484	-5.0486
226.3	-18.3853	-17.2318	-18.1414	-17.6137	-18.4945	-18.7779	-18.7256	-17.9219	-13.4693	-13.7048	-14.8672		226.3	2.93295e-06	-6.26853	-5.87524	-6.18537	-6.00545	-6.30576	-6.40239	-6.38456	-6.11053	-4.5924	-4.6727	-5.06902
226.2	-18.4891	-17.3166	-18.2161	-17.6934	-18.5913	-18.891	-18.8312	-18.0004	-13.5547	-13.8075	-14.942		226.2	2.93295e-06	-6.30392	-5.90415	-6.21084	-6.03262	-6.33877	-6.44095	-6.42056	-6.1373	-4.62152	-4.70771	-5.09452
226.1	-18.5807	-17.4057	-18.2992	-17.786	-18.6762	-18.9921	-18.9079	-18.0651	-13.6223	-13.8968	-15.0158		226.1	2.93295e-06	-6.33515	-5.93453	-6.23917	-6.0642	-6.36771	-6.47542	-6.44671	-6.15936	-4.64457	-4.73816	-5.11969
226	-18.6657	-17.5105	-18.3946	-17.8908	-18.7556	-19.0753	-18.987	-18.1268	-13.6661	-13.9617	-15.0824		226	2.93295e-06	-6.36413	-5.97026	-6.2717	-6.09993	-6.39478	-6.50379	-6.47368	-6.18039	-4.6595	-4.76029	-5.14239
225.9	-18.7449	-17.6206	-18.4832	-17.9924	-18.8404	-19.1485	-19.0821	-18.2019	-13.6949	-14.0337	-15.137		225.9	2.93295e-06	-6.39114	-6.0078	-6.30191	-6.13457	-6.4237	-6.52874	-6.50611	-6.206	-4.66932	-4.78484	-5.16101
225.8	-18.8184	-17.7318	-18.5857	-18.1029	-18.9405	-19.2273	-19.1981	-18.3071	-13.75	-14.126	-15.1801		225.8	2.93295e-06	-6.4162	-6.04572	-6.33686	-6.17224	-6.45783	-6.55561	-6.54566	-6.24187	-4.68811	-4.81631	-5.17571
225.7	-18.9125	-17.8367	-18.6747	-18.2172	-19.042	-19.3189	-19.3159	-18.3898	-13.8106	-14.1832	-15.2006		225.7	2.93295e-06	-6.44828	-6.08148	-6.3672	-6.21122	-6.49243	-6.58684	-6.58582	-6.27006	-4.70877	-4.83581	-5.1827
225.6	-18.9787	-17.9351	-18.744	-18.2828	-19.1284	-19.4178	-19.4149	-18.4784	-13.8568	-14.245	-15.2247		225.6	2.93295e-06	-6.47085	-6.11503	-6.39083	-6.23358	-6.52189	-6.62056	-6.61957	-6.30027	-4.72452	-4.85688	-5.19091
225.5	-19.0523	-18.021	-18.8171	-18.3519	-19.2052	-19.4988	-19.4845	-18.5781	-13.8988	-14.2943	-15.2597		225.5	2.93295e-06	-6.49595	-6.14432	-6.41575	-6.25714	-6.54808	-6.64818	-6.64331	-6.33427	-4.73884	-4.87369	-5.20285
225.4	-19.1364	-18.0874	-18.8833	-18.4252	-19.287	-19.5898	-19.5287	-18.6684	-13.9342	-14.3339	-15.2986		225.4	2.93295e-06	-6.52462	-6.16696	-6.43832	-6.28213	-6.57597	-6.67921	-6.65838	-6.36505	-4.75091	-4.88719	-5.21611
225.3	-19.2316	-18.1816	-18.9558	-18.5111	-19.3775	-19.6728	-19.5869	-18.7666	-14.0006	-14.4264	-15.3694		225.3	2.93295e-06	-6.55708	-6.19908	-6.46304	-6.31142	-6.60682	-6.70751	-6.67822	-6.39853	-4.77355	-4.91873	-5.24025
225.2	-19.3447	-18.2761	-19.0518	-18.6192	-19.4914	-19.776	-19.6792	-18.868	-14.0952	-14.5446	-15.4577		225.2	2.93295e-06	-6.59564	-6.2313	-6.49577	-6.34828	-6.64566	-6.74269	-6.70969	-6.43311	-4.80581	-4.95903	-5.27035
225.1	-19.4512	-18.3488	-19.1341	-18.7106	-19.5896	-19.877	-19.7744	-18.9366	-14.1361	-14.6198	-15.5172		225.1	2.93295e-06	-6.63195	-6.25608	-6.52384	-6.37944	-6.67914	-6.77713	-6.74215	-6.4565	-4.81975	-4.98467	-5.29064
225	-19.5207	-18.4068	-19.2135	-18.7798	-19.655	-19.9487	-19.8482	-18.9801	-14.1523	-14.6516	-15.5616		225	2.93295e-06	-6.65565	-6.27586	-6.55091	-6.40304	-6.70144	-6.80158	-6.76731	-6.47133	-4.82527	-4.99551	-5.30578
224.9	-19.5837	-18.4829	-19.2863	-18.8581	-19.7015	-20.0179	-19.8963	-19.0057	-14.1755	-14.6769	-15.62		224.9	2.93295e-06	-6.67713	-6.30181	-6.57573	-6.42973	-6.71729	-6.82517	-6.78371	-6.48006	-4.83318	-5.00414	-5.32569
224.8	-19.6399	-18.5583	-19.3568	-18.9197	-19.7305	-20.0936	-19.9285	-19.0249	-14.1846	-14.6773	-15.6804		224.8	2.93295e-06	-6.69629	-6.32751	-6.59977	-6.45073	-6.72718	-6.85098	-6.79469	-6.4866	-4.83629	-5.00427	-5.34628
224.7	-19.7	-18.6262	-19.4361	-18.971	-19.7686	-20.1658	-19.9694	-19.0545	-14.2088	-14.6948	-15.7509		224.7	2.93295e-06	-6.71678	-6.35066	-6.6268	-6.46823	-6.74017	-6.8756	-6.80863	-6.4967	-4.84454	-5.01024	-5.37032
224.6	-19.7512	-18.695	-19.5275	-19.0301	-19.8253	-20.247	-20.0222	-19.0958	-14.2256	-14.7152	-15.8293		224.6	2.93295e-06	-6.73424	-6.37412	-6.65797	-6.48838	-6.7595	-6.90328	-6.82664	-6.51078	-4.85027	-5.0172	-5.39705
224.5	-19.7969	-18.7754	-19.5897	-19.0838	-19.8837	-20.343	-20.0816	-19.143	-14.2449	-14.7147	-15.9081		224.5	2.93295e-06	-6.74982	-6.40154	-6.67917	-6.50669	-6.77941	-6.93601	-6.84689	-6.52687	-4.85685	-5.01703	-5.42392
224.4	-19.8668	-18.8396	-19.6365	-19.138	-19.9646	-20.4316	-20.1586	-19.2077	-14.2843	-14.7347	-15.9701		224.4	2.93295e-06	-6.77365	-6.42342	-6.69513	-6.52516	-6.807	-6.96622	-6.87314	-6.54893	-4.87028	-5.02385	-5.44506
224.3	-19.9094	-18.8787	-19.695	-19.1764	-20.0314	-20.5229	-20.2075	-19.2904	-14.3537	-14.7618	-16.0192		224.3	2.93295e-06	-6.78818	-6.43676	-6.71508	-6.53826	-6.82977	-6.99735	-6.88981	-6.57713	-4.89394	-5.03308	-5.4618
224.2	-19.955	-18.9123	-19.7471	-19.2248	-20.0791	-20.618	-20.2622	-19.3623	-14.4446	-14.8076	-16.0764		224.2	2.93295e-06	-6.80372	-6.44821	-6.73284	-6.55476	-6.84604	-7.02978	-6.90846	-6.60164	-4.92493	-5.0487	-5.4813
224.1	-19.9982	-18.9376	-19.7742	-19.2524	-20.1194	-20.6806	-20.3214	-19.4106	-14.5101	-14.8577	-16.1309		224.1	2.93295e-06	-6.81845	-6.45684	-6.74208	-6.56417	-6.85978	-7.05112	-6.92865	-6.61811	-4.94727	-5.06578	-5.49988
224	-20.0113	-18.963	-19.8136	-19.292	-20.1657	-20.7274	-20.3665	-19.4545	-14.5677	-14.9052	-16.1729		224	2.93295e-06	-6.82292	-6.4655	-6.75551	-6.57767	-6.87556	-7.06708	-6.94403	-6.63308	-4.96691	-5.08198	-5.5142
223.9	-20.0301	-18.9901	-19.8499	-19.357	-20.21	-20.7834	-20.4057	-19.4842	-14.6159	-14.9301	-16.2045		223.9	2.93295e-06	-6.82933	-6.47474	-6.76789	-6.59983	-6.89067	-7.08617	-6.95739	-6.6432	-4.98334	-5.09047	-5.52498
223.8	-20.0619	-19.0139	-19.9059	-19.4261	-20.2597	-20.851	-20.4751	-19.5261	-14.6792	-14.9867	-16.253		223.8	2.93295e-06	-6.84017	-6.48285	-6.78698	-6.62339	-6.90761	-7.10922	-6.98105	-6.65749	-5.00492	-5.10977	-5.54151
223.7	-20.113	-19.052	-19.9834	-19.4881	-20.3211	-20.9309	-20.5641	-19.5761	-14.7571	-15.0437	-16.2977		223.7	2.93295e-06	-6.85759	-6.49584	-6.81341	-6.64453	-6.92855	-7.13646	-7.0114	-6.67454	-5.03148	-5.1292	-5.55676
223.6	-20.1668	-19.0999	-20.0821	-19.5396	-20.3825	-21.0165	-20.6621	-19.6416	-14.83	-15.0735	-16.3336		223.6	2.93295e-06	-6.87594	-6.51217	-6.84706	-6.66209	-6.94948	-7.16565	-7.04481	-6.69687	-5.05634	-5.13936	-5.569
223.5	-20.2117	-19.1731	-20.1769	-19.6014	-20.4397	-21.084	-20.7528	-19.708	-14.8872	-15.1139	-16.38		223.5	2.93295e-06	-6.89125	-6.53713	-6.87938	-6.68316	-6.96898	-7.18866	-7.07574	-6.71951	-5.07584	-5.15313	-5.58482
223.4	-20.2425	-19.2568	-20.2757	-19.6584	-20.4858	-21.1535	-20.8283	-19.7884	-14.9637	-15.1715	-16.4291		223.4	2.93295e-06	-6.90175	-6.56567	-6.91307	-6.7026	-6.9847	-7.21236	-7.10148	-6.74692	-5.10192	-5.17277	-5.60156
223.3	-20.3205	-19.3364	-20.359	-19.7235	-20.5394	-21.2405	-20.9185	-19.8736	-15.0446	-15.2257	-16.4533		223.3	2.93295e-06	-6.92834	-6.59281	-6.94147	-6.72479	-7.00298	-7.24202	-7.13223	-6.77597	-5.12951	-5.19125	-5.60981
223.2	-20.3881	-19.4026	-20.4357	-19.786	-20.6181	-21.3196	-21.0118	-19.9614	-15.139	-15.2913	-16.4904		223.2	2.93295e-06	-6.95139	-6.61538	-6.96762	-6.7461	-7.02981	-7.26899	-7.16404	-6.80591	-5.16169	-5.21362	-5.62246
223.1	-20.4376	-19.4837	-20.4728	-19.8503	-20.702	-21.3679	-21.0971	-20.0392	-15.2273	-15.3527	-16.5124		223.1	2.93295e-06	-6.96827	-6.64303	-6.98027	-6.76803	-7.05842	-7.28546	-7.19313	-6.83243	-5.1918	-5.23455	-5.62996
223	-20.4659	-19.5407	-20.4994	-19.9145	-20.7587	-21.402	-21.1704	-20.1015	-15.3098	-15.4111	-16.5188		223	2.93295e-06	-6.97792	-6.66247	-6.98934	-6.78992	-7.07775	-7.29708	-7.21812	-6.85367	-5.21993	-5.25447	-5.63214
222.9	-20.5355	-19.5985	-20.5413	-19.9912	-20.8321	-21.4515	-21.2431	-20.1607	-15.3986	-15.4887	-16.5379		222.9	2.93295e-06	-7.00165	-6.68217	-7.00362	-6.81607	-7.10277	-7.31396	-7.24291	-6.87386	-5.2502	-5.28092	-5.63865
222.8	-20.6052	-19.627	-20.5868	-20.0587	-20.8958	-21.494	-21.3036	-20.2117	-15.4516	-15.5599	-16.5563		222.8	2.93295e-06	-7.02541	-6.69189	-7.01914	-6.83908	-7.12449	-7.32845	-7.26353	-6.89125	-5.26827	-5.3052	-5.64493
222.7	-20.6677	-19.6517	-20.6096	-20.1058	-20.9574	-21.5497	-21.3524	-20.2316	-15.498	-15.6162	-16.5848		222.7	2.93295e-06	-7.04672	-6.70031	-7.02691	-6.85514	-7.1455	-7.34744	-7.28017	-6.89803	-5.28409	-5.3244	-5.65464
222.6	-20.7729	-19.7078	-20.6179	-20.1595	-21.0308	-21.5869	-21.4175	-20.2467	-15.5325	-15.6663	-16.6405		222.6	2.93295e-06	-7.08259	-6.71944	-7.02974	-6.87345	-7.17052	-7.36013	-7.30237	-6.90318	-5.29586	-5.34148	-5.67363
222.5	-20.8515	-19.7581	-20.6341	-20.216	-21.1045	-21.6348	-21.4658	-20.2632	-15.5488	-15.677	-16.6732		222.5	2.93295e-06	-7.10939	-6.73659	-7.03527	-6.89271	-7.19565	-7.37646	-7.31884	-6.90881	-5.30142	-5.34513	-5.68478
222.4	-20.9202	-19.7895	-20.6706	-20.2829	-21.1667	-21.6814	-21.5099	-20.2941	-15.5552	-15.6826	-16.6941		222.4	2.93295e-06	-7.13281	-6.7473	-7.04771	-6.91552	-7.21686	-7.39235	-7.33387	-6.91934	-5.3036	-5.34703	-5.69191
222.3	-20.988	-19.8147	-20.7005	-20.3278	-21.2309	-21.7059	-21.5549	-20.3031	-15.5648	-15.6913	-16.6754		222.3	2.93295e-06	-7.15593	-6.75589	-7.0579	-6.93083	-7.23875	-7.4007	-7.34922	-6.92241	-5.30687	-5.35	-5.68553
222.2	-21.0648	-19.8427	-20.7671	-20.369	-21.297	-21.735	-21.6036	-20.3432	-15.5871	-15.7214	-16.6845		222.2	2.93295e-06	-7.18211	-6.76543	-7.08061	-6.94488	-7.26128	-7.41062	-7.36582	-6.93608	-5.31447	-5.36026	-5.68864
222.1	-21.1281	-19.8824	-20.8171	-20.4083	-21.3578	-21.7683	-21.626	-20.3828	-15.5999	-15.7319	-16.6797		222.1	2.93295e-06	-7.2037	-6.77897	-7.09766	-6.95828	-7.28201	-7.42197	-7.37346	-6.94958	-5.31884	-5.36384	-5.687
222	-21.152	-19.9079	-20.8357	-20.4344	-21.4076	-21.7908	-21.6381	-20.4005	-15.5814	-15.7386	-16.663		222	2.93295e-06	-7.21184	-6.78766	-7.104	-6.96718	-7.29899	-7.42965	-7.37758	-6.95562	-5.31253	-5.36613	-5.68131
221.9	-21.1573	-19.9228	-20.844	-20.4393	-21.4399	-21.7994	-21.6284	-20.4036	-15.5481	-15.7329	-16.6369		221.9	2.93295e-06	-7.21365	-6.79275	-7.10683	-6.96885	-7.31001	-7.43258	-7.37428	-6.95668	-5.30118	-5.36418	-5.67241
221.8	-21.1832	-19.9263	-20.8473	-20.4568	-21.4844	-21.8079	-21.6119	-20.4149	-15.5471	-15.7391	-16.6275		221.8	2.93295e-06	-7.22248	-6.79394	-7.10796	-6.97481	-7.32518	-7.43548	-7.36865	-6.96053	-5.30084	-5.3663	-5.6692
221.7	-21.2312	-19.9386	-20.868	-20.4764	-21.5581	-21.8184	-21.6436	-20.4157	-15.5595	-15.7748	-16.6332		221.7	2.93295e-06	-7.23885	-6.79813	-7.11501	-6.9815	-7.35031	-7.43906	-7.37946	-6.9608	-5.30506	-5.37847	-5.67114
221.6	-21.2868	-19.9557	-20.8797	-20.5269	-21.6238	-21.8338	-21.6557	-20.4415	-15.5878	-15.8236	-16.6458		221.6	2.93295e-06	-7.25781	-6.80396	-7.119	-6.99871	-7.37271	-7.44431	-7.38358	-6.9696	-5.31471	-5.39511	-5.67544
221.5	-21.3219	-19.9478	-20.8779	-20.5446	-21.6648	-21.8324	-21.6471	-20.4559	-15.5798	-15.8303	-16.6411		221.5	2.93295e-06	-7.26977	-6.80127	-7.11839	-7.00475	-7.38669	-7.44383	-7.38065	-6.97451	-5.31198	-5.39739	-5.67384
221.4	-21.3669	-19.9384	-20.8871	-20.5601	-21.7119	-21.8559	-21.6594	-20.4894	-15.5998	-15.874	-16.656		221.4	2.93295e-06	-7.28512	-6.79806	-7.12153	-7.01003	-7.40274	-7.45184	-7.38484	-6.98593	-5.3188	-5.41229	-5.67892
221.3	-21.4326	-19.9745	-20.9148	-20.6037	-21.7787	-21.8976	-21.692	-20.5572	-15.6208	-15.949	-16.6923		221.3	2.93295e-06	-7.30752	-6.81037	-7.13097	-7.0249	-7.42552	-7.46606	-7.39596	-7.00905	-5.32596	-5.43786	-5.6913
221.2	-21.4463	-20.0367	-20.9577	-20.6377	-21.8291	-21.9186	-21.7219	-20.61	-15.6472	-16.0184	-16.7214		221.2	2.93295e-06	-7.31219	-6.83158	-7.1456	-7.03649	-7.4427	-7.47322	-7.40615	-7.02705	-5.33496	-5.46153	-5.70122
221.1	-21.4673	-20.1241	-20.999	-20.6728	-21.8701	-21.9305	-21.7607	-20.6784	-15.6916	-16.099	-16.7431		221.1	2.93295e-06	-7.31935	-6.86138	-7.15968	-7.04846	-7.45668	-7.47728	-7.41938	-7.05037	-5.3501	-5.48901	-5.70862
221	-21.4544	-20.164	-21.0449	-20.6997	-21.9107	-21.9136	-21.7796	-20.7428	-15.7222	-16.1522	-16.7374		221	2.93295e-06	-7.31495	-6.87498	-7.17533	-7.05763	-7.47053	-7.47151	-7.42583	-7.07233	-5.36054	-5.50715	-5.70667
220.9	-21.4348	-20.1688	-21.1032	-20.7188	-21.9419	-21.897	-21.7842	-20.7884	-15.7775	-16.1761	-16.7367		220.9	2.93295e-06	-7.30827	-6.87662	-7.19521	-7.06414	-7.48116	-7.46586	-7.4274	-7.08787	-5.37939	-5.5153	-5.70643
220.8	-21.441	-20.1777	-21.1598	-20.7306	-21.9746	-21.8961	-21.7725	-20.8274	-15.8303	-16.1916	-16.7269		220.8	2.93295e-06	-7.31038	-6.87965	-7.2145	-7.06817	-7.49231	-7.46555	-7.42341	-7.10117	-5.39739	-5.52058	-5.70309
220.7	-21.4731	-20.2067	-21.2271	-20.7296	-22.0268	-21.9076	-21.7866	-20.8779	-15.8947	-16.2157	-16.7423		220.7	2.93295e-06	-7.32133	-6.88954	-7.23745	-7.06783	-7.51011	-7.46947	-7.42821	-7.11839	-5.41935	-5.5288	-5.70834
220.6	-21.484	-20.2355	-21.2685	-20.7369	-22.0545	-21.9175	-21.8171	-20.9258	-15.9606	-16.2543	-16.7721		220.6	2.93295e-06	-7.32504	-6.89936	-7.25157	-7.07032	-7.51956	-7.47284	-7.43861	-7.13472	-5.44182	-5.54196	-5.7185
220.5	-21.4728	-20.2333	-21.2593	-20.7174	-22.0599	-21.9109	-21.8166	-20.9394	-15.9901	-16.2663	-16.7744		220.5	2.93295e-06	-7.32122	-6.89861	-7.24843	-7.06367	-7.5214	-7.47059	-7.43844	-7.13936	-5.45188	-5.54605	-5.71929
220.4	-21.4434	-20.2327	-21.2537	-20.7019	-22.0374	-21.9173	-21.8102	-20.948	-16.0095	-16.2806	-16.7704		220.4	2.93295e-06	-7.3112	-6.89841	-7.24652	-7.05838	-7.51372	-7.47278	-7.43626	-7.14229	-5.45849	-5.55092	-5.71792
220.3	-21.4534	-20.2411	-21.2696	-20.7141	-22.0262	-21.9424	-21.794	-20.9799	-16.0654	-16.2971	-16.789		220.3	2.93295e-06	-7.31461	-6.90127	-7.25194	-7.06254	-7.50991	-7.48133	-7.43074	-7.15317	-5.47755	-5.55655	-5.72427
220.2	-21.4624	-20.2387	-21.2921	-20.7143	-22.0067	-21.9419	-21.8013	-20.9872	-16.1149	-16.3002	-16.7944		220.2	2.93295e-06	-7.31768	-6.90045	-7.25961	-7.06261	-7.50326	-7.48116	-7.43323	-7.15566	-5.49443	-5.55761	-5.72611
220.1	-21.4652	-20.2636	-21.3261	-20.7253	-21.9834	-21.9273	-21.7989	-21.0041	-16.1512	-16.3069	-16.8038		220.1	2.93295e-06	-7.31863	-6.90894	-7.2712	-7.06636	-7.49531	-7.47619	-7.43241	-7.16142	-5.50681	-5.55989	-5.72931
220	-21.4494	-20.2652	-21.3382	-20.7328	-21.9495	-21.9102	-21.7921	-21.0373	-16.1727	-16.32	-16.811		220	2.93295e-06	-7.31324	-6.90949	-7.27533	-7.06892	-7.48376	-7.47036	-7.43009	-7.17274	-5.51414	-5.56436	-5.73177
219.9	-21.425	-20.2575	-21.3365	-20.7037	-21.9328	-21.9029	-21.7934	-21.0581	-16.1573	-16.3529	-16.8068		219.9	2.93295e-06	-7.30493	-6.90686	-7.27475	-7.059	-7.47806	-7.46787	-7.43053	-7.17983	-5.50889	-5.57558	-5.73033
219.8	-21.4253	-20.2806	-21.3633	-20.7314	-21.9509	-21.9261	-21.8055	-21.0821	-16.1814	-16.4339	-16.8397		219.8	2.93295e-06	-7.30503	-6.91474	-7.28389	-7.06844	-7.48423	-7.47578	-7.43466	-7.18801	-5.5171	-5.60319	-5.74155
219.7	-21.4023	-20.299	-21.3839	-20.7447	-21.9301	-21.9439	-21.8019	-21.0751	-16.1924	-16.4848	-16.8674		219.7	2.93295e-06	-7.29719	-6.92101	-7.29091	-7.07297	-7.47714	-7.48185	-7.43343	-7.18563	-5.52085	-5.62055	-5.751
219.6	-21.3743	-20.2857	-21.3865	-20.7421	-21.9185	-21.9449	-21.7812	-21.0505	-16.1934	-16.4888	-16.849		219.6	2.93295e-06	-7.28764	-6.91648	-7.2918	-7.07209	-7.47319	-7.48219	-7.42637	-7.17724	-5.52119	-5.62191	-5.74472
219.5	-21.3657	-20.2554	-21.3988	-20.7427	-21.902	-21.9309	-21.759	-21.021	-16.1821	-16.4661	-16.8476		219.5	2.93295e-06	-7.28471	-6.90615	-7.29599	-7.07229	-7.46756	-7.47741	-7.4188	-7.16718	-5.51734	-5.61417	-5.74425
219.4	-21.3845	-20.2287	-21.4294	-20.7444	-21.9037	-21.9308	-21.7642	-21.0158	-16.1914	-16.475	-16.8898		219.4	2.93295e-06	-7.29112	-6.89704	-7.30643	-7.07287	-7.46814	-7.47738	-7.42058	-7.16541	-5.52051	-5.61721	-5.75863
219.3	-21.436	-20.2385	-21.4345	-20.722	-21.9092	-21.978	-21.7752	-21.0073	-16.1944	-16.5135	-16.9413		219.3	2.93295e-06	-7.30868	-6.90038	-7.30816	-7.06523	-7.47001	-7.49347	-7.42433	-7.16251	-5.52153	-5.63033	-5.77619
219.2	-21.4586	-20.2495	-21.4239	-20.6835	-21.9281	-22.0205	-21.8108	-20.9931	-16.1928	-16.5821	-16.9538		219.2	2.93295e-06	-7.31638	-6.90413	-7.30455	-7.05211	-7.47646	-7.50796	-7.43646	-7.15767	-5.52099	-5.65372	-5.78045
219.1	-21.4413	-20.2242	-21.3771	-20.6449	-21.901	-22.026	-21.821	-20.949	-16.1577	-16.6408	-16.969		219.1	2.93295e-06	-7.31048	-6.89551	-7.28859	-7.03895	-7.46722	-7.50984	-7.43994	-7.14263	-5.50902	-5.67374	-5.78564
219	-21.4293	-20.1964	-21.3283	-20.6166	-21.8834	-22.0219	-21.8286	-20.922	-16.1392	-16.6745	-17.0012		219	2.93295e-06	-7.30639	-6.88603	-7.27195	-7.0293	-7.46122	-7.50844	-7.44253	-7.13343	-5.50271	-5.68523	-5.79662
218.9	-21.4297	-20.2022	-21.319	-20.6054	-21.8855	-22.0231	-21.8328	-20.905	-16.1455	-16.7071	-17.0218		218.9	2.93295e-06	-7.30653	-6.88801	-7.26878	-7.02548	-7.46193	-7.50885	-7.44397	-7.12763	-5.50486	-5.69634	-5.80364
218.8	-21.43	-20.2221	-21.3193	-20.602	-21.8946	-22.0153	-21.8495	-20.8899	-16.1722	-16.7432	-17.0224		218.8	2.93295e-06	-7.30663	-6.89479	-7.26889	-7.02432	-7.46504	-7.50619	-7.44966	-7.12248	-5.51397	-5.70865	-5.80384
218.7	-21.4598	-20.2368	-21.2989	-20.6066	-21.9056	-21.9833	-21.8787	-20.8936	-16.1898	-16.7893	-17.0419		218.7	2.93295e-06	-7.31679	-6.8998	-7.26193	-7.02589	-7.46879	-7.49528	-7.45962	-7.12374	-5.51997	-5.72437	-5.81049
218.6	-21.4559	-20.2377	-21.2685	-20.5963	-21.9204	-21.9396	-21.8871	-20.8834	-16.1486	-16.8123	-17.0387		218.6	2.93295e-06	-7.31546	-6.90011	-7.25157	-7.02238	-7.47383	-7.48038	-7.46248	-7.12026	-5.50592	-5.73221	-5.8094
218.5	-21.4658	-20.2492	-21.2425	-20.5793	-21.9189	-21.921	-21.8925	-20.9177	-16.1274	-16.8496	-17.0431		218.5	2.93295e-06	-7.31884	-6.90403	-7.2427	-7.01658	-7.47332	-7.47404	-7.46432	-7.13196	-5.49869	-5.74493	-5.8109
218.4	-21.4983	-20.2573	-21.2279	-20.5754	-21.9367	-21.9312	-21.9292	-20.9616	-16.1456	-16.8863	-17.0673		218.4	2.93295e-06	-7.32992	-6.90679	-7.23772	-7.01525	-7.47939	-7.47752	-7.47683	-7.14693	-5.5049	-5.75744	-5.81915
218.3	-21.5066	-20.2664	-21.2137	-20.5635	-21.9055	-21.9241	-21.9425	-20.9565	-16.1561	-16.8803	-17.0665		218.3	2.93295e-06	-7.33275	-6.9099	-7.23288	-7.01119	-7.46875	-7.47509	-7.48137	-7.14519	-5.50848	-5.75539	-5.81888
218.2	-21.4891	-20.2587	-21.2094	-20.5473	-21.8448	-21.9022	-21.9387	-20.9381	-16.1702	-16.8691	-17.0607		218.2	2.93295e-06	-7.32678	-6.90727	-7.23142	-7.00567	-7.44806	-7.46763	-7.48007	-7.13891	-5.51328	-5.75158	-5.8169
218.1	-21.4624	-20.1997	-21.1893	-20.5024	-21.7804	-21.8625	-21.9173	-20.9243	-16.1567	-16.8286	-17.0304		218.1	2.93295e-06	-7.31768	-6.88716	-7.22456	-6.99036	-7.4261	-7.45409	-7.47278	-7.13421	-5.50868	-5.73777	-5.80657
218	-21.4743	-20.1709	-21.1775	-20.4811	-21.7501	-21.8325	-21.9089	-20.9306	-16.1461	-16.8199	-17.0153		218	2.93295e-06	-7.32173	-6.87734	-7.22054	-6.9831	-7.41577	-7.44386	-7.46991	-7.13636	-5.50507	-5.7348	-5.80142
217.9	-21.4941	-20.16	-21.1541	-20.4492	-21.7121	-21.8108	-21.8928	-20.9314	-16.1369	-16.8387	-16.99		217.9	2.93295e-06	-7.32849	-6.87362	-7.21256	-6.97222	-7.40281	-7.43646	-7.46442	-7.13663	-5.50193	-5.74121	-5.7928
217.8	-21.5157	-20.1693	-21.1325	-20.4265	-21.6933	-21.8115	-21.8937	-20.9202	-16.1384	-16.8819	-16.9523		217.8	2.93295e-06	-7.33585	-6.87679	-7.2052	-6.96448	-7.3964	-7.4367	-7.46473	-7.13281	-5.50244	-5.75594	-5.77994
217.7	-21.4739	-20.1419	-21.1	-20.3954	-21.6602	-21.7975	-21.8718	-20.8985	-16.1213	-16.8573	-16.8759		217.7	2.93295e-06	-7.3216	-6.86745	-7.19412	-6.95388	-7.38512	-7.43193	-7.45726	-7.12541	-5.49661	-5.74755	-5.75389
217.6	-21.433	-20.1189	-21.0868	-20.413	-21.639	-21.7937	-21.8929	-20.8999	-16.1181	-16.8421	-16.8428		217.6	2.93295e-06	-7.30765	-6.85961	-7.18961	-6.95988	-7.37789	-7.43063	-7.46446	-7.12589	-5.49552	-5.74237	-5.74261
217.5	-21.4276	-20.1176	-21.0559	-20.4258	-21.6002	-21.7861	-21.8916	-20.8957	-16.112	-16.8196	-16.8079		217.5	2.93295e-06	-7.30581	-6.85916	-7.17908	-6.96424	-7.36466	-7.42804	-7.46401	-7.12446	-5.49344	-5.7347	-5.73071
217.4	-21.4313	-20.1649	-21.0318	-20.4597	-21.587	-21.7945	-21.8751	-20.9061	-16.1349	-16.8047	-16.7913		217.4	2.93295e-06	-7.30707	-6.87529	-7.17086	-6.9758	-7.36016	-7.43091	-7.45839	-7.128	-5.50125	-5.72962	-5.72505
217.3	-21.4333	-20.2046	-21.0303	-20.4975	-21.5665	-21.8129	-21.8629	-20.9116	-16.1516	-16.8091	-16.7724		217.3	2.93295e-06	-7.30776	-6.88883	-7.17035	-6.98869	-7.35317	-7.43718	-7.45423	-7.12988	-5.50694	-5.73112	-5.71861
217.2	-21.4425	-20.2085	-21.0179	-20.5073	-21.5279	-21.8187	-21.8647	-20.9125	-16.154	-16.7942	-16.7327		217.2	2.93295e-06	-7.31089	-6.89016	-7.16612	-6.99203	-7.34001	-7.43916	-7.45484	-7.13019	-5.50776	-5.72604	-5.70507
217.1	-21.4244	-20.1819	-21.0108	-20.5229	-21.5214	-21.8323	-21.8742	-20.9047	-16.1747	-16.7868	-16.708		217.1	2.93295e-06	-7.30472	-6.88109	-7.1637	-6.99735	-7.33779	-7.4438	-7.45808	-7.12753	-5.51482	-5.72352	-5.69665
217	-21.3821	-20.1724	-21.0015	-20.5344	-21.4911	-21.8602	-21.8856	-20.8886	-16.2025	-16.8035	-16.6747		217	2.93295e-06	-7.2903	-6.87785	-7.16053	-7.00127	-7.32746	-7.45331	-7.46197	-7.12204	-5.5243	-5.72921	-5.68529
216.9	-21.3802	-20.1611	-20.9764	-20.5776	-21.476	-21.883	-21.8756	-20.8603	-16.2588	-16.8376	-16.6543		216.9	2.93295e-06	-7.28965	-6.87399	-7.15197	-7.016	-7.32231	-7.46108	-7.45856	-7.11239	-5.54349	-5.74084	-5.67834
216.8	-21.3615	-20.141	-20.9621	-20.6137	-21.4769	-21.8909	-21.8553	-20.8174	-16.2843	-16.869	-16.6466		216.8	2.93295e-06	-7.28327	-6.86714	-7.1471	-7.02831	-7.32262	-7.46378	-7.45164	-7.09776	-5.55219	-5.75154	-5.67571
216.7	-21.3359	-20.1016	-20.9393	-20.6226	-21.4804	-21.8941	-21.8023	-20.7659	-16.2748	-16.8776	-16.6313		216.7	2.93295e-06	-7.27455	-6.85371	-7.13932	-7.03134	-7.32381	-7.46487	-7.43357	-7.0802	-5.54895	-5.75447	-5.6705
216.6	-21.3065	-20.0735	-20.936	-20.6453	-21.5129	-21.9096	-21.7475	-20.736	-16.2697	-16.8785	-16.6305		216.6	2.93295e-06	-7.26452	-6.84413	-7.1382	-7.03908	-7.33489	-7.47015	-7.41488	-7.07001	-5.54721	-5.75478	-5.67022
216.5	-21.2856	-20.0372	-20.9297	-20.6717	-21.5288	-21.9301	-21.7439	-20.7045	-16.2773	-16.858	-16.6048		216.5	2.93295e-06	-7.2574	-6.83175	-7.13605	-7.04809	-7.34032	-7.47714	-7.41366	-7.05927	-5.5498	-5.74779	-5.66146
216.4	-21.2494	-20.009	-20.9154	-20.6519	-21.5261	-21.9453	-21.7222	-20.6707	-16.2756	-16.818	-16.561		216.4	2.93295e-06	-7.24505	-6.82214	-7.13118	-7.04133	-7.3394	-7.48232	-7.40626	-7.04774	-5.54922	-5.73415	-5.64653
216.3	-21.2078	-19.9474	-20.8956	-20.6232	-21.5104	-21.946	-21.6612	-20.6171	-16.282	-16.7623	-16.4762		216.3	2.93295e-06	-7.23087	-6.80113	-7.12442	-7.03155	-7.33404	-7.48256	-7.38546	-7.02947	-5.5514	-5.71516	-5.61762
216.2	-21.2029	-19.9011	-20.8728	-20.6193	-21.5382	-21.9689	-21.6378	-20.6252	-16.3133	-16.7332	-16.4138		216.2	2.93295e-06	-7.2292	-6.78535	-7.11665	-7.03022	-7.34352	-7.49037	-7.37748	-7.03223	-5.56207	-5.70524	-5.59634
216.1	-21.2315	-19.9054	-20.8667	-20.655	-21.5826	-22.0095	-21.6297	-20.6392	-16.3471	-16.7234	-16.4111		216.1	2.93295e-06	-7.23895	-6.78681	-7.11457	-7.04239	-7.35866	-7.50421	-7.37472	-7.037	-5.5736	-5.7019	-5.59542
216	-21.2634	-19.9144	-20.8587	-20.6764	-21.5997	-22.0184	-21.6086	-20.6474	-16.3506	-16.722	-16.411		216	2.93295e-06	-7.24983	-6.78988	-7.11184	-7.04969	-7.36449	-7.50725	-7.36752	-7.0398	-5.57479	-5.70142	-5.59539
215.9	-21.2713	-19.89	-20.8524	-20.6786	-21.5873	-21.9913	-21.5453	-20.6611	-16.3251	-16.7025	-16.3674		215.9	2.93295e-06	-7.25252	-6.78156	-7.1097	-7.05044	-7.36026	-7.49801	-7.34594	-7.04447	-5.5661	-5.69477	-5.58052
215.8	-21.2725	-19.8859	-20.8621	-20.6768	-21.5891	-21.9716	-21.5344	-20.6667	-16.3169	-16.7159	-16.3546		215.8	2.93295e-06	-7.25293	-6.78016	-7.113	-7.04982	-7.36088	-7.49129	-7.34223	-7.04638	-5.5633	-5.69934	-5.57616
215.7	-21.2678	-19.8702	-20.8767	-20.6625	-21.5666	-21.9864	-21.5364	-20.6491	-16.3138	-16.7276	-16.3202		215.7	2.93295e-06	-7.25133	-6.77481	-7.11798	-7.04495	-7.3532	-7.49634	-7.34291	-7.04038	-5.56224	-5.70333	-5.56443
215.6	-21.2634	-19.8448	-20.8783	-20.6609	-21.5808	-22.0018	-21.5234	-20.6228	-16.3052	-16.7425	-16.2839		215.6	2.93295e-06	-7.24983	-6.76615	-7.11853	-7.0444	-7.35805	-7.50159	-7.33847	-7.03141	-5.55931	-5.70841	-5.55205
215.5	-21.2491	-19.828	-20.9022	-20.6918	-21.6093	-22.035	-21.5168	-20.6254	-16.2775	-16.7763	-16.2909		215.5	2.93295e-06	-7.24495	-6.76042	-7.12667	-7.05494	-7.36776	-7.51291	-7.33622	-7.0323	-5.54987	-5.71994	-5.55444
215.4	-21.2575	-19.8283	-20.9414	-20.7084	-21.6411	-22.0395	-21.5148	-20.6516	-16.2302	-16.7933	-16.2881		215.4	2.93295e-06	-7.24782	-6.76052	-7.14004	-7.0606	-7.37861	-7.51444	-7.33554	-7.04123	-5.53374	-5.72573	-5.55348
215.3	-21.2692	-19.832	-20.984	-20.6931	-21.6802	-22.0445	-21.5384	-20.6899	-16.1961	-16.7957	-16.2807		215.3	2.93295e-06	-7.2518	-6.76179	-7.15456	-7.05538	-7.39194	-7.51615	-7.34359	-7.05429	-5.52211	-5.72655	-5.55096
215.2	-21.2717	-19.8728	-21.0358	-20.6715	-21.6973	-22.0971	-21.5925	-20.7614	-16.1788	-16.7838	-16.2347		215.2	2.93295e-06	-7.25266	-6.7757	-7.17223	-7.04802	-7.39777	-7.53408	-7.36203	-7.07867	-5.51622	-5.72249	-5.53528
215.1	-21.253	-19.9036	-21.0605	-20.6414	-21.6766	-22.1233	-21.6098	-20.8054	-16.142	-16.7599	-16.1963		215.1	2.93295e-06	-7.24628	-6.7862	-7.18065	-7.03775	-7.39071	-7.54301	-7.36793	-7.09367	-5.50367	-5.71434	-5.52218
215	-21.2257	-19.96	-21.0525	-20.6092	-21.648	-22.1082	-21.6293	-20.8432	-16.1116	-16.7659	-16.1379		215	2.93295e-06	-7.23697	-6.80543	-7.17792	-7.02678	-7.38096	-7.53786	-7.37458	-7.10656	-5.4933	-5.71639	-5.50227
214.9	-21.2094	-20.0021	-21.0354	-20.5647	-21.6128	-22.0702	-21.6122	-20.8465	-16.0827	-16.7806	-16.0759		214.9	2.93295e-06	-7.23142	-6.81978	-7.17209	-7.0116	-7.36896	-7.52491	-7.36875	-7.10768	-5.48345	-5.7214	-5.48113
214.8	-21.2081	-20.0465	-21.0248	-20.541	-21.5976	-22.0092	-21.5845	-20.8475	-16.0606	-16.8084	-16.0234		214.8	2.93295e-06	-7.23097	-6.83492	-7.16848	-7.00352	-7.36377	-7.50411	-7.35931	-7.10802	-5.47592	-5.73088	-5.46323
214.7	-21.2353	-20.1004	-21.0246	-20.5515	-21.5974	-21.9902	-21.5814	-20.8776	-16.0198	-16.8273	-16.0056		214.7	2.93295e-06	-7.24025	-6.8533	-7.16841	-7.0071	-7.36371	-7.49763	-7.35825	-7.11829	-5.462	-5.73732	-5.45716
214.6	-21.2486	-20.1403	-21.0285	-20.5587	-21.5824	-21.9871	-21.6062	-20.9058	-15.9923	-16.8413	-16.0219		214.6	2.93295e-06	-7.24478	-6.8669	-7.16974	-7.00956	-7.35859	-7.49658	-7.36671	-7.1279	-5.45263	-5.7421	-5.46272
214.5	-21.2255	-20.1282	-21.032	-20.5221	-21.523	-21.9402	-21.6096	-20.8912	-15.9532	-16.8188	-15.9986		214.5	2.93295e-06	-7.2369	-6.86278	-7.17093	-6.99708	-7.33834	-7.48058	-7.36787	-7.12292	-5.4393	-5.73443	-5.45478
214.4	-21.1971	-20.1058	-21.0427	-20.4537	-21.4791	-21.8925	-21.6194	-20.8891	-15.9105	-16.7967	-15.9029		214.4	2.93295e-06	-7.22722	-6.85514	-7.17458	-6.97376	-7.32337	-7.46432	-7.37121	-7.12221	-5.42474	-5.72689	-5.42215
214.3	-21.1705	-20.0993	-21.0599	-20.4243	-21.4747	-21.8838	-21.6342	-20.8861	-15.8824	-16.7733	-15.8026		214.3	2.93295e-06	-7.21815	-6.85292	-7.18044	-6.96373	-7.32187	-7.46135	-7.37625	-7.12119	-5.41516	-5.71891	-5.38795
214.2	-21.1574	-20.1078	-21.0754	-20.4281	-21.4799	-21.9011	-21.6622	-20.8854	-15.8694	-16.7675	-15.7273		214.2	2.93295e-06	-7.21369	-6.85582	-7.18573	-6.96503	-7.32364	-7.46725	-7.3858	-7.12095	-5.41072	-5.71694	-5.36228
214.1	-21.1555	-20.1175	-21.112	-20.4443	-21.4886	-21.9318	-21.7016	-20.9085	-15.8613	-16.713	-15.6253		214.1	2.93295e-06	-7.21304	-6.85913	-7.19821	-6.97055	-7.32661	-7.47772	-7.39923	-7.12882	-5.40796	-5.69835	-5.3275
214	-21.1581	-20.129	-21.1242	-20.4448	-21.5	-21.9047	-21.7357	-20.9432	-15.8315	-16.6576	-15.5613		214	2.93295e-06	-7.21392	-6.86305	-7.20237	-6.97072	-7.3305	-7.46848	-7.41086	-7.14065	-5.3978	-5.67946	-5.30568
213.9	-21.1822	-20.1574	-21.1317	-20.4385	-21.4779	-21.8646	-21.7655	-21.0041	-15.8228	-16.626	-15.5105		213.9	2.93295e-06	-7.22214	-6.87273	-7.20492	-6.96857	-7.32296	-7.45481	-7.42102	-7.16142	-5.39484	-5.66869	-5.28836
213.8	-21.2315	-20.1964	-21.13	-20.4094	-21.4166	-21.828	-21.7557	-21.0412	-15.8281	-16.5565	-15.4385		213.8	2.93295e-06	-7.23895	-6.88603	-7.20434	-6.95865	-7.30206	-7.44233	-7.41768	-7.17407	-5.39664	-5.64499	-5.26381
213.7	-21.2775	-20.2311	-21.1251	-20.4015	-21.3587	-21.8242	-21.7533	-21.0345	-15.8316	-16.5033	-15.384		213.7	2.93295e-06	-7.25463	-6.89786	-7.20267	-6.95596	-7.28232	-7.44103	-7.41686	-7.17178	-5.39784	-5.62686	-5.24523
213.6	-21.3195	-20.2409	-21.118	-20.4121	-21.3638	-21.8269	-21.7608	-21.027	-15.8212	-16.4598	-15.3303		213.6	2.93295e-06	-7.26895	-6.9012	-7.20025	-6.95957	-7.28406	-7.44195	-7.41942	-7.16923	-5.39429	-5.61202	-5.22692
213.5	-21.3422	-20.2116	-21.0775	-20.4136	-21.3884	-21.8219	-21.749	-20.9701	-15.7867	-16.4187	-15.2377		213.5	2.93295e-06	-7.27669	-6.89121	-7.18644	-6.96008	-7.29245	-7.44025	-7.41539	-7.14983	-5.38253	-5.59801	-5.19534
213.4	-21.3613	-20.1697	-21.0517	-20.4249	-21.3961	-21.8305	-21.7447	-20.9099	-15.769	-16.3575	-15.1059		213.4	2.93295e-06	-7.28321	-6.87693	-7.17765	-6.96394	-7.29507	-7.44318	-7.41393	-7.1293	-5.37649	-5.57714	-5.15041
213.3	-21.4219	-20.1287	-21.0569	-20.4353	-21.4328	-21.8741	-21.7979	-20.8742	-15.7653	-16.2897	-15.0106		213.3	2.93295e-06	-7.30387	-6.86295	-7.17942	-6.96748	-7.30758	-7.45805	-7.43207	-7.11713	-5.37523	-5.55403	-5.11791
213.2	-21.4875	-20.1066	-21.051	-20.4461	-21.4547	-21.9206	-21.8637	-20.8841	-15.7417	-16.2451	-14.9549		213.2	2.93295e-06	-7.32623	-6.85541	-7.17741	-6.97117	-7.31505	-7.4739	-7.4545	-7.1205	-5.36719	-5.53882	-5.09892
213.1	-21.5207	-20.1278	-21.0556	-20.4749	-21.4821	-21.9494	-21.9136	-20.9161	-15.7003	-16.1978	-14.9006		213.1	2.93295e-06	-7.33755	-6.86264	-7.17898	-6.98099	-7.32439	-7.48372	-7.47151	-7.13141	-5.35307	-5.52269	-5.08041
213	-21.5285	-20.1513	-21.0698	-20.4854	-21.4899	-21.9494	-21.9678	-20.9274	-15.674	-16.1457	-14.8353		213	2.93295e-06	-7.34021	-6.87065	-7.18382	-6.98457	-7.32705	-7.48372	-7.48999	-7.13527	-5.3441	-5.50493	-5.05814
212.9	-21.5166	-20.1758	-21.1052	-20.5012	-21.5445	-21.9703	-22.0177	-20.9468	-15.6283	-16.0949	-14.7729		212.9	2.93295e-06	-7.33616	-6.87901	-7.19589	-6.98995	-7.34567	-7.49085	-7.50701	-7.14188	-5.32852	-5.48761	-5.03687
212.8	-21.4938	-20.2043	-21.1245	-20.5445	-21.5761	-22.0159	-22.0559	-20.9798	-15.5718	-16.062	-14.7404		212.8	2.93295e-06	-7.32838	-6.88872	-7.20247	-7.00472	-7.35644	-7.50639	-7.52003	-7.15313	-5.30926	-5.47639	-5.02579
212.7	-21.5106	-20.2355	-21.1553	-20.6062	-21.6155	-22.0537	-22.085	-21.017	-15.5409	-16.0431	-14.7331		212.7	2.93295e-06	-7.33411	-6.89936	-7.21297	-7.02575	-7.36988	-7.51928	-7.52995	-7.16582	-5.29872	-5.46995	-5.0233
212.6	-21.5526	-20.3047	-21.2181	-20.6713	-21.6632	-22.1013	-22.1259	-21.0566	-15.5414	-16.0258	-14.7298		212.6	2.93295e-06	-7.34843	-6.92296	-7.23438	-7.04795	-7.38614	-7.53551	-7.5439	-7.17932	-5.29889	-5.46405	-5.02217
212.5	-21.5718	-20.3381	-21.2556	-20.7107	-21.7002	-22.11	-22.1341	-21.1023	-15.5269	-15.9965	-14.6876		212.5	2.93295e-06	-7.35498	-6.93434	-7.24717	-7.06138	-7.39876	-7.53848	-7.5467	-7.1949	-5.29395	-5.45406	-5.00779
212.4	-21.5628	-20.3202	-21.261	-20.7134	-21.715	-22.109	-22.0903	-21.1123	-15.4684	-15.9686	-14.6301		212.4	2.93295e-06	-7.35191	-6.92824	-7.24901	-7.0623	-7.4038	-7.53814	-7.53176	-7.19831	-5.274	-5.44455	-4.98818
212.3	-21.5724	-20.3117	-21.2848	-20.744	-21.7086	-22.1256	-22.0476	-21.0816	-15.3995	-15.9184	-14.523		212.3	2.93295e-06	-7.35518	-6.92534	-7.25712	-7.07274	-7.40162	-7.5438	-7.5172	-7.18784	-5.25051	-5.42743	-4.95167
212.2	-21.5658	-20.3129	-21.2972	-20.7976	-21.7212	-22.1587	-21.9848	-21.0883	-15.3227	-15.8749	-14.4101		212.2	2.93295e-06	-7.35293	-6.92575	-7.26135	-7.09101	-7.40592	-7.55508	-7.49579	-7.19013	-5.22433	-5.4126	-4.91317
212.1	-21.5482	-20.3071	-21.2633	-20.8197	-21.7473	-22.1837	-21.9296	-21.0906	-15.2348	-15.8121	-14.2805		212.1	2.93295e-06	-7.34693	-6.92377	-7.24979	-7.09855	-7.41481	-7.56361	-7.47697	-7.19091	-5.19436	-5.39119	-4.86898
212	-21.5157	-20.3279	-21.2356	-20.8238	-21.7731	-22.1902	-21.8899	-21.0804	-15.1627	-15.744	-14.1615		212	2.93295e-06	-7.33585	-6.93087	-7.24035	-7.09994	-7.42361	-7.56582	-7.46343	-7.18743	-5.16977	-5.36797	-4.82841
211.9	-21.4845	-20.3455	-21.2312	-20.8143	-21.7613	-22.1897	-21.8296	-21.0783	-15.0998	-15.6812	-14.0643		211.9	2.93295e-06	-7.32521	-6.93687	-7.23885	-7.0967	-7.41959	-7.56565	-7.44287	-7.18672	-5.14833	-5.34656	-4.79527
211.8	-21.4876	-20.3799	-21.2468	-20.8469	-21.7978	-22.2085	-21.8287	-21.1273	-15.0612	-15.6412	-14.0199		211.8	2.93295e-06	-7.32627	-6.94859	-7.24417	-7.10782	-7.43203	-7.57206	-7.44257	-7.20342	-5.13517	-5.33292	-4.78013
211.7	-21.4885	-20.4327	-21.2886	-20.9073	-21.859	-22.2347	-21.827	-21.184	-15.0475	-15.603	-13.9783		211.7	2.93295e-06	-7.32658	-6.9666	-7.25842	-7.12841	-7.4529	-7.581	-7.44199	-7.22276	-5.1305	-5.31989	-4.76595
211.6	-21.4723	-20.4828	-21.3404	-20.9735	-21.9413	-22.2582	-21.8435	-21.2369	-15.0288	-15.5748	-13.9147		211.6	2.93295e-06	-7.32105	-6.98368	-7.27608	-7.15098	-7.48096	-7.58901	-7.44761	-7.24079	-5.12412	-5.31028	-4.74426
211.5	-21.4945	-20.5663	-21.4041	-21.0404	-22.0105	-22.3042	-21.877	-21.2678	-15.0252	-15.5546	-13.8254		211.5	2.93295e-06	-7.32862	-7.01215	-7.2978	-7.17379	-7.50455	-7.60469	-7.45904	-7.25133	-5.12289	-5.30339	-4.71382
211.4	-21.5444	-20.6035	-21.4494	-21.0673	-22.0481	-22.3635	-21.9065	-21.2688	-15.0016	-15.5165	-13.7366		211.4	2.93295e-06	-7.34563	-7.02483	-7.31324	-7.18297	-7.51737	-7.62491	-7.46909	-7.25167	-5.11485	-5.2904	-4.68354
211.3	-21.6031	-20.654	-21.4733	-21.0854	-22.0748	-22.3996	-21.925	-21.2864	-14.9815	-15.5005	-13.6183		211.3	2.93295e-06	-7.36565	-7.04205	-7.32139	-7.18914	-7.52648	-7.63722	-7.4754	-7.25767	-5.10799	-5.28495	-4.6432
211.2	-21.6599	-20.6936	-21.4975	-21.1067	-22.0637	-22.4045	-21.9507	-21.2783	-14.9725	-15.4632	-13.4936		211.2	2.93295e-06	-7.38502	-7.05555	-7.32964	-7.1964	-7.52269	-7.63889	-7.48416	-7.25491	-5.10492	-5.27223	-4.60069
211.1	-21.7014	-20.7303	-21.5131	-21.1216	-22.0762	-22.4348	-21.967	-21.2603	-14.9292	-15.4076	-13.3493		211.1	2.93295e-06	-7.39916	-7.06806	-7.33496	-7.20148	-7.52695	-7.64922	-7.48972	-7.24877	-5.09016	-5.25327	-4.55149
211	-21.7116	-20.7628	-21.5119	-21.1281	-22.0515	-22.4529	-21.9783	-21.2377	-14.8528	-15.3348	-13.2011		211	2.93295e-06	-7.40264	-7.07915	-7.33455	-7.2037	-7.51853	-7.65539	-7.49357	-7.24106	-5.06411	-5.22845	-4.50096
210.9	-21.7348	-20.7697	-21.5047	-21.1383	-22.0539	-22.4587	-22.0075	-21.2304	-14.7731	-15.2758	-13.0812		210.9	2.93295e-06	-7.41055	-7.0815	-7.3321	-7.20717	-7.51935	-7.65737	-7.50353	-7.23858	-5.03694	-5.20833	-4.46008
210.8	-21.7922	-20.7995	-21.5172	-21.1623	-22.085	-22.5026	-22.0308	-21.2296	-14.68	-15.2145	-13.0052		210.8	2.93295e-06	-7.43012	-7.09166	-7.33636	-7.21536	-7.52995	-7.67234	-7.51147	-7.2383	-5.00519	-5.18743	-4.43417
210.7	-21.85	-20.8203	-21.5561	-21.1734	-22.1604	-22.5679	-22.0852	-21.2526	-14.617	-15.1394	-12.9165		210.7	2.93295e-06	-7.44983	-7.09875	-7.34962	-7.21914	-7.55566	-7.6946	-7.53002	-7.24614	-4.98371	-5.16183	-4.40392
210.6	-21.8687	-20.8188	-21.5478	-21.1624	-22.2408	-22.643	-22.1301	-21.2938	-14.5711	-15.1028	-12.8227		210.6	2.93295e-06	-7.45621	-7.09824	-7.34679	-7.21539	-7.58307	-7.72021	-7.54533	-7.26019	-4.96807	-5.14935	-4.37194
210.5	-21.884	-20.8302	-21.5734	-21.1447	-22.3021	-22.6541	-22.2086	-21.2907	-14.5498	-15.0428	-12.7435		210.5	2.93295e-06	-7.46142	-7.10213	-7.35552	-7.20936	-7.60398	-7.72399	-7.5721	-7.25914	-4.9608	-5.12889	-4.34494
210.4	-21.9088	-20.8529	-21.6024	-21.1614	-22.3552	-22.6713	-22.2868	-21.2964	-14.5481	-15.0356	-12.6841		210.4	2.93295e-06	-7.46988	-7.10987	-7.36541	-7.21505	-7.62208	-7.72986	-7.59876	-7.26108	-4.96022	-5.12644	-4.32469
210.3	-21.9348	-20.8716	-21.6138	-21.1957	-22.393	-22.6746	-22.3523	-21.2905	-14.5219	-14.9773	-12.5984		210.3	2.93295e-06	-7.47874	-7.11624	-7.3693	-7.22674	-7.63497	-7.73098	-7.62109	-7.25907	-4.95129	-5.10656	-4.29547
210.2	-21.9428	-20.9198	-21.63	-21.2206	-22.4325	-22.7033	-22.4123	-21.281	-14.4969	-14.9094	-12.5049		210.2	2.93295e-06	-7.48147	-7.13268	-7.37482	-7.23523	-7.64844	-7.74077	-7.64155	-7.25583	-4.94277	-5.08341	-4.26359
210.1	-21.9229	-20.9357	-21.6378	-21.2076	-22.4185	-22.7172	-22.444	-21.2489	-14.4514	-14.8363	-12.4307		210.1	2.93295e-06	-7.47469	-7.1381	-7.37748	-7.2308	-7.64366	-7.74551	-7.65236	-7.24488	-4.92725	-5.05849	-4.23829
210	-21.9175	-20.9714	-21.6667	-21.2146	-22.4201	-22.7326	-22.4902	-21.2394	-14.3715	-14.7657	-12.355		210	2.93295e-06	-7.47284	-7.15027	-7.38733	-7.23319	-7.64421	-7.75076	-7.66811	-7.24164	-4.90001	-5.03441	-4.21248
209.9	-21.9148	-21.0133	-21.7093	-21.228	-22.4169	-22.7672	-22.4967	-21.2175	-14.288	-14.6863	-12.2751		209.9	2.93295e-06	-7.47192	-7.16455	-7.40186	-7.23776	-7.64312	-7.76255	-7.67032	-7.23418	-4.87154	-5.00734	-4.18524
209.8	-21.9037	-21.0729	-21.756	-21.2479	-22.4364	-22.8303	-22.5151	-21.1961	-14.2378	-14.6156	-12.1801		209.8	2.93295e-06	-7.46814	-7.18488	-7.41778	-7.24454	-7.64977	-7.78407	-7.6766	-7.22688	-4.85443	-4.98324	-4.15285
209.7	-21.8829	-21.1305	-21.7595	-21.2725	-22.4836	-22.8673	-22.5477	-21.1539	-14.1745	-14.5279	-12.0879		209.7	2.93295e-06	-7.46105	-7.20451	-7.41897	-7.25293	-7.66586	-7.79668	-7.68771	-7.21249	-4.83284	-4.95334	-4.12141
209.6	-21.8983	-21.1885	-21.7718	-21.3104	-22.5486	-22.9337	-22.5717	-21.1216	-14.1061	-14.4469	-12.0065		209.6	2.93295e-06	-7.4663	-7.22429	-7.42317	-7.26585	-7.68802	-7.81932	-7.6959	-7.20148	-4.80952	-4.92572	-4.09366
209.5	-21.9442	-21.2378	-21.7811	-21.3505	-22.6167	-22.9913	-22.5805	-21.1311	-14.0573	-14.3553	-11.951		209.5	2.93295e-06	-7.48195	-7.2411	-7.42634	-7.27952	-7.71124	-7.83896	-7.6989	-7.20472	-4.79288	-4.89449	-4.07473
209.4	-21.9875	-21.2498	-21.789	-21.3901	-22.6552	-23.0031	-22.5956	-21.1697	-14.0241	-14.2586	-11.8878		209.4	2.93295e-06	-7.49671	-7.24519	-7.42903	-7.29303	-7.72437	-7.84298	-7.70405	-7.21788	-4.78156	-4.86152	-4.05319
209.3	-22.0173	-21.2554	-21.7903	-21.4053	-22.6894	-22.9989	-22.6076	-21.2096	-13.9865	-14.1497	-11.8221		209.3	2.93295e-06	-7.50687	-7.2471	-7.42948	-7.29821	-7.73603	-7.84155	-7.70814	-7.23148	-4.76874	-4.82439	-4.03078
209.2	-22.0131	-21.2644	-21.7792	-21.4057	-22.7107	-23.0035	-22.6159	-21.2212	-13.9349	-14.0695	-11.7564		209.2	2.93295e-06	-7.50544	-7.25017	-7.42569	-7.29834	-7.74329	-7.84312	-7.71097	-7.23544	-4.75115	-4.79704	-4.00838
209.1	-22.0021	-21.3005	-21.7736	-21.4085	-22.738	-23.0022	-22.6502	-21.2331	-13.91	-14.0118	-11.7108		209.1	2.93295e-06	-7.50169	-7.26248	-7.42378	-7.2993	-7.7526	-7.84268	-7.72266	-7.2395	-4.74266	-4.77737	-3.99284
209	-21.9632	-21.3414	-21.7693	-21.4425	-22.7145	-22.9872	-22.6819	-21.2406	-13.8435	-13.9269	-11.6513		209	2.93295e-06	-7.48843	-7.27642	-7.42232	-7.31089	-7.74458	-7.83756	-7.73347	-7.24205	-4.71999	-4.74842	-3.97255
208.9	-21.9541	-21.3611	-21.8077	-21.4767	-22.7107	-22.9704	-22.7288	-21.267	-13.7664	-13.8196	-11.5849		208.9	2.93295e-06	-7.48532	-7.28314	-7.43541	-7.32255	-7.74329	-7.83183	-7.74946	-7.25105	-4.6937	-4.71184	-3.94991
208.8	-21.9777	-21.3742	-21.8207	-21.5244	-22.7557	-22.9973	-22.7688	-21.3146	-13.6688	-13.7197	-11.5181		208.8	2.93295e-06	-7.49337	-7.2876	-7.43984	-7.33882	-7.75863	-7.84101	-7.7631	-7.26728	-4.66042	-4.67778	-3.92713
208.7	-22.0012	-21.3672	-21.8635	-21.5884	-22.7936	-23.0351	-22.8189	-21.364	-13.5813	-13.6665	-11.4204		208.7	2.93295e-06	-7.50138	-7.28522	-7.45443	-7.36064	-7.77155	-7.85389	-7.78018	-7.28413	-4.63059	-4.65964	-3.89382
208.6	-22.0767	-21.3341	-21.9321	-21.6444	-22.8332	-23.0546	-22.8678	-21.4505	-13.5433	-13.6322	-11.3788		208.6	2.93295e-06	-7.52712	-7.27393	-7.47782	-7.37973	-7.78506	-7.86054	-7.79685	-7.31362	-4.61763	-4.64794	-3.87964
208.5	-22.1327	-21.3193	-21.9671	-21.6677	-22.8398	-23.0676	-22.9059	-21.5199	-13.4864	-13.5922	-11.2912		208.5	2.93295e-06	-7.54622	-7.26889	-7.48976	-7.38767	-7.78731	-7.86498	-7.80984	-7.33728	-4.59823	-4.63431	-3.84977
208.4	-22.2034	-21.2814	-21.9367	-21.6379	-22.8465	-23.0692	-22.9167	-21.5711	-13.3805	-13.5389	-11.1257		208.4	2.93295e-06	-7.57032	-7.25596	-7.47939	-7.37751	-7.78959	-7.86552	-7.81353	-7.35474	-4.56213	-4.61613	-3.79334
208.3	-22.2623	-21.2237	-21.9058	-21.5938	-22.8491	-23.0621	-22.8673	-21.6089	-13.2577	-13.519	-10.9299		208.3	2.93295e-06	-7.59041	-7.23629	-7.46886	-7.36248	-7.79048	-7.8631	-7.79668	-7.36763	-4.52026	-4.60935	-3.72659
208.2	-22.3089	-21.125	-21.8494	-21.5354	-22.8317	-23.0652	-22.8253	-21.6087	-13.1494	-13.4651	-10.7061		208.2	2.93295e-06	-7.60629	-7.20264	-7.44963	-7.34257	-7.78454	-7.86416	-7.78236	-7.36756	-4.48333	-4.59097	-3.65028
208.1	-22.3467	-21.0325	-21.8287	-21.4906	-22.8062	-23.0264	-22.7878	-21.6248	-13.058	-13.4018	-10.5353		208.1	2.93295e-06	-7.61918	-7.1711	-7.44257	-7.32729	-7.77585	-7.85093	-7.76958	-7.37305	-4.45217	-4.56939	-3.59205
208	-22.3634	-20.9314	-21.8495	-21.4762	-22.7748	-23.0059	-22.7867	-21.679	-13.0017	-13.3343	-10.4011		208	2.93295e-06	-7.62488	-7.13663	-7.44966	-7.32238	-7.76514	-7.84394	-7.7692	-7.39153	-4.43297	-4.54637	-3.54629
207.9	-22.3234	-20.8174	-21.839	-21.4475	-22.7424	-22.9609	-22.7768	-21.7223	-12.9286	-13.2667	-10.2332		207.9	2.93295e-06	-7.61124	-7.09776	-7.44608	-7.3126	-7.7541	-7.8286	-7.76583	-7.40629	-4.40805	-4.52333	-3.48904
207.8	-22.272	-20.7462	-21.8116	-21.4144	-22.7158	-22.9439	-22.7628	-21.7235	-12.838	-13.2376	-10.0489		207.8	2.93295e-06	-7.59371	-7.07349	-7.43674	-7.30131	-7.74503	-7.8228	-7.76105	-7.4067	-4.37716	-4.5134	-3.42621
207.7	-22.2244	-20.7099	-21.7874	-21.3724	-22.7057	-22.9575	-22.7722	-21.685	-12.7627	-13.1724	-9.86523		207.7	2.93295e-06	-7.57748	-7.06111	-7.42849	-7.28699	-7.74158	-7.82744	-7.76426	-7.39357	-4.35149	-4.49117	-3.36358
207.6	-22.2131	-20.6729	-21.7959	-21.3391	-22.6908	-22.961	-22.7407	-21.621	-12.7012	-13.0911	-9.67113		207.6	2.93295e-06	-7.57363	-7.04849	-7.43138	-7.27564	-7.7365	-7.82863	-7.75352	-7.37175	-4.33052	-4.46345	-3.2974
207.5	-22.1985	-20.6418	-21.78	-21.3099	-22.6335	-22.9402	-22.6851	-21.5983	-12.6381	-12.9748	-9.4588		207.5	2.93295e-06	-7.56865	-7.03789	-7.42596	-7.26568	-7.71697	-7.82154	-7.73456	-7.36401	-4.309	-4.4238	-3.22501
207.4	-22.1792	-20.5687	-21.7219	-21.2715	-22.5594	-22.8805	-22.612	-21.593	-12.559	-12.8784	-9.26291		207.4	2.93295e-06	-7.56207	-7.01297	-7.40615	-7.25259	-7.6917	-7.80118	-7.70964	-7.36221	-4.28203	-4.39093	-3.15822
207.3	-22.1906	-20.5033	-21.6656	-21.1933	-22.5165	-22.8321	-22.5463	-21.5541	-12.5113	-12.8483	-9.10474		207.3	2.93295e-06	-7.56596	-6.99067	-7.38696	-7.22593	-7.67708	-7.78468	-7.68724	-7.34894	-4.26577	-4.38067	-3.10429
207.2	-22.1426	-20.4495	-21.5803	-21.1151	-22.4353	-22.7918	-22.4753	-21.4564	-12.4292	-12.806	-8.9361		207.2	2.93295e-06	-7.54959	-6.97233	-7.35788	-7.19926	-7.64939	-7.77094	-7.66303	-7.31563	-4.23778	-4.36625	-3.04679
207.1	-22.0868	-20.3743	-21.5065	-21.026	-22.2817	-22.7481	-22.3802	-21.3615	-12.3108	-12.7411	-8.76535		207.1	2.93295e-06	-7.53057	-6.94669	-7.33271	-7.16888	-7.59702	-7.75604	-7.6306	-7.28327	-4.19741	-4.34412	-2.98858
207	-21.9591	-20.3084	-21.4168	-20.9143	-22.1441	-22.6491	-22.2472	-21.2467	-12.1481	-12.6046	-8.55398		207	2.93295e-06	-7.48703	-6.92422	-7.30213	-7.1308	-7.5501	-7.72229	-7.58526	-7.24413	-4.14194	-4.29758	-2.91651
206.9	-21.7979	-20.2245	-21.2813	-20.7911	-21.9906	-22.5644	-22.0917	-21.0815	-11.9827	-12.4442	-8.26925		206.9	2.93295e-06	-7.43207	-6.89561	-7.25593	-7.08879	-7.49777	-7.69341	-7.53224	-7.18781	-4.08554	-4.24289	-2.81943
206.8	-21.6644	-20.1387	-21.1961	-20.6666	-21.8508	-22.473	-21.9566	-20.9427	-11.8536	-12.2607	-8.04686		206.8	2.93295e-06	-7.38655	-6.86636	-7.22688	-7.04635	-7.4501	-7.66224	-7.48618	-7.14048	-4.04152	-4.18033	-2.7436
206.7	-21.5257	-20.0898	-21.1776	-20.5868	-21.7163	-22.3693	-21.8852	-20.8158	-11.7841	-12.0913	-7.90235		206.7	2.93295e-06	-7.33926	-6.84968	-7.22057	-7.01914	-7.40424	-7.62689	-7.46183	-7.09722	-4.01783	-4.12257	-2.69433
206.6	-21.3504	-20.018	-21.093	-20.4696	-21.549	-22.1988	-21.811	-20.6736	-11.6917	-11.8239	-7.73958		206.6	2.93295e-06	-7.27949	-6.8252	-7.19173	-6.97918	-7.3472	-7.56875	-7.43653	-7.04873	-3.98632	-4.0314	-2.63884
206.5	-21.2157	-19.9588	-21.0308	-20.3942	-21.4017	-22.0072	-21.7031	-20.5344	-11.5879	-11.5641	-7.63891		206.5	2.93295e-06	-7.23356	-6.80502	-7.17052	-6.95347	-7.29698	-7.50343	-7.39974	-7.00127	-3.95093	-3.94282	-2.60451
206.4	-21.0475	-19.8703	-20.9243	-20.2692	-21.2425	-21.8597	-21.5478	-20.3683	-11.4323	-11.3169	-7.49299		206.4	2.93295e-06	-7.17622	-6.77485	-7.13421	-6.91085	-7.2427	-7.45314	-7.34679	-6.94464	-3.89788	-3.85853	-2.55476
206.3	-20.8762	-19.7899	-20.7861	-20.1251	-21.0579	-21.6929	-21.375	-20.182	-11.2253	-11.0974	-7.37329		206.3	2.93295e-06	-7.11781	-6.74743	-7.08709	-6.86172	-7.17976	-7.39627	-7.28788	-6.88112	-3.8273	-3.7837	-2.51395
206.2	-20.7102	-19.7109	-20.6512	-19.9721	-20.8711	-21.5405	-21.2375	-19.9814	-11.0166	-10.823	-7.25055		206.2	2.93295e-06	-7.06121	-6.7205	-7.0411	-6.80955	-7.11607	-7.34431	-7.241	-6.81272	-3.75615	-3.69014	-2.4721
206.1	-20.5601	-19.5872	-20.5139	-19.8284	-20.6565	-21.3278	-21.0879	-19.8087	-10.8408	-10.5754	-7.10275		206.1	2.93295e-06	-7.01003	-6.67832	-6.99428	-6.76056	-7.0429	-7.27178	-7.18999	-6.75384	-3.69621	-3.60572	-2.42171
206	-20.4207	-19.4609	-20.3283	-19.6582	-20.4349	-21.1392	-20.909	-19.6421	-10.6778	-10.359	-6.97703		206	2.93295e-06	-6.96251	-6.63526	-6.931	-6.70253	-6.96735	-7.20748	-7.12899	-6.69704	-3.64063	-3.53194	-2.37884
205.9	-20.2468	-19.3063	-20.1128	-19.4634	-20.212	-20.9329	-20.742	-19.4647	-10.5275	-10.1844	-6.82303		205.9	2.93295e-06	-6.90321	-6.58255	-6.85753	-6.63611	-6.89135	-7.13714	-7.07205	-6.63655	-3.58939	-3.47241	-2.32633
205.8	-20.0712	-19.1678	-19.9328	-19.3051	-20.012	-20.7532	-20.6247	-19.2992	-10.3795	-10.0319	-6.67848		205.8	2.93295e-06	-6.84334	-6.53533	-6.79615	-6.58214	-6.82316	-7.07587	-7.03206	-6.58013	-3.53893	-3.42041	-2.27705
205.7	-19.8604	-19.0376	-19.785	-19.1782	-19.8616	-20.5804	-20.5257	-19.1511	-10.2232	-9.8507	-6.54182		205.7	2.93295e-06	-6.77147	-6.49093	-6.74576	-6.53887	-6.77188	-7.01696	-6.99831	-6.52963	-3.48563	-3.35863	-2.23046
205.6	-19.6367	-18.9211	-19.6568	-19.0708	-19.7008	-20.4063	-20.3975	-19.0305	-10.0702	-9.6533	-6.4462		205.6	2.93295e-06	-6.6952	-6.45121	-6.70205	-6.50225	-6.71705	-6.9576	-6.9546	-6.48851	-3.43347	-3.29132	-2.19785
205.5	-19.4339	-18.8318	-19.5648	-18.9126	-19.5744	-20.2141	-20.2344	-18.9074	-9.94093	-9.42772	-6.3229		205.5	2.93295e-06	-6.62605	-6.42076	-6.67068	-6.44831	-6.67396	-6.89206	-6.89899	-6.44654	-3.38939	-3.21441	-2.15581
205.4	-19.2533	-18.7202	-19.4129	-18.7116	-19.4343	-20.023	-20.0756	-18.794	-9.84065	-9.18198	-6.17275		205.4	2.93295e-06	-6.56448	-6.38271	-6.61889	-6.37978	-6.62619	-6.82691	-6.84484	-6.40788	-3.3552	-3.13063	-2.10462
205.3	-19.1091	-18.584	-19.251	-18.5111	-19.2887	-19.8474	-19.9314	-18.6542	-9.75539	-8.99661	-6.06957		205.3	2.93295e-06	-6.51531	-6.33628	-6.56369	-6.31142	-6.57655	-6.76704	-6.79568	-6.36021	-3.32613	-3.06742	-2.06944
205.2	-18.9544	-18.4655	-19.0805	-18.3632	-19.1217	-19.6181	-19.7481	-18.4823	-9.63963	-8.8516	-5.94236		205.2	2.93295e-06	-6.46257	-6.29587	-6.50556	-6.26099	-6.51961	-6.68886	-6.73318	-6.3016	-3.28666	-3.01798	-2.02607
205.1	-18.7888	-18.3346	-18.847	-18.1955	-18.9321	-19.3864	-19.5035	-18.2967	-9.46214	-8.69476	-5.76604		205.1	2.93295e-06	-6.4061	-6.25124	-6.42595	-6.20382	-6.45496	-6.60986	-6.64978	-6.23832	-3.22615	-2.96451	-1.96595
205	-18.6207	-18.1765	-18.5919	-18.0081	-18.7839	-19.1849	-19.2539	-18.142	-9.31365	-8.57	-5.60502		205	2.93295e-06	-6.34879	-6.19734	-6.33897	-6.13992	-6.40443	-6.54116	-6.56468	-6.18558	-3.17552	-2.92197	-1.91105
204.9	-18.4291	-17.9903	-18.3473	-17.8314	-18.6002	-18.9837	-19.0374	-17.9862	-9.15779	-8.46862	-5.48474		204.9	2.93295e-06	-6.28346	-6.13385	-6.25557	-6.07968	-6.3418	-6.47256	-6.49086	-6.13245	-3.12238	-2.8874	-1.87004
204.8	-18.1964	-17.8051	-18.134	-17.6386	-18.4311	-18.7386	-18.8566	-17.8374	-8.99449	-8.3749	-5.29821		204.8	2.93295e-06	-6.20412	-6.07071	-6.18285	-6.01394	-6.28414	-6.38899	-6.42922	-6.08172	-3.0667	-2.85545	-1.80644
204.7	-17.9343	-17.6155	-17.897	-17.4282	-18.256	-18.4918	-18.6726	-17.6429	-8.84215	-8.2837	-5.07363		204.7	2.93295e-06	-6.11476	-6.00606	-6.10204	-5.9422	-6.22444	-6.30484	-6.36649	-6.01541	-3.01476	-2.82436	-1.72987
204.6	-17.6813	-17.4317	-17.6993	-17.2264	-18.0844	-18.2545	-18.4831	-17.4361	-8.7042	-8.18065	-4.79426		204.6	2.93295e-06	-6.0285	-5.9434	-6.03464	-5.8734	-6.16594	-6.22393	-6.30187	-5.9449	-2.96773	-2.78922	-1.63462
204.5	-17.4058	-17.1605	-17.4372	-17.0263	-17.863	-18.0055	-18.2533	-17.2007	-8.54615	-8.07916	-4.51871		204.5	2.93295e-06	-5.93457	-5.85093	-5.94527	-5.80517	-6.09045	-6.13904	-6.22352	-5.86464	-2.91384	-2.75462	-1.54067
204.4	-17.1364	-16.9378	-17.1763	-16.8339	-17.6451	-17.7772	-18.0236	-16.9505	-8.3343	-7.97762	-4.28776		204.4	2.93295e-06	-5.84271	-5.775	-5.85632	-5.73957	-6.01616	-6.0612	-6.14521	-5.77933	-2.84161	-2.72	-1.46193
204.3	-16.8699	-16.7484	-16.9662	-16.6512	-17.4807	-17.5488	-17.8064	-16.7111	-8.12403	-7.8434	-4.0931		204.3	2.93295e-06	-5.75185	-5.71042	-5.78468	-5.67728	-5.9601	-5.98332	-6.07115	-5.69771	-2.76992	-2.67423	-1.39556
204.2	-16.5933	-16.5307	-16.7282	-16.4693	-17.3181	-17.3088	-17.5118	-16.4482	-7.91989	-7.66964	-3.92491		204.2	2.93295e-06	-5.65754	-5.6362	-5.70354	-5.61526	-5.90466	-5.90149	-5.97071	-5.60807	-2.70031	-2.61499	-1.33821
204.1	-16.3423	-16.2884	-16.4799	-16.2448	-17.116	-17.0359	-17.1617	-16.1774	-7.72301	-7.50542	-3.70376		204.1	2.93295e-06	-5.57196	-5.55358	-5.61888	-5.53872	-5.83576	-5.80845	-5.85134	-5.51574	-2.63319	-2.559	-1.26281
204	-16.0818	-16.0262	-16.188	-15.9584	-16.8547	-16.7588	-16.7679	-15.9265	-7.49933	-7.36227	-3.42793		204	2.93295e-06	-5.48314	-5.46419	-5.51935	-5.44107	-5.74667	-5.71397	-5.71707	-5.43019	-2.55692	-2.51019	-1.16876
203.9	-15.8098	-15.7325	-15.8391	-15.6635	-16.5733	-16.439	-16.3874	-15.679	-7.28333	-7.21352	-3.1736		203.9	2.93295e-06	-5.3904	-5.36405	-5.40039	-5.34052	-5.65072	-5.60493	-5.58734	-5.34581	-2.48328	-2.45947	-1.08205
203.8	-15.5251	-15.3923	-15.5011	-15.385	-16.2609	-16.0883	-16.0644	-15.4353	-7.04838	-7.10244	-2.91943		203.8	2.93295e-06	-5.29333	-5.24806	-5.28515	-5.24557	-5.54421	-5.48536	-5.47721	-5.26272	-2.40317	-2.4216	-0.995389
203.7	-15.2487	-15.0583	-15.2303	-15.1396	-15.9855	-15.7465	-15.7346	-15.1879	-6.79184	-6.94388	-2.70203		203.7	2.93295e-06	-5.1991	-5.13418	-5.19282	-5.1619	-5.45031	-5.36882	-5.36476	-5.17837	-2.3157	-2.36754	-0.921266
203.6	-14.9966	-14.7226	-15.0007	-14.8944	-15.6791	-15.402	-15.4107	-14.9796	-6.52771	-6.67745	-2.53069		203.6	2.93295e-06	-5.11314	-5.01972	-5.11454	-5.0783	-5.34584	-5.25136	-5.25433	-5.10734	-2.22564	-2.2767	-0.862847
203.5	-14.6939	-14.4	-14.7888	-14.6496	-15.4029	-15.0859	-15.1413	-14.7997	-6.31695	-6.43486	-2.40119		203.5	2.93295e-06	-5.00993	-4.90973	-5.04229	-4.99483	-5.25167	-5.14359	-5.16248	-5.04601	-2.15379	-2.19399	-0.818694
203.4	-14.3657	-14.0808	-14.5634	-14.4107	-15.0919	-14.8079	-14.8376	-14.5757	-6.15197	-6.14019	-2.27114		203.4	2.93295e-06	-4.89803	-4.8009	-4.96544	-4.91338	-5.14563	-5.0488	-5.05893	-4.96963	-2.09753	-2.09352	-0.774353
203.3	-14.0449	-13.7844	-14.3059	-14.1547	-14.727	-14.5531	-14.5227	-14.3186	-5.98271	-5.87399	-2.11292		203.3	2.93295e-06	-4.78866	-4.69984	-4.87764	-4.82609	-5.02122	-4.96193	-4.95156	-4.88197	-2.03982	-2.00276	-0.720407
203.2	-13.7417	-13.4353	-14.0053	-13.8723	-14.3937	-14.303	-14.1987	-14.0338	-5.82641	-5.65177	-1.95395		203.2	2.93295e-06	-4.68528	-4.58081	-4.77515	-4.72981	-4.90758	-4.87666	-4.84109	-4.78487	-1.98653	-1.92699	-0.666206
203.1	-13.4509	-13.0634	-13.6561	-13.5358	-14.0191	-14.0273	-13.8978	-13.7701	-5.64269	-5.43591	-1.79023		203.1	2.93295e-06	-4.58613	-4.45401	-4.65609	-4.61508	-4.77986	-4.78265	-4.7385	-4.69496	-1.92389	-1.85339	-0.610385
203	-13.1635	-12.6879	-13.3018	-13.2083	-13.6627	-13.7135	-13.5651	-13.5156	-5.45976	-5.26807	-1.64411		203	2.93295e-06	-4.48814	-4.32598	-4.53529	-4.50341	-4.65834	-4.67566	-4.62507	-4.60819	-1.86152	-1.79617	-0.560565
202.9	-12.8683	-12.3604	-12.9146	-12.9142	-13.2847	-13.4184	-13.1855	-13.2033	-5.3081	-5.10471	-1.5145		202.9	2.93295e-06	-4.38749	-4.21432	-4.40328	-4.40314	-4.52946	-4.57505	-4.49564	-4.50171	-1.80981	-1.74047	-0.516374
202.8	-12.6018	-12.0819	-12.579	-12.587	-12.9339	-13.1199	-12.8059	-12.9127	-5.12114	-4.9197	-1.40732		202.8	2.93295e-06	-4.29663	-4.11936	-4.28885	-4.29158	-4.40986	-4.47327	-4.36621	-4.40263	-1.74607	-1.67739	-0.47983
202.7	-12.2883	-11.7544	-12.2415	-12.2517	-12.5855	-12.7989	-12.4646	-12.6456	-5.00023	-4.67455	-1.28299		202.7	2.93295e-06	-4.18974	-4.0077	-4.17378	-4.17726	-4.29107	-4.36383	-4.24985	-4.31156	-1.70485	-1.5938	-0.43744
202.6	-11.9499	-11.4069	-11.923	-11.8418	-12.2281	-12.4772	-12.0732	-12.3225	-4.82582	-4.48188	-1.14281		202.6	2.93295e-06	-4.07436	-3.88922	-4.06519	-4.0375	-4.16921	-4.25414	-4.1164	-4.2014	-1.64538	-1.52811	-0.389645
202.5	-11.619	-11.1173	-11.6131	-11.4106	-11.8797	-12.1465	-11.7492	-11.9933	-4.6778	-4.33933	-0.943046		202.5	2.93295e-06	-3.96154	-3.79048	-3.95953	-3.89048	-4.05042	-4.14139	-4.00593	-4.08916	-1.59491	-1.47951	-0.321535
202.4	-11.3203	-10.7857	-11.2851	-10.9967	-11.5043	-11.8678	-11.4803	-11.647	-4.54717	-4.14964	-0.676083		202.4	2.93295e-06	-3.85969	-3.67742	-3.84769	-3.74936	-3.92243	-4.04637	-3.91425	-3.97108	-1.55037	-1.41483	-0.230513
202.3	-11.01	-10.4711	-10.9567	-10.6399	-11.0561	-11.5209	-11.1573	-11.2466	-4.42404	-3.87344	-0.428966		202.3	2.93295e-06	-3.7539	-3.57016	-3.73572	-3.62771	-3.76961	-3.92809	-3.80412	-3.83457	-1.50839	-1.32066	-0.146257
202.2	-10.7099	-10.144	-10.6727	-10.3139	-10.6516	-11.218	-10.814	-10.8979	-4.33952	-3.57314	-0.121729		202.2	2.93295e-06	-3.65158	-3.45863	-3.63889	-3.51656	-3.6317	-3.82481	-3.68707	-3.71568	-1.47957	-1.21827	-0.0415039
202.1	-10.3565	-9.82255	-10.3602	-9.953	-10.2509	-10.8968	-10.4579	-10.4928	-4.24588	-3.3118	0.183949		202.1	2.93295e-06	-3.53108	-3.34903	-3.53234	-3.39351	-3.49508	-3.7153	-3.56566	-3.57756	-1.44765	-1.12917	0.062718
202	-9.92671	-9.49979	-9.98793	-9.50015	-9.80406	-10.5643	-10.0678	-10.037	-4.12183	-3.07265	0.476942		202	2.93295e-06	-3.38454	-3.23899	-3.40542	-3.23911	-3.34273	-3.60193	-3.43265	-3.42215	-1.40535	-1.04763	0.162615
201.9	-9.49769	-9.1743	-9.58388	-9.0498	-9.4089	-10.2294	-9.66068	-9.60026	-3.97927	-2.95341	0.730342		201.9	2.93295e-06	-3.23827	-3.12801	-3.26766	-3.08556	-3.208	-3.48775	-3.29384	-3.27324	-1.35675	-1.00697	0.249013
201.8	-9.13414	-8.81774	-9.16511	-8.61473	-8.99272	-9.83802	-9.27634	-9.14576	-3.70265	-2.85753	0.984329		201.8	2.93295e-06	-3.11432	-3.00644	-3.12487	-2.93722	-3.0661	-3.35431	-3.1628	-3.11828	-1.26243	-0.974284	0.33561
201.7	-8.8287	-8.47851	-8.78324	-8.24905	-8.63889	-9.44835	-8.98329	-8.7391	-3.4283	-2.78093	1.19973		201.7	2.93295e-06	-3.01017	-2.89078	-2.99467	-2.81254	-2.94546	-3.22145	-3.06288	-2.97963	-1.16889	-0.948167	0.409052
201.6	-8.52793	-8.17031	-8.3802	-7.87809	-8.31459	-9.11019	-8.65403	-8.39266	-3.15238	-2.68249	1.42668		201.6	2.93295e-06	-2.90763	-2.78569	-2.85726	-2.68606	-2.83489	-3.10615	-2.95062	-2.86151	-1.07481	-0.914604	0.486431
201.5	-8.22251	-7.91847	-8.01794	-7.49372	-7.95825	-8.81291	-8.29561	-8.00169	-2.94196	-2.54894	1.66113		201.5	2.93295e-06	-2.80349	-2.69983	-2.73374	-2.55501	-2.71339	-3.00479	-2.82842	-2.7282	-1.00307	-0.86907	0.566368
201.4	-7.89824	-7.63508	-7.63697	-7.10517	-7.56419	-8.48909	-7.92891	-7.58629	-2.81034	-2.33769	1.90382		201.4	2.93295e-06	-2.69293	-2.60321	-2.60385	-2.42253	-2.57904	-2.89438	-2.70339	-2.58657	-0.958195	-0.797043	0.649114
201.3	-7.64274	-7.31962	-7.24095	-6.73017	-7.13525	-8.12902	-7.53403	-7.23017	-2.6271	-2.10308	2.21203		201.3	2.93295e-06	-2.60582	-2.49565	-2.46883	-2.29467	-2.43279	-2.77162	-2.56875	-2.46515	-0.895719	-0.717052	0.754199
201.2	-7.36909	-6.97197	-6.85401	-6.3498	-6.70369	-7.67082	-7.14641	-6.89632	-2.44222	-1.83152	2.54452		201.2	2.93295e-06	-2.51252	-2.37712	-2.3369	-2.16499	-2.28565	-2.61539	-2.43659	-2.35132	-0.832683	-0.624463	0.867563
201.1	-7.03083	-6.64284	-6.4804	-5.98347	-6.29806	-7.17022	-6.69307	-6.57092	-2.21158	-1.59844	2.93326		201.1	2.93295e-06	-2.39718	-2.2649	-2.20951	-2.04008	-2.14734	-2.44471	-2.28202	-2.24038	-0.754046	-0.544993	1.0001
201	-6.69389	-6.24058	-6.07896	-5.66757	-5.89153	-6.66697	-6.23134	-6.25944	-1.93147	-1.40637	3.32427		201	2.93295e-06	-2.2823	-2.12775	-2.07264	-1.93238	-2.00874	-2.27313	-2.1246	-2.13418	-0.658541	-0.479507	1.13342
200.9	-6.3167	-5.78947	-5.64073	-5.37081	-5.49372	-6.15127	-5.77127	-5.93167	-1.66649	-1.13996	3.60777		200.9	2.93295e-06	-2.1537	-1.97394	-1.92323	-1.8312	-1.8731	-2.0973	-1.96773	-2.02242	-0.568195	-0.388673	1.23008
200.8	-5.90871	-5.32873	-5.29656	-5.07451	-5.1077	-5.68187	-5.32931	-5.54139	-1.38445	-0.897412	3.81195		200.8	2.93295e-06	-2.01459	-1.81685	-1.80588	-1.73017	-1.74149	-1.93725	-1.81705	-1.88936	-0.472033	-0.305976	1.2997
200.7	-5.45578	-4.98808	-4.94795	-4.75107	-4.71817	-5.2154	-4.86248	-5.12393	-1.08813	-0.642787	3.9664		200.7	2.93295e-06	-1.86017	-1.7007	-1.68702	-1.61989	-1.60868	-1.77821	-1.65788	-1.74702	-0.371002	-0.21916	1.35236
200.6	-5.02507	-4.64204	-4.50701	-4.32963	-4.36275	-4.75693	-4.47148	-4.72043	-0.791865	-0.436175	4.07095		200.6	2.93295e-06	-1.71331	-1.58272	-1.53668	-1.4762	-1.48749	-1.62189	-1.52457	-1.60945	-0.269989	-0.148715	1.388
200.5	-4.57023	-4.26157	-4.04998	-3.85894	-3.9475	-4.29501	-3.99943	-4.26478	-0.467155	-0.245666	4.05292		200.5	2.93295e-06	-1.55824	-1.453	-1.38085	-1.31572	-1.34591	-1.4644	-1.36362	-1.45409	-0.159278	-0.0837606	1.38186
200.4	-4.16011	-3.96214	-3.60824	-3.41882	-3.56607	-3.88695	-3.48931	-3.85944	-0.196707	-0.0224555	4.06702		200.4	2.93295e-06	-1.4184	-1.3509	-1.23024	-1.16566	-1.21586	-1.32527	-1.18969	-1.31589	-0.0670679	-0.00765628	1.38666
200.3	-3.7777	-3.65663	-3.14631	-3.00419	-3.16778	-3.50481	-3.03551	-3.4796	0.0526874	0.270572	4.17694		200.3	2.93295e-06	-1.28802	-1.24674	-1.07274	-1.02429	-1.08007	-1.19498	-1.03497	-1.18638	0.0179639	0.0922524	1.42414
200.2	-3.38069	-3.28913	-2.71991	-2.53553	-2.74119	-3.09946	-2.61923	-3.06042	0.314377	0.561188	4.43279		200.2	2.93295e-06	-1.15266	-1.12144	-0.927362	-0.864497	-0.934618	-1.05677	-0.893035	-1.04346	0.107188	0.191339	1.51137
200.1	-2.89054	-2.84866	-2.22993	-1.99491	-2.32653	-2.62003	-2.10858	-2.60782	0.503968	0.894965	4.69631		200.1	2.93295e-06	-0.985539	-0.97126	-0.760302	-0.680171	-0.793238	-0.893308	-0.718927	-0.889145	0.17183	0.305141	1.60122
200	-2.38067	-2.40972	-1.76099	-1.46163	-1.85974	-2.0898	-1.58279	-2.13974	0.768303	1.20029	4.84639		200	2.93295e-06	-0.811697	-0.821602	-0.600415	-0.498348	-0.634085	-0.712524	-0.539658	-0.729551	0.261955	0.409243	1.65239
199.9	-1.8045	-1.97689	-1.31442	-1.00958	-1.37227	-1.53734	-1.09503	-1.63589	1.03057	1.56726	4.97027		199.9	2.93295e-06	-0.61525	-0.674027	-0.448156	-0.34422	-0.46788	-0.524161	-0.373354	-0.557762	0.351376	0.534363	1.69463
199.8	-1.28613	-1.52467	-0.814435	-0.628457	-0.95154	-0.965334	-0.551907	-1.17458	1.3436	1.98643	5.10853		199.8	2.93295e-06	-0.43851	-0.519841	-0.277684	-0.214275	-0.324431	-0.329134	-0.188175	-0.400477	0.458105	0.67728	1.74177
199.7	-0.727826	-1.05144	-0.282644	-0.219705	-0.510739	-0.487907	-0.0527384	-0.732925	1.65907	2.4088	5.22141		199.7	2.93295e-06	-0.248155	-0.358492	-0.0963684	-0.0749092	-0.174138	-0.166354	-0.0179813	-0.249893	0.565665	0.821288	1.78026
199.6	-0.131341	-0.576814	0.164711	0.202456	-0.0364954	-0.0157855	0.418655	-0.294168	1.9401	2.7606	5.19182		199.6	2.93295e-06	-0.0447812	-0.196667	0.0561588	0.069028	-0.0124432	-0.00538212	0.142742	-0.100298	0.661484	0.941236	1.77017
199.5	0.536523	-0.0878851	0.621584	0.66663	0.494492	0.48794	0.924171	0.189888	2.15503	3.06372	5.19785		199.5	2.93295e-06	0.182929	-0.0299647	0.211931	0.22729	0.168599	0.166365	0.315099	0.0647429	0.734765	1.04459	1.77222
199.4	1.11829	0.367994	1.04926	1.13986	1.07148	0.976977	1.43508	0.798948	2.30254	3.31783	5.07015		199.4	2.93295e-06	0.381285	0.125469	0.357749	0.388639	0.365325	0.333104	0.489295	0.272404	0.785059	1.13123	1.72868
199.3	1.66083	0.794936	1.53234	1.62949	1.64366	1.37571	1.9265	1.43236	2.45934	3.58893	5.00946		199.3	2.93295e-06	0.566266	0.271036	0.522456	0.55558	0.560411	0.469053	0.656847	0.488368	0.83852	1.22366	1.70799
199.2	2.252	1.26613	2.07343	2.15669	2.324	1.80666	2.37789	2.03795	2.69521	3.84316	5.0402		199.2	2.93295e-06	0.767827	0.431691	0.706943	0.735331	0.792376	0.615987	0.81075	0.694846	0.918941	1.31034	1.71847
199.1	2.76691	1.72472	2.70622	2.74947	3.02517	2.2367	2.85897	2.54447	2.92373	4.17474	5.15814		199.1	2.93295e-06	0.943387	0.588049	0.922695	0.937441	1.03144	0.76261	0.974775	0.867546	0.996855	1.42339	1.75869
199	3.31349	2.2331	3.27215	3.37556	3.63434	2.66748	3.33184	3.02027	3.10259	4.40062	5.26064		199	2.93295e-06	1.12975	0.761383	1.11565	1.15091	1.23914	0.909486	1.136	1.02977	1.05784	1.50041	1.79363
198.9	3.79715	2.72832	3.795	3.90533	4.28987	3.09279	3.8298	3.45835	3.31439	4.67445	5.47316		198.9	2.93295e-06	1.29465	0.93023	1.29392	1.33154	1.46265	1.0545	1.30578	1.17914	1.13005	1.59377	1.86609
198.8	4.28293	3.26793	4.30015	4.38047	4.91978	3.64835	4.23695	3.84166	3.5604	5.05873	5.70065		198.8	2.93295e-06	1.46028	1.11421	1.46615	1.49354	1.67742	1.24392	1.4446	1.30983	1.21393	1.72479	1.94366
198.7	4.78653	3.79271	4.75914	4.84128	5.6031	4.26515	4.76021	4.24709	3.88306	5.30753	5.88896		198.7	2.93295e-06	1.63198	1.29314	1.62264	1.65065	1.9104	1.45422	1.62301	1.44806	1.32394	1.80962	2.00786
198.6	5.23725	4.2607	5.29074	5.32586	6.19928	4.88768	5.34235	4.68726	4.16547	5.45499	6.02313		198.6	2.93295e-06	1.78566	1.4527	1.8039	1.81587	2.11367	1.66647	1.82149	1.59814	1.42023	1.8599	2.05361
198.5	5.70059	4.64152	5.81592	5.82466	6.74529	5.49408	5.97539	5.1228	4.4024	5.55908	6.14276		198.5	2.93295e-06	1.94364	1.58254	1.98296	1.98594	2.29983	1.87322	2.03733	1.74664	1.50101	1.89539	2.09439
198.4	6.20993	5.08421	6.31809	6.24457	7.2984	6.04619	6.53846	5.64579	4.45024	5.62442	6.3665		198.4	2.93295e-06	2.1173	1.73348	2.15417	2.12911	2.48841	2.06147	2.22931	1.92495	1.51732	1.91766	2.17068
198.3	6.70345	5.62955	6.87594	6.77082	7.78029	6.54963	7.12309	6.1916	4.45199	5.76656	6.72939		198.3	2.93295e-06	2.28556	1.91941	2.34437	2.30853	2.65272	2.23312	2.42864	2.11105	1.51792	1.96613	2.29441
198.2	7.13511	6.16986	7.42384	7.35003	8.28676	7.0916	7.71868	6.7383	4.47702	5.94426	7.14218		198.2	2.93295e-06	2.43274	2.10363	2.53118	2.50602	2.8254	2.4179	2.63171	2.29745	1.52645	2.02672	2.43515
198.1	7.61447	6.59007	7.8976	7.87357	8.85972	7.64721	8.252	7.23709	4.50379	5.97979	7.44435		198.1	2.93295e-06	2.59618	2.24691	2.69271	2.68452	3.02075	2.60734	2.81355	2.46751	1.53558	2.03883	2.53818
198	8.0571	7.03142	8.35663	8.3639	9.37971	8.24492	8.84657	7.82642	4.5679	6.03568	7.74221		198	2.93295e-06	2.7471	2.39739	2.84922	2.8517	3.19804	2.81113	3.01627	2.66844	1.55744	2.05789	2.63973
197.9	8.43872	7.35002	8.87277	8.91164	9.75817	8.75374	9.39169	8.35713	4.75558	6.07765	7.8683		197.9	2.93295e-06	2.87721	2.50601	3.0252	3.03845	3.32708	2.98462	3.20213	2.84939	1.62143	2.0722	2.68272
197.8	8.83077	7.6699	9.31983	9.42491	10.0582	9.22389	9.80733	8.81765	5.0762	6.19789	7.96549		197.8	2.93295e-06	3.01088	2.61508	3.17763	3.21345	3.42938	3.14492	3.34384	3.00641	1.73075	2.11319	2.71586
197.7	9.36705	7.92007	9.80707	9.91838	10.4036	9.73679	10.193	9.24496	5.47218	6.42786	8.19112		197.7	2.93295e-06	3.19373	2.70037	3.34375	3.3817	3.54714	3.31979	3.47534	3.1521	1.86576	2.1916	2.79279
197.6	9.83932	8.19542	10.1891	10.4172	10.7555	10.2989	10.6321	9.71164	5.7408	6.63912	8.52052		197.6	2.93295e-06	3.35475	2.79426	3.47401	3.55178	3.66712	3.51144	3.62505	3.31122	1.95734	2.26363	2.9051
197.5	10.2734	8.47118	10.541	10.8293	11.0554	10.8193	11.063	10.187	5.94068	6.67789	8.68131		197.5	2.93295e-06	3.50275	2.88828	3.59399	3.69229	3.76938	3.68888	3.77197	3.47329	2.02549	2.27685	2.95992
197.4	10.711	8.89884	10.8862	11.1605	11.3753	11.3367	11.4874	10.687	6.10263	6.65902	8.59994		197.4	2.93295e-06	3.65195	3.03409	3.71169	3.80521	3.87845	3.86529	3.91667	3.64377	2.08071	2.27042	2.93218
197.3	11.1873	9.43115	11.348	11.4824	11.7925	11.9115	12.0854	11.1408	6.31476	6.83235	8.53231		197.3	2.93295e-06	3.81435	3.21558	3.86914	3.91496	4.02069	4.06127	4.12056	3.79849	2.15304	2.32951	2.90912
197.2	11.7528	9.89414	11.8433	11.8555	12.2465	12.4378	12.7473	11.5833	6.51686	6.88602	8.62751		197.2	2.93295e-06	4.00716	3.37344	4.03801	4.04217	4.17548	4.24071	4.34623	3.94936	2.22195	2.34781	2.94158
197.1	12.3836	10.2989	12.3903	12.2311	12.7245	13.0319	13.3367	12.2145	6.66765	6.82051	8.88912		197.1	2.93295e-06	4.22223	3.51144	4.22451	4.17023	4.33846	4.44327	4.54719	4.16457	2.27336	2.32548	3.03078
197	13.0321	10.803	12.9973	12.5422	13.2772	13.66	13.7611	12.7757	6.73645	6.86702	9.25314		197	2.93295e-06	4.44334	3.68332	4.43147	4.2763	4.52691	4.65742	4.69189	4.35592	2.29682	2.34133	3.15489
196.9	13.7629	11.394	13.5816	12.9315	13.8082	14.2352	14.2311	13.385	6.8089	7.05995	9.51066		196.9	2.93295e-06	4.69251	3.88482	4.63069	4.40904	4.70795	4.85354	4.85214	4.56366	2.32152	2.40711	3.24269
196.8	14.339	12.0093	14.1005	13.3272	14.2975	14.7467	14.6724	13.8655	6.92349	7.37888	9.52556		196.8	2.93295e-06	4.88893	4.09461	4.80761	4.54395	4.87478	5.02794	5.0026	4.72749	2.36059	2.51585	3.24777
196.7	14.7646	12.4565	14.5513	13.6948	14.818	15.3548	15.1801	14.1854	7.19772	7.72943	9.48073		196.7	2.93295e-06	5.03404	4.24709	4.96131	4.66929	5.05225	5.23527	5.17571	4.83656	2.45409	2.63537	3.23249
196.6	15.2255	12.8213	15.0335	13.9856	15.3908	15.8679	15.7422	14.5069	7.45589	7.92701	9.49743		196.6	2.93295e-06	5.19118	4.37146	5.12572	4.76844	5.24754	5.41021	5.36736	4.94618	2.54211	2.70274	3.23818
196.5	15.7735	13.2376	15.4835	14.2767	15.9169	16.3687	16.3427	14.888	7.61398	7.99503	9.46886		196.5	2.93295e-06	5.37803	4.5134	5.27915	4.86769	5.42692	5.58096	5.5721	5.07611	2.59601	2.72593	3.22844
196.4	16.2438	13.7133	15.8715	14.5114	16.3218	16.8391	16.9073	15.2397	7.86503	8.10121	9.43944		196.4	2.93295e-06	5.53838	4.6756	5.41144	4.94771	5.56497	5.74135	5.7646	5.19603	2.68161	2.76213	3.21841
196.3	16.6862	14.3017	16.316	14.8021	16.773	17.2492	17.4311	15.4499	8.11836	8.35499	9.44634		196.3	2.93295e-06	5.68922	4.87621	5.56299	5.04683	5.71881	5.88117	5.94319	5.26769	2.76798	2.84866	3.22076
196.2	17.2111	15.0294	16.8288	15.1281	17.2133	17.6193	17.9613	15.6441	8.32603	8.6927	9.58791		196.2	2.93295e-06	5.86818	5.12432	5.73784	5.15798	5.86893	6.00736	6.12397	5.33391	2.83879	2.96381	3.26903
196.1	17.6092	15.6803	17.3448	15.4094	17.6339	17.9409	18.5499	16.0921	8.31998	8.93292	9.69969		196.1	2.93295e-06	6.00392	5.34625	5.91377	5.25389	6.01234	6.11701	6.32465	5.48666	2.83672	3.04571	3.30714
196	18.0153	16.3473	17.8464	15.7466	17.9426	18.0641	19.0017	16.5327	8.33088	9.13123	9.71218		196	2.93295e-06	6.14238	5.57367	6.08479	5.36886	6.11759	6.15902	6.47869	5.63688	2.84044	3.11332	3.3114
195.9	18.4738	16.9487	18.2892	16.1929	18.323	18.1943	19.4634	16.9178	8.40264	9.50736	9.7072		195.9	2.93295e-06	6.2987	5.77872	6.23576	5.52102	6.24729	6.20341	6.63611	5.76818	2.86491	3.24157	3.3097
195.8	18.9329	17.5041	18.8357	16.5357	18.6024	18.5969	19.9232	17.219	8.40098	9.94927	9.72361		195.8	2.93295e-06	6.45524	5.96808	6.42209	5.6379	6.34255	6.34068	6.79288	5.87088	2.86434	3.39224	3.3153
195.7	19.3492	17.7914	19.3536	16.8863	18.8008	18.9591	20.2864	17.496	8.53934	10.3476	9.92367		195.7	2.93295e-06	6.59717	6.06604	6.59867	5.75744	6.4102	6.46417	6.91672	5.96532	2.91152	3.52805	3.38351
195.6	19.7845	17.9567	19.7934	17.2807	18.7727	19.3536	20.4309	17.9108	8.70818	10.3689	10.1957		195.6	2.93295e-06	6.74559	6.1224	6.74863	5.89191	6.40061	6.59867	6.96598	6.10675	2.96908	3.53531	3.47626
195.5	20.0792	18.18	20.1121	17.6371	18.751	19.7663	20.6003	18.2608	8.91531	10.5983	10.2404		195.5	2.93295e-06	6.84607	6.19853	6.85729	6.01343	6.39322	6.73939	7.02374	6.22608	3.0397	3.61353	3.4915
195.4	20.2571	18.4475	20.4318	17.9719	18.742	19.9303	20.8991	18.5537	9.14225	11.0435	10.0872		195.4	2.93295e-06	6.90673	6.28974	6.96629	6.12758	6.39015	6.7953	7.12562	6.32595	3.11708	3.76532	3.43926
195.3	20.3692	18.6864	20.7124	18.3059	18.8763	20.1454	21.1953	18.8456	9.40554	11.3701	9.85411		195.3	2.93295e-06	6.94495	6.37119	7.06196	6.24146	6.43594	6.86864	7.22661	6.42547	3.20685	3.87667	3.35979
195.2	20.506	18.9078	20.9234	18.6799	19.1179	20.5153	21.4317	19.0918	9.61251	11.6156	9.67184		195.2	2.93295e-06	6.99159	6.44668	7.1339	6.36897	6.51831	6.99476	7.30721	6.50941	3.27742	3.96038	3.29765
195.1	20.7111	19.0941	21.1164	18.9583	19.3967	20.7891	21.5366	19.3351	9.78009	11.8244	9.71273		195.1	2.93295e-06	7.06152	6.5102	7.19971	6.4639	6.61337	7.08811	7.34298	6.59237	3.33455	4.03157	3.31159
195	20.9392	19.2797	21.4246	19.1806	19.6567	20.9177	21.5714	19.6806	9.87544	12.0589	9.85649		195	2.93295e-06	7.13929	6.57348	7.30479	6.53969	6.70202	7.13196	7.35484	6.71017	3.36706	4.11152	3.3606
194.9	21.2398	19.6071	21.6961	19.5019	19.9207	21.1748	21.5351	20.108	10.0283	12.5232	10.0952		194.9	2.93295e-06	7.24178	6.68511	7.39736	6.64924	6.79203	7.21962	7.34246	6.85589	3.41918	4.26983	3.44199
194.8	21.5479	19.9712	21.9279	19.9122	20.2249	21.2662	21.5455	20.5385	10.1441	12.8812	10.4436		194.8	2.93295e-06	7.34683	6.80925	7.47639	6.78913	6.89575	7.25078	7.34601	7.00267	3.45866	4.39189	3.56078
194.7	21.9533	20.2386	22.1413	20.4602	20.4942	21.4503	21.5981	20.8233	10.1756	13.19	10.5831		194.7	2.93295e-06	7.48505	6.90042	7.54915	6.97597	6.98757	7.31355	7.36394	7.09977	3.4694	4.49717	3.60834
194.6	22.2921	20.3293	22.2284	20.9749	20.8546	21.729	21.6752	21.2018	10.0727	13.2449	10.7139		194.6	2.93295e-06	7.60057	6.93134	7.57885	7.15146	7.11045	7.40857	7.39023	7.22882	3.43432	4.51589	3.65294
194.5	22.4091	20.3464	22.3542	21.4143	21.2461	22.1297	21.7754	21.4539	10.062	13.4234	10.9882		194.5	2.93295e-06	7.64046	6.93717	7.62174	7.30128	7.24393	7.54519	7.4244	7.31478	3.43067	4.57675	3.74646
194.4	22.2956	20.3512	22.5098	21.7956	21.5049	22.5275	21.9255	21.4602	10.2574	13.616	10.9118		194.4	2.93295e-06	7.60176	6.93881	7.67479	7.43128	7.33217	7.68083	7.47557	7.31693	3.49729	4.64242	3.72041
194.3	22.2044	20.228	22.6338	21.9441	21.8589	23.0617	22.2033	21.4678	10.4008	13.6292	10.6096		194.3	2.93295e-06	7.57066	6.8968	7.71707	7.48191	7.45286	7.86296	7.57029	7.31952	3.54619	4.64692	3.61738
194.2	22.0262	20.1781	22.8271	22.1639	22.2481	23.3565	22.434	21.5501	10.5973	13.3784	10.2378		194.2	2.93295e-06	7.50991	6.87979	7.78298	7.55686	7.58556	7.96348	7.64895	7.34758	3.61318	4.56141	3.49061
194.1	21.9572	20.3962	22.8867	22.5511	22.7187	23.1952	22.6139	21.915	10.8322	13.2176	10.2291		194.1	2.93295e-06	7.48638	6.95415	7.8033	7.68887	7.74602	7.90848	7.71028	7.47199	3.69327	4.50658	3.48765
194	21.8279	20.7849	23.0821	22.8043	23.2673	23.1686	22.6818	22.1649	10.878	13.3003	9.79203		194	2.93295e-06	7.4423	7.08668	7.86992	7.7752	7.93306	7.89941	7.73344	7.5572	3.70889	4.53478	3.33863
193.9	21.5516	21.1398	23.186	22.9291	23.8171	23.0266	22.8089	22.4775	10.7035	13.3565	9.28054		193.9	2.93295e-06	7.34809	7.20769	7.90534	7.81775	8.12052	7.851	7.77677	7.66378	3.64939	4.55394	3.16423
193.8	21.5336	21.3559	23.2148	22.9761	24.391	23.0489	22.8291	22.776	10.4964	13.2036	9.00168		193.8	2.93295e-06	7.34195	7.28137	7.91516	7.83378	8.31619	7.8586	7.78366	7.76555	3.57878	4.50181	3.06915
193.7	21.7485	21.7752	23.1525	23.1162	24.7612	23.3101	22.8106	22.9775	10.4943	13.1777	8.99504		193.7	2.93295e-06	7.41522	7.42433	7.89392	7.88155	8.44241	7.94766	7.77735	7.83426	3.57807	4.49298	3.06689
193.6	21.9774	22.0597	23.0391	23.0638	24.8737	23.2157	22.7275	23.06	10.5146	13.2171	9.03459		193.6	2.93295e-06	7.49327	7.52133	7.85526	7.86368	8.48077	7.91547	7.74902	7.86238	3.58499	4.50641	3.08037
193.5	22.2113	22.4454	23.0305	22.94	24.9795	23.0404	22.5687	23.1624	10.4625	13.0725	9.31481		193.5	2.93295e-06	7.57302	7.65283	7.85233	7.82147	8.51684	7.8557	7.69487	7.8973	3.56722	4.45711	3.17592
193.4	22.4082	22.7224	23.0061	23.0738	25.0068	23.0454	22.7362	23.4298	10.3953	12.9694	9.48796		193.4	2.93295e-06	7.64015	7.74728	7.84401	7.86709	8.52615	7.85741	7.75198	7.98847	3.54431	4.42196	3.23495
193.3	22.425	22.9138	22.8839	23.3585	24.9272	23.1887	22.771	23.6361	10.1822	12.671	9.90785		193.3	2.93295e-06	7.64588	7.81254	7.80234	7.96416	8.49901	7.90626	7.76385	8.05881	3.47166	4.32022	3.37811
193.2	22.2169	22.9457	22.9229	23.5909	24.6779	23.4621	22.6115	23.7708	10.3638	12.4534	10.043		193.2	2.93295e-06	7.57493	7.82341	7.81564	8.0434	8.41401	7.99948	7.70947	8.10473	3.53357	4.24603	3.42419
193.1	22.0093	23.006	22.8702	23.8848	24.5037	23.7326	22.6924	23.891	10.6411	12.3723	10.0363		193.1	2.93295e-06	7.50414	7.84397	7.79767	8.1436	8.35462	8.09171	7.73705	8.14572	3.62812	4.21838	3.42191
193	21.8385	23.1656	22.8974	23.7662	24.2631	23.7174	22.7912	24.0073	10.816	12.2818	10.4024		193	2.93295e-06	7.44591	7.89839	7.80694	8.10317	8.27258	8.08653	7.77074	8.18537	3.68775	4.18752	3.54673
192.9	21.7507	23.3031	22.7952	23.6021	24.0475	23.6995	22.7534	24.1169	11.1198	12.356	10.3696		192.9	2.93295e-06	7.41597	7.94527	7.7721	8.04721	8.19908	8.08042	7.75785	8.22274	3.79133	4.21282	3.53555
192.8	22.0636	23.5343	22.9507	23.4207	23.9689	23.5063	22.6949	24.384	11.2564	12.4281	10.5938		192.8	2.93295e-06	7.52266	8.0241	7.82512	7.98537	8.17228	8.01455	7.7379	8.31381	3.83791	4.2374	3.61199
192.7	22.483	23.9196	23.0884	23.3613	24.0413	23.6391	22.8193	24.7222	11.2455	12.36	11.832		192.7	2.93295e-06	7.66565	8.15547	7.87207	7.96511	8.19696	8.05983	7.78032	8.42912	3.83419	4.21418	4.03416
192.6	22.7975	24.1187	23.0692	23.2239	23.5523	23.9314	22.8055	24.7183	11.1825	12.3129	12.424		192.6	2.93295e-06	7.77288	8.22335	7.86552	7.91827	8.03024	8.15949	7.77561	8.42779	3.81271	4.19812	4.236
192.5	23.2881	24.1877	23.2888	23.2945	23.0489	24.491	22.6412	24.8286	11.2658	12.4379	12.6486		192.5	2.93295e-06	7.94016	8.24688	7.94039	7.94234	7.8586	8.35029	7.71959	8.46539	3.84111	4.24074	4.31258
192.4	23.7373	24.0276	23.597	23.3176	22.6566	25.122	22.5422	24.7727	11.1396	12.3274	13.203		192.4	2.93295e-06	8.09331	8.19229	8.04548	7.95021	7.72484	8.56543	7.68584	8.44633	3.79808	4.20307	4.50161
192.3	24.3078	23.8129	23.5816	23.3258	22.1883	25.4834	22.6265	24.6448	10.905	12.4306	12.7903		192.3	2.93295e-06	8.28783	8.11909	8.04023	7.95301	7.56517	8.68865	7.71458	8.40273	3.7181	4.23825	4.3609
192.2	24.9065	23.6534	23.5333	23.7079	21.792	25.9137	22.7467	24.749	10.7512	12.4737	12.0831		192.2	2.93295e-06	8.49195	8.06471	8.02376	8.08329	7.43006	8.83536	7.75556	8.43825	3.66566	4.25295	4.11977
192.1	25.3501	23.6227	23.4566	23.9624	21.6159	25.9137	22.7959	24.8593	10.4681	12.3198	12.2097		192.1	2.93295e-06	8.6432	8.05424	7.99761	8.17006	7.37001	8.83536	7.77234	8.47586	3.56913	4.20048	4.16294
192	25.5223	23.4021	23.5257	24.2696	21.6968	25.9084	23.0299	25.3169	10.126	12.1053	13.339		192	2.93295e-06	8.70191	7.97902	8.02117	8.2748	7.3976	8.83356	7.85212	8.63188	3.45249	4.12734	4.54798
191.9	25.6714	23.0174	23.4527	24.6745	21.8658	26.1737	23.2556	25.6234	10.0138	12.197	14.2148		191.9	2.93295e-06	8.75275	7.84786	7.99628	8.41285	7.45522	8.92401	7.92907	8.73638	3.41424	4.15861	4.84658
191.8	25.6037	22.6503	23.0898	24.9502	22.1239	26.3511	23.3417	25.6186	9.79068	12.6045	13.3104		191.8	2.93295e-06	8.72967	7.7227	7.87254	8.50685	7.54322	8.9845	7.95843	8.73475	3.33816	4.29755	4.53823
191.7	25.6944	22.2429	22.8417	24.8985	22.2635	26.5196	23.5771	25.2487	9.97031	12.5335	11.9061		191.7	2.93295e-06	8.76059	7.58379	7.78795	8.48923	7.59081	9.04195	8.03869	8.60863	3.39941	4.27334	4.05942
191.6	25.8996	21.57	22.7509	24.5894	22.4355	26.287	23.997	25.0957	10.2776	12.4242	9.92517		191.6	2.93295e-06	8.83055	7.35436	7.757	8.38384	7.64946	8.96264	8.18186	8.55646	3.50418	4.23607	3.38402
191.5	26.4796	20.9936	22.6255	24.4339	22.6553	26.0315	24.3064	24.8847	10.33	12.1887	8.27509		191.5	2.93295e-06	9.02831	7.15784	7.71424	8.33082	7.7244	8.87553	8.28735	8.48452	3.52205	4.15578	2.82142
191.4	27.1061	20.4851	22.435	24.0447	23.2892	25.7072	24.1476	24.9133	10.6012	11.6506	5.92594		191.4	2.93295e-06	9.24192	6.98446	7.64929	8.19812	7.94053	8.76496	8.2332	8.49427	3.61451	3.97231	2.02047
191.3	27.2258	19.9358	22.6242	23.8016	23.7043	25.3432	24.2181	25.275	10.8082	11.3174	3.6447		191.3	2.93295e-06	9.28273	6.79718	7.7138	8.11523	8.08206	8.64085	8.25724	8.6176	3.68509	3.85871	1.24267
191.2	26.8806	19.1951	22.8165	23.5553	23.9476	25.1515	24.2822	25.5781	10.7836	11.0543	1.71846		191.2	2.93295e-06	9.16503	6.54463	7.77936	8.03126	8.16501	8.57549	8.2791	8.72094	3.6767	3.769	0.585915
191.1	26.3677	18.8004	22.689	22.9273	24.4902	25.0983	23.9957	25.93	11.0891	10.7802	0.172317		191.1	2.93295e-06	8.99016	6.41006	7.73589	7.81714	8.35002	8.55735	8.18141	8.84092	3.78087	3.67555	0.0587521
191	26.0104	18.4993	22.5251	22.9549	24.9028	24.8824	23.2717	25.7473	11.3721	10.4234	-1.57568		191	2.93295e-06	8.86833	6.3074	7.68001	7.82655	8.49069	8.48374	7.93456	8.77863	3.87736	3.55389	-0.537233
190.9	25.548	18.558	22.5345	22.7375	25.612	24.7526	22.8921	25.2289	11.6532	10.3541	-2.28548		190.9	2.93295e-06	8.71068	6.32741	7.68321	7.75243	8.7325	8.43948	7.80514	8.60188	3.9732	3.53026	-0.779242
190.8	24.9368	18.4189	22.5284	22.2999	26.236	24.3735	23.0947	25.3214	11.883	10.3454	-1.69327		190.8	2.93295e-06	8.50229	6.27999	7.68113	7.60323	8.94525	8.31023	7.87421	8.63342	4.05155	3.5273	-0.577326
190.7	24.5457	18.5389	22.3508	21.7425	26.4991	24.0547	23.3698	25.6028	11.7707	10.5548	-0.945641		190.7	2.93295e-06	8.36894	6.3209	7.62058	7.41318	9.03496	8.20153	7.96801	8.72936	4.01326	3.59869	-0.322419
190.6	23.818	18.9382	22.4569	21.3714	26.3497	24.015	23.1644	26.3264	11.682	11.3447	0.758027		190.6	2.93295e-06	8.12083	6.45704	7.65675	7.28665	8.98402	8.18799	7.89798	8.97607	3.98302	3.86801	0.258452
190.5	23.2263	18.6337	22.3314	21.2964	26.2722	23.7262	22.8004	26.7855	12.1496	12.2858	3.05402		190.5	2.93295e-06	7.91908	6.35322	7.61397	7.26108	8.95759	8.08953	7.77387	9.13261	4.14245	4.18888	1.04128
190.4	22.9219	17.8756	22.3105	21.4517	25.6436	23.0627	22.5483	26.913	12.541	13.0567	2.31525		190.4	2.93295e-06	7.8153	6.09475	7.60684	7.31403	8.74327	7.8633	7.68792	9.17608	4.2759	4.45173	0.789392
190.3	22.7639	17.084	22.1964	21.0672	24.7414	22.4686	21.8949	26.3426	12.7326	14.3731	1.32138		190.3	2.93295e-06	7.76143	5.82485	7.56794	7.18293	8.43566	7.66074	7.46514	8.9816	4.34122	4.90056	0.450529
190.2	22.336	16.1962	22.0232	20.5679	23.8096	22.2188	20.8051	26.0216	12.2906	14.5559	0.88435		190.2	2.93295e-06	7.61553	5.52215	7.50888	7.01269	8.11796	7.57557	7.09357	8.87215	4.19052	4.96288	0.301522
190.1	21.9351	15.4104	22.8793	20.5932	23.4166	21.6723	19.8702	25.8999	12.1761	14.7615	1.63811		190.1	2.93295e-06	7.47885	5.25423	7.80077	7.02132	7.98397	7.38924	6.77481	8.83066	4.15148	5.03298	0.558519
190	21.3054	14.8476	22.511	20.6224	22.1215	20.9981	18.255	25.1604	11.4794	15.4909	0.822083		190	2.93295e-06	7.26415	5.06234	7.6752	7.03128	7.5424	7.15937	6.2241	8.57852	3.91394	5.28167	0.280292

## Sheet: CD-fit data
	4		25		30		35		40		45		50		60		70		80		90
		fitted		fitted		fitted		fitted		fitted		fitted		fitted		fitted		fitted		fitted		fitted
190	21.32	22.08	14.84	15.74	22.53	22.62	20.64	21.32	22.13	22.22	21	21.54	18.26	18.84	25.14	25.36	11.47	11.29	15.47	15.11	0.81	0.85
191	25.99	25.5	18.48	18.75	22.53	22.94	22.94	23.07	24.91	24.42	24.87	24.73	23.3	22.98	25.72	25.77	11.38	11.33	10.43	11.2	-1.57	-1.12
192	25.54	25.18	23.39	22.62	23.52	23.7	24.29	24.06	21.68	22.26	25.9	25.59	23.03	22.98	25.32	25.32	10.12	10.48	12.1	12.41	13.36	12.73
193	21.86	22.31	23.16	22.35	22.89	22.94	23.75	23.39	24.24	23.88	23.7	23.7	22.8	22.71	24.02	23.93	10.79	10.79	12.28	12.23	10.39	10.16
194	21.81	21.77	20.78	20.37	23.07	22.49	22.8	22.08	23.25	22.8	23.16	22.89	22.67	22.4	22.17	21.95	10.88	10.57	13.31	12.68	9.8	9.71
195	20.96	20.46	19.29	18.84	21.41	20.69	19.16	18.98	19.65	19.74	20.91	20.69	21.59	21.23	19.7	19.47	9.89	9.53	12.05	11.38	9.85	9.8
196	18.03	17.49	16.33	16.1	17.85	17.4	15.74	15.79	17.94	17.76	18.08	17.85	18.98	18.66	16.55	16.42	8.32	8.05	9.13	8.86	9.71	9.67
197	13.04	12.91	10.79	11.24	13	13.04	12.55	12.5	13.27	13.4	13.67	13.58	13.76	13.85	12.77	12.59	6.75	6.52	6.88	6.84	9.26	9.22
198	8.05	8.19	7.02	7.47	8.36	8.54	8.36	8.41	9.4	9.35	8.23	8.36	8.86	9.08	7.83	7.87	4.59	4.59	6.03	5.89	7.74	7.83
199	3.33	3.42	2.25	2.7	3.28	3.55	3.37	3.6	3.64	3.73	2.65	2.88	3.33	3.6	3.01	3.06	3.1	3.1	4.41	4.32	5.26	5.44
200	-2.38	-1.98	-2.43	-1.98	-1.75	-1.39	-1.44	-1.12	-1.84	-1.62	-2.11	-1.93	-1.57	-1.35	-2.16	-1.89	0.76	0.94	1.21	1.48	4.86	4.95
201	-6.7	-6.3	-6.25	-6.07	-6.07	-5.76	-5.67	-5.4	-5.89	-5.8	-6.66	-6.48	-6.25	-6.07	-6.25	-6.07	-1.93	-1.53	-1.39	-0.94	3.33	3.37
202	-9.94	-9.85	-9.49	-9.71	-9.98	-9.85	-9.49	-9.4	-9.8	-9.8	-10.57	-10.43	-10.07	-10.07	-10.03	-9.89	-4.14	-3.78	-3.06	-2.74	0.49	0.54
203	-13.18	-13.18	-12.68	-12.91	-13.31	-13.22	-13.22	-13	-13.67	-13.67	-13.72	-13.72	-13.58	-13.67	-13.54	-13.31	-5.44	-5.31	-5.26	-4.95	-1.66	-1.62
204	-16.1	-16.24	-16.01	-16.24	-16.19	-16.28	-15.97	-15.97	-16.86	-16.91	-16.77	-16.86	-16.77	-16.95	-15.92	-16.01	-7.51	-7.42	-7.38	-7.15	-3.42	-3.46
205	-18.62	-18.84	-18.17	-18.44	-18.57	-18.8	-17.99	-18.26	-18.8	-19.07	-19.2	-19.38	-19.25	-19.47	-18.12	-18.35	-9.31	-9.35	-8.59	-8.68	-5.62	-5.67
206	-20.42	-20.64	-19.47	-19.83	-20.33	-20.64	-19.65	-20.01	-20.42	-20.73	-21.14	-21.27	-20.91	-21.14	-19.65	-20.01	-10.66	-10.93	-10.34	-10.57	-6.97	-7.06
207	-21.95	-22.08	-20.33	-20.69	-21.41	-21.77	-20.91	-21.27	-22.13	-22.26	-22.67	-22.76	-22.26	-22.44	-21.23	-21.5	-12.14	-12.41	-12.59	-12.68	-8.54	-8.68
208	-22.35	-22.49	-20.91	-21.18	-21.86	-22.17	-21.5	-21.77	-22.76	-22.8	-23.03	-23.12	-22.8	-22.89	-21.68	-21.9	-13	-13.27	-13.31	-13.54	-10.39	-10.43
209	-21.95	-22.17	-21.32	-21.36	-21.77	-22.08	-21.45	-21.68	-22.71	-22.71	-22.98	-23.07	-22.67	-22.8	-21.23	-21.59	-13.85	-14.03	-13.94	-14.17	-11.65	-11.65
210	-21.9	-22.04	-20.96	-20.91	-21.68	-21.81	-21.23	-21.36	-22.44	-22.35	-22.71	-22.76	-22.49	-22.49	-21.23	-21.36	-14.39	-14.48	-14.75	-14.89	-12.37	-12.32
211	-21.72	-21.68	-20.78	-20.55	-21.5	-21.45	-21.14	-21.05	-22.04	-21.95	-22.44	-22.4	-21.99	-21.95	-21.23	-21.14	-14.84	-14.8	-15.34	-15.34	-13.18	-13.13
212	-21.5	-21.36	-20.33	-20.06	-21.23	-21.09	-20.82	-20.64	-21.77	-21.59	-22.17	-22.08	-21.9	-21.72	-21.09	-20.87	-15.16	-15.02	-15.74	-15.65	-14.17	-14.08
213	-21.54	-21.27	-20.15	-19.83	-21.05	-20.82	-20.46	-20.24	-21.5	-21.32	-21.95	-21.81	-21.99	-21.72	-20.91	-20.6	-15.65	-15.43	-16.15	-15.92	-14.84	-14.71
214	-21.14	-20.96	-20.15	-19.74	-21.14	-20.78	-20.46	-20.15	-21.5	-21.27	-21.9	-21.72	-21.72	-21.45	-20.96	-20.55	-15.83	-15.56	-16.64	-16.33	-15.56	-15.43
215	-21.23	-20.96	-19.97	-19.61	-21.05	-20.69	-20.6	-20.24	-21.63	-21.36	-22.13	-21.9	-21.63	-21.36	-20.87	-20.46	-16.1	-15.79	-16.77	-16.42	-16.15	-16.01
216	-21.27	-21	-19.92	-19.65	-20.87	-20.6	-20.69	-20.28	-21.59	-21.41	-22.04	-21.86	-21.59	-21.41	-20.64	-20.37	-16.37	-16.01	-16.73	-16.42	-16.42	-16.33
217	-21.36	-21.18	-20.19	-19.92	-21	-20.78	-20.55	-20.28	-21.5	-21.36	-21.86	-21.77	-21.9	-21.68	-20.87	-20.6	-16.19	-15.97	-16.82	-16.55	-16.68	-16.59
218	-21.5	-21.32	-20.19	-20.01	-21.18	-20.96	-20.46	-20.33	-21.77	-21.63	-21.86	-21.77	-21.9	-21.72	-20.91	-20.73	-16.15	-16.01	-16.82	-16.59	-17	-16.95
219	-21.41	-21.32	-20.19	-20.1	-21.32	-21.14	-20.6	-20.51	-21.9	-21.77	-22.04	-21.95	-21.81	-21.72	-20.91	-20.78	-16.15	-16.1	-16.68	-16.55	-17	-17
220	-21.45	-21.41	-20.28	-20.24	-21.32	-21.18	-20.73	-20.64	-21.95	-21.9	-21.9	-21.9	-21.81	-21.77	-21.05	-20.96	-16.19	-16.15	-16.33	-16.33	-16.82	-16.86
221	-21.45	-21.45	-20.15	-20.24	-21.05	-21.05	-20.69	-20.69	-21.9	-21.9	-21.9	-21.95	-21.77	-21.81	-20.73	-20.82	-15.74	-15.88	-16.15	-16.28	-16.73	-16.82
222	-21.14	-21.23	-19.92	-20.06	-20.82	-20.91	-20.42	-20.51	-21.41	-21.54	-21.77	-21.81	-21.63	-21.68	-20.42	-20.6	-15.56	-15.79	-15.74	-15.97	-16.64	-16.73
223	-20.46	-20.73	-19.52	-19.83	-20.51	-20.69	-19.92	-20.19	-20.78	-21.05	-21.41	-21.5	-21.18	-21.32	-20.1	-20.37	-15.29	-15.61	-15.43	-15.74	-16.5	-16.64
224	-20.01	-20.33	-18.98	-19.34	-19.83	-20.15	-19.29	-19.7	-20.15	-20.55	-20.73	-20.91	-20.37	-20.64	-19.47	-19.83	-14.57	-15.02	-14.89	-15.34	-16.19	-16.33
225	-19.52	-19.83	-18.39	-18.84	-19.2	-19.61	-18.8	-19.2	-19.65	-20.01	-19.97	-20.19	-19.83	-20.15	-18.98	-19.38	-14.17	-14.66	-14.66	-15.11	-15.56	-15.74
226	-18.66	-19.07	-17.49	-18.08	-18.39	-18.84	-17.9	-18.44	-18.75	-19.2	-19.07	-19.38	-18.98	-19.34	-18.12	-18.62	-13.67	-14.17	-13.94	-14.48	-15.07	-15.29
227	-17.72	-18.17	-16.59	-17.22	-17.49	-18.03	-16.95	-17.58	-17.67	-18.21	-17.94	-18.35	-17.94	-18.35	-17.13	-17.72	-12.91	-13.49	-13.09	-13.67	-14.39	-14.62
228	-16.77	-17.22	-15.79	-16.37	-16.42	-17	-16.1	-16.68	-16.68	-17.18	-17.13	-17.49	-16.91	-17.31	-16.01	-16.64	-12.46	-12.91	-12.41	-13	-13.85	-14.08
229	-15.79	-16.19	-14.98	-15.47	-15.29	-15.88	-15.11	-15.65	-15.65	-16.1	-16.06	-16.42	-15.74	-16.19	-15.02	-15.56	-11.69	-12.14	-11.78	-12.28	-13.22	-13.45
230	-14.89	-15.16	-13.99	-14.39	-14.44	-14.84	-14.17	-14.53	-14.89	-15.16	-15.16	-15.38	-14.8	-15.11	-14.21	-14.57	-11.24	-11.51	-11.2	-11.6	-12.68	-12.86
231	-13.81	-13.94	-13.13	-13.36	-13.63	-13.81	-13.27	-13.45	-13.81	-13.99	-14.08	-14.26	-13.94	-14.12	-13.4	-13.49	-10.97	-11.02	-10.7	-10.88	-12.14	-12.28
232	-12.41	-12.5	-12.05	-12.1	-12.46	-12.5	-12.14	-12.14	-12.59	-12.64	-12.77	-12.86	-12.73	-12.82	-12.28	-12.19	-10.12	-10.12	-10.12	-10.16	-11.2	-11.29
233	-11.38	-11.29	-10.93	-10.88	-11.38	-11.24	-10.93	-10.79	-11.65	-11.51	-11.69	-11.69	-11.65	-11.6	-11.29	-11.02	-9.4	-9.26	-9.49	-9.4	-10.57	-10.61
234	-10.43	-10.16	-9.98	-9.71	-10.43	-10.12	-10.03	-9.67	-10.52	-10.25	-10.75	-10.61	-10.52	-10.39	-10.3	-9.89	-9.08	-8.72	-9.08	-8.81	-9.98	-9.94
235	-9.62	-9.17	-9.17	-8.77	-9.49	-8.99	-9.31	-8.72	-9.53	-9.13	-9.85	-9.58	-9.62	-9.35	-9.49	-8.9	-8.54	-8.1	-8.54	-8.19	-9.62	-9.53
236	-8.95	-8.32	-8.68	-8.05	-8.77	-8.1	-8.63	-7.83	-8.95	-8.36	-9.22	-8.81	-9.08	-8.63	-8.77	-7.96	-8.14	-7.56	-8.36	-7.78	-9.17	-8.99
237	-8.36	-7.56	-8.05	-7.29	-8.14	-7.29	-8.01	-7.06	-8.32	-7.56	-8.59	-8.05	-8.63	-8.05	-8.23	-7.24	-7.87	-7.11	-7.96	-7.29	-8.63	-8.41
238	-7.83	-6.88	-7.42	-6.57	-7.69	-6.66	-7.56	-6.39	-7.6	-6.79	-7.92	-7.29	-7.96	-7.29	-7.69	-6.57	-7.42	-6.61	-7.47	-6.7	-8.19	-7.92
239	-7.29	-6.3	-7.2	-6.16	-7.29	-6.12	-7.06	-5.76	-7.2	-6.25	-7.42	-6.7	-7.33	-6.57	-7.15	-5.94	-7.06	-6.16	-7.24	-6.34	-7.78	-7.51
240	-6.88	-5.76	-6.93	-5.76	-6.93	-5.62	-6.61	-5.22	-6.97	-5.85	-7.02	-6.21	-6.97	-6.16	-6.79	-5.44	-6.84	-5.85	-7.02	-6.03	-7.65	-7.33

## Sheet: CD-fit  table
Temperate (℃)	Helix	Strand	Turns	Unordered	Total
4	0.54	0.09	0.16	0.21	1
30	0.51	0.09	0.17	0.23	1
40	0.54	0.09	0.16	0.21	1
50	0.55	0.12	0.14	0.19	1
60	0.5	0.08	0.16	0.26	1
70	0.39	0.16	0.19	0.25	0.99
80	0.41	0.16	0.16	0.26	0.99
90	0.43	0.22	0.17	0.2	1.02
Temperate (℃)	Helix	Strand	Turns	Unordered	Total
4	0.54	0.09	0.16	0.21	1
30	0.51	0.09	0.17	0.23	1
40	0.54	0.09	0.16	0.21	1
50	0.55	0.12	0.14	0.19	1
60	0.5	0.08	0.16	0.26	1
70	0.39	0.16	0.19	0.25	0.99
80	0.41	0.16	0.16	0.26	0.99
90	0.43	0.22	0.17	0.2	1.02
