# Supplementary material for: High-level expression and molecular characterization of a recombinant prolidase from Escherichia coli NovaBlue
Source: PeerJ. 2018 Oct 31;6:e5863. doi: 10.7717/peerj.5863 (PMC6215446; doi:10.7717/peerj.5863)
Supplement: Supplemental Information 12 [file peerj-06-5863-s012.xls]

## Sheet: 105.02.27Gdn 
105.02.27Gdn	0	0.2	0.4	0.6	0.8	1	1.2	1.4	1.6	1.8	2	2.2	2.4	2.6	2.8	3
	0.968	0.926	0.875	0.71	0.306	0.103	0.018	0.022	0.008	0.014	0.018	0.021	0.026	0.026	0.025	0.009
protein (OD 515)	0.988	0.897	0.87	0.691	0.31	0.105	0.032	0.03	0.009	0.016	0.016	0.018	0.018	0.012	0.009	0.013
	0.97	0.928	0.881	0.722	0.285	0.107	0.034	0.028	0.02	0.019	0.018	0.014	0.01	0.019	0.018	0.018
protein (OD 515) avg	0.975333	0.917	0.875333	0.707667	0.300333	0.105	0.028	0.0266667	0.0123333	0.0163333	0.0173333	0.0176667	0.018	0.019	0.0173333	0.0133333
proline (μM)	657.119	617.525	589.244	475.441	198.964	66.3816	14.118	13.213	3.48424	6.19924	6.87798	7.10423	7.33048	8.00923	6.87798	4.16299
proline/min (μM/min)	65.7119	61.7525	58.9244	47.5441	19.8964	6.63816	1.4118	1.3213	0.348424	0.619924	0.687798	0.710423	0.733048	0.800923	0.687798	0.416299
proline/min (U=μmloe/min)	0.0328559	0.0308763	0.0294622	0.023772	0.00994819	0.00331908	0.000705898	0.000660648	0.000174212	0.000309962	0.000343899	0.000355212	0.000366524	0.000400462	0.000343899	0.00020815
protein con. (mg)	5.4489	5.4489	5.4489	5.4489	5.4489	5.4489	5.4489	5.4489	5.4489	5.4489	5.4489	5.4489	5.4489	5.4489	5.4489	5.4489
protein con. in mixture (mg/ml)	0.00054489	0.00054489	0.00054489	0.00054489	0.00054489	0.00054489	0.00054489	0.00054489	0.00054489	0.00054489	0.00054489	0.00054489	0.00054489	0.00054489	0.00054489	0.00054489
specific activity (U/mg)	60.2983	56.6651	54.07	43.6272	18.2572	6.09128	1.29549	1.21244	0.31972	0.568852	0.631135	0.651896	0.672657	0.73494	0.631135	0.382003
Relative activity (%)	100	93.9747	89.6708	72.3523	30.2782	10.1019	2.14846	2.01074	0.53023	0.943396	1.04669	1.08112	1.11555	1.21884	1.04669	0.633522
protein (OD 515) avg	0.968	0.926	0.875	0.71	0.306	0.103	0.018	0.022	0.008	0.014	0.018	0.021	0.026	0.026	0.025	0.009
proline (μM)	652.141	623.634	589.018	477.024	202.81	65.0241	7.33048	10.0455	0.542999	4.61549	7.33048	9.36673	12.7605	12.7605	12.0817	1.22175
proline/min (μM/min)	65.2141	62.3634	58.9018	47.7024	20.281	6.50241	0.733048	1.00455	0.0542999	0.461549	0.733048	0.936673	1.27605	1.27605	1.20817	0.122175
proline/min (U=μmloe/min)	0.0326071	0.0311817	0.0294509	0.0238512	0.0101405	0.0032512	0.000366524	0.000502274	2.71499e-05	0.000230774	0.000366524	0.000468336	0.000638023	0.000638023	0.000604086	6.10874e-05
protein con. (mg)	5.4489	5.4489	5.4489	5.4489	5.4489	5.4489	5.4489	5.4489	5.4489	5.4489	5.4489	5.4489	5.4489	5.4489	5.4489	5.4489
protein con. in mixture (mg/ml)	0.00054489	0.00054489	0.00054489	0.00054489	0.00054489	0.00054489	0.00054489	0.00054489	0.00054489	0.00054489	0.00054489	0.00054489	0.00054489	0.00054489	0.00054489	0.00054489
specific activity (U/mg)	59.8416	57.2257	54.0492	43.7725	18.6102	5.96672	0.672657	0.921789	0.0498265	0.423525	0.672657	0.859506	1.17092	1.17092	1.10864	0.11211
Relative activity (%)	99.2425	94.9043	89.6364	72.5933	30.8635	9.89533	1.11555	1.52872	0.0826332	0.702383	1.11555	1.42542	1.94188	1.94188	1.83859	0.185925
protein (OD 515) avg	0.988	0.897	0.87	0.691	0.31	0.105	0.032	0.03	0.009	0.016	0.016	0.018	0.018	0.012	0.009	0.013
proline (μM)	665.716	603.95	585.624	464.128	205.525	66.3816	16.833	15.4755	1.22175	5.97299	5.97299	7.33048	7.33048	3.25799	1.22175	3.93674
proline/min (μM/min)	66.5716	60.395	58.5624	46.4128	20.5525	6.63816	1.6833	1.54755	0.122175	0.597299	0.597299	0.733048	0.733048	0.325799	0.122175	0.393674
proline/min (U=μmloe/min)	0.0332858	0.0301975	0.0292812	0.0232064	0.0102763	0.00331908	0.000841648	0.000773773	6.10874e-05	0.000298649	0.000298649	0.000366524	0.000366524	0.0001629	6.10874e-05	0.000196837
protein con. (mg)	5.4489	5.4489	5.4489	5.4489	5.4489	5.4489	5.4489	5.4489	5.4489	5.4489	5.4489	5.4489	5.4489	5.4489	5.4489	5.4489
protein con. in mixture (mg/ml)	0.00054489	0.00054489	0.00054489	0.00054489	0.00054489	0.00054489	0.00054489	0.00054489	0.00054489	0.00054489	0.00054489	0.00054489	0.00054489	0.00054489	0.00054489	0.00054489
specific activity (U/mg)	61.0872	55.4195	53.7378	42.5892	18.8593	6.09128	1.54462	1.42005	0.11211	0.548091	0.548091	0.672657	0.672657	0.298959	0.11211	0.361242
Relative activity (%)	101.308	91.9088	89.12	70.6308	31.2767	10.1019	2.56163	2.35505	0.185925	0.908966	0.908966	1.11555	1.11555	0.495799	0.185925	0.599091
protein (OD 515) avg	0.97	0.928	0.881	0.722	0.285	0.107	0.034	0.028	0.02	0.019	0.018	0.014	0.01	0.019	0.018	0.018
proline (μM)	653.499	624.992	593.09	485.169	188.556	67.7391	18.1905	14.118	8.68798	8.00923	7.33048	4.61549	1.9005	8.00923	7.33048	7.33048
proline/min (μM/min)	65.3499	62.4992	59.309	48.5169	18.8556	6.77391	1.81905	1.4118	0.868798	0.800923	0.733048	0.461549	0.19005	0.800923	0.733048	0.733048
proline/min (U=μmloe/min)	0.0326749	0.0312496	0.0296545	0.0242585	0.00942782	0.00338695	0.000909523	0.000705898	0.000434399	0.000400462	0.000366524	0.000230774	9.50248e-05	0.000400462	0.000366524	0.000366524
protein con. (mg)	5.4489	5.4489	5.4489	5.4489	5.4489	5.4489	5.4489	5.4489	5.4489	5.4489	5.4489	5.4489	5.4489	5.4489	5.4489	5.4489
protein con. in mixture (mg/ml)	0.00054489	0.00054489	0.00054489	0.00054489	0.00054489	0.00054489	0.00054489	0.00054489	0.00054489	0.00054489	0.00054489	0.00054489	0.00054489	0.00054489	0.00054489	0.00054489
specific activity (U/mg)	59.9661	57.3502	54.4229	44.5199	17.3022	6.21585	1.66919	1.29549	0.797223	0.73494	0.672657	0.423525	0.174393	0.73494	0.672657	0.672657
Relative activity (%)	99.4491	95.1109	90.2562	73.8328	28.6944	10.3085	2.76821	2.14846	1.32213	1.21884	1.11555	0.702383	0.289216	1.21884	1.11555	1.11555
error bar	1.13777	1.79204	0.568886	1.61457	1.38708	0.206583	0.900475	0.430037	0.687749	0.259945	0.119271	0.362748	0.826332	0.723041	0.828482	0.465767
	0	100	1.13777
	0.2	93.9747	1.79204
	0.4	89.6708	0.568886
	0.6	72.3523	1.61457
	0.8	30.2782	1.38708
	1	10.1019	0.206583
	1.2	2.14846	0.900475
	1.4	2.01074	0.430037
	1.6	0.53023	0.687749
	1.8	0.943396	0.259945
	2	1.04669	0.119271
	2.2	1.08112	0.362748
	2.4	1.11555	0.826332
	2.6	1.21884	0.723041
	2.8	1.04669	0.828482
	3	0.633522	0.465767
