# Supplementary material for: High-level expression and molecular characterization of a recombinant prolidase from Escherichia coli NovaBlue
Source: PeerJ. 2018 Oct 31;6:e5863. doi: 10.7717/peerj.5863 (PMC6215446; doi:10.7717/peerj.5863)
Supplement: Supplemental Information 13 [file peerj-06-5863-s013.xls]

## Sheet: 105.03.14 AEW
XYDATA	0	0.2	0.4	0.6	0.8	1	1.2	1.4	1.6	1.8	2	2.2	2.4	2.6	2.8	3	3.2	3.4	3.6	3.8	4	4.2	4.4	4.6	4.8	5	5.2	5.4	5.6	5.8	6		0	0.2	0.4	0.6	0.8	1	1.2	1.4	1.6	1.8	2	2.2	2.4	2.6	2.8	3	3.2
305	66.8993	62.7507	67.842	64.9937	61.0829	53.6344	61.624	59.2931	56.2654	42.0152	18.8132	10.3404	42.0191	5.87359	41.1401	5.2406	3.04135	5.37493	5.00762	4.68637	0.48662	2.6529	2.9357	4.77708	2.52009	2.69131	4.59958	4.71127	3.03068	4.71889	4.43232		20404.3	19139	20691.8	19823.1	18630.3	16358.5	18795.3	18084.4	17160.9	12814.6	5738.03	3153.82	12815.8	1791.44	12547.7	1598.38	927.612
305.2	68.8086	63.6325	68.6828	65.7461	62.3822	54	62.3057	61.2409	57.0018	42.8479	16.6595	9.66406	42.4963	6.89022	41.5319	5.32824	3.2432	5.50442	5.06536	4.71251	1.58852	3.56223	3.00364	4.8877	2.64102	3.49687	1.96872	4.81663	3.81981	4.81791	4.42074		21000.4	19420.6	20962	20065.7	19039	16480.8	19015.7	18690.7	17396.9	13077.2	5084.48	2949.47	12969.9	2102.9	12675.5	1626.18	989.825
305.4	70.8583	64.6553	69.726	66.6839	63.3789	54.489	63.0754	63.0005	58.0093	43.4844	16.1793	10.1496	43.1666	7.87322	42.0641	5.48823	3.92892	5.69008	5.05578	4.83236	2.33089	4.14038	3.11349	5.06339	2.72275	3.94607	0.840448	4.88776	4.19416	4.99864	4.34913		21640.1	19745.7	21294.3	20365.3	19355.9	16640.9	19263.2	19240.4	17716	13280.1	4941.16	3099.69	13183.1	2404.48	12846.4	1676.11	1199.89
305.6	72.6545	65.9289	70.916	67.8024	64.5347	55.3402	64.1302	64.5728	59.1872	44.1157	16.9492	11.314	43.9907	8.51337	42.7246	5.62576	5.03594	5.7587	5.21199	4.99617	2.85644	4.40513	3.33076	5.26263	2.88269	4.23316	1.03151	5.02842	4.46948	5.14596	4.33062		22203.2	20147.9	21671.9	20720.4	19721.8	16912	19598.2	19733.4	18087.6	13481.8	5179.68	3457.56	13443.6	2601.69	13056.6	1719.23	1538.98
305.8	74.3047	67.3023	72.2268	69.0151	65.7021	56.3408	65.2353	66.1277	60.4963	44.7799	18.3146	12.7178	44.9381	8.89844	43.4119	5.77065	5.91735	5.88314	5.52319	5.12199	3.44204	4.53662	3.46737	5.43493	3.07698	4.40954	1.98574	5.17171	4.58906	5.31021	4.3494		22722.4	20581	22087	21104.8	20091.7	17229	19949	20221.9	18499.8	13693.7	5600.6	3889.1	13742.1	2721.14	13275.4	1764.66	1809.53
306	75.8736	68.9148	73.9169	70.5861	67.049	57.3762	66.5259	67.8707	62.0888	45.7469	19.7688	13.7496	45.9563	9.11379	44.2601	5.95379	6.47426	6.03507	5.83877	5.27562	3.97759	4.63896	3.68037	5.63865	3.39939	4.64961	3.12285	5.31578	4.67228	5.49707	4.4441		23217.3	21087.9	22618.6	21599.3	20517	17557.1	20356.9	20768.4	18999.2	13998.6	6049.25	4207.38	14062.6	2788.82	13543.6	1821.86	1981.12
306.2	77.4926	70.5845	75.5841	72.0932	68.6216	58.5232	68.0012	69.7526	63.5401	46.7269	20.9006	14.4436	47.0456	9.3135	45.1831	6.24298	6.66181	6.22067	6.15778	5.4795	4.49423	4.75059	3.84203	5.80163	3.62411	4.87664	3.98674	5.42207	4.75609	5.70936	4.64408		23728.2	21613	23143.9	22074.9	21011.9	17919.8	20822	21358.2	19456	14307.8	6399.76	4422.63	14405.4	2851.79	13835.1	1911.6	2039.85
306.4	79.1716	72.3118	77.0951	73.688	70.3307	59.8496	69.59	71.5705	64.9552	47.8442	21.7726	14.9874	48.1893	9.55219	46.1444	6.39182	6.91473	6.40253	6.51419	5.71948	4.97882	5.03455	4.0688	6.06223	3.887	5.12778	4.66265	5.63298	4.94078	5.92543	4.80004		24258.2	22156.3	23621.9	22578	21549.3	18337.9	21322.4	21929.2	19902.3	14659.5	6671.12	4592.14	14765.2	2926.79	14138.6	1958.45	2118.67
306.6	80.8639	74.0034	78.6488	75.3124	71.9992	61.2196	71.0767	73.4631	66.4422	49.0109	22.4228	15.494	49.2662	9.88077	47.1667	6.64017	7.09007	6.66277	6.74006	5.99343	5.45886	5.37053	4.20078	6.31825	4.1971	5.44599	4.97692	5.89014	5.23025	6.16919	4.97665		24792.9	22689.4	24113.7	23090.8	22075	18769.9	21792.1	22523.8	20371.2	15026.7	6874.83	4750.46	15105	3029.44	14461.3	2035.88	2173.82
306.8	82.4132	75.7052	80.4139	76.9228	73.7794	62.6342	72.7112	75.3627	67.9769	50.2155	23.0385	15.8342	50.4081	10.2422	48.1963	6.99421	7.36289	6.8743	7.10142	6.26367	5.97575	5.69372	4.42818	6.56677	4.41804	5.79154	5.15684	6.13122	5.52656	6.35495	5.24053		25284.4	23226.4	24671	23599.9	22635.5	19216.2	22307.8	23121.3	20855.3	15406.1	7068.21	4857.93	15465.2	3142.31	14786.6	2145.82	2258.93
307	84.1179	77.4113	81.9619	78.6297	75.4786	64.1619	74.3465	77.1973	69.4613	51.3932	23.6668	16.3039	51.569	10.7057	49.2264	7.33	7.64954	7.20057	7.46063	6.55224	6.49242	5.9263	4.68642	6.76126	4.71249	6.10294	5.3317	6.41255	5.74302	6.55326	5.47508		25824.2	23765.3	25162.3	24139.3	23171.9	19697.7	22824.4	23699.6	21324.6	15777.7	7265.71	5005.3	15831.7	3286.65	15112.5	2250.31	2348.41
307.2	85.8754	79.0479	83.742	80.3036	77.0821	65.5274	75.8655	79.0515	70.9854	52.4844	24.3604	16.8378	52.8043	11.2322	50.2329	7.58784	7.98802	7.49191	7.72483	6.84409	6.88562	6.17879	4.91137	7.01465	4.94852	6.43962	5.49387	6.61646	6.01868	6.72831	5.63498		26380.9	24283.5	25725.5	24669.3	23679.6	20130	23305.9	24284.6	21806.7	16123.2	7483.51	5172.57	16221.5	3450.53	15431.5	2330.98	2453.92
307.4	87.6447	80.7708	85.3237	81.9706	78.8284	66.8976	77.5464	80.9263	72.5148	53.6436	25.1489	17.384	54.0225	11.7477	51.3495	7.91343	8.32962	7.78372	8.00219	7.09348	7.1961	6.4923	5.15087	7.24763	5.14091	6.77499	5.74728	6.87906	6.35253	6.92614	5.82139		26942	24828.9	26228.5	25197.8	24231.9	20564.3	23837.8	24876.7	22291	16490	7730.77	5343.84	16606.5	3611.24	15784.8	2432.59	2560.53
307.6	89.4425	82.1144	86.9253	83.5854	80.4741	68.2775	79.2381	82.7221	73.968	54.8893	25.9596	18.0597	55.3248	12.2878	52.4296	8.27175	8.68756	8.10709	8.36299	7.39117	7.55068	6.77668	5.39824	7.59518	5.33898	7.09158	6.11229	7.12639	6.61904	7.19025	6.04057		27512.5	25258.4	26738.2	25710.9	24753.8	21002.2	24373.6	25445.3	22752.6	16883.9	7985.17	5555.16	17017.9	3779.73	16127.3	2544.39	2672.29
307.8	91.333	83.7408	88.5316	85.2533	82.196	69.7135	80.8653	84.4008	75.4168	56.146	26.7819	18.7224	56.5581	12.7662	53.5545	8.6276	9.14459	8.44953	8.73023	7.68748	7.88147	7.14221	5.68307	7.91105	5.61264	7.41314	6.51402	7.37973	6.91063	7.43663	6.24103		28112.3	25775.4	27250	26241	25299.9	21457.8	24890.3	25978.6	23213.3	17281.7	8243.47	5762.75	17408.6	3929.44	16484.1	2655.58	2814.7
308	93.0423	85.3869	90.1821	87.0145	83.7642	71.1407	82.4639	86.0851	77.0126	57.3624	27.6767	19.3543	57.7344	13.2394	54.6599	8.99131	9.51167	8.74621	8.97082	8.04194	8.23967	7.50759	5.91865	8.17572	5.8251	7.70002	6.76603	7.71543	7.23747	7.68718	6.47649		28657	26299.2	27776.1	26800.5	25799.4	21911.3	25398.9	26514.2	23719.9	17667.6	8524.42	5961.12	17782.2	4077.74	16835.2	2769.32	2929.59
308.2	94.8271	87.021	91.7447	88.7251	85.3658	72.5691	84.1888	87.7343	78.6004	58.6012	28.5826	19.9975	58.9144	13.7138	55.735	9.29917	9.92678	9.03027	9.36092	8.35564	8.56539	7.78501	6.23764	8.50709	6.09173	8.0606	7.15225	7.94292	7.52742	7.9769	6.7461		29225.7	26819.9	28275.7	27345.1	26309.7	22365.8	25947	27039.7	24224.6	18060.9	8809.16	6163.23	18157.4	4226.59	17177.5	2866	3059.43
308.4	96.5987	88.7137	93.5525	90.3613	87.0459	74.0136	85.8415	89.4374	80.1519	59.7792	29.4905	20.5851	60.1635	14.1698	56.8164	9.62088	10.3351	9.33308	9.70322	8.6651	8.94996	8.06045	6.55131	8.79016	6.36851	8.38385	7.51595	8.21177	7.78749	8.29708	6.91061		29791	27359.3	28851.6	27867.4	26845	22825.8	26473.5	27582.5	24718.8	18435.9	9094.87	6348.44	18554.4	4369.97	17522.2	2967.08	3187.34
308.6	98.4231	90.3639	95.2749	91.8993	88.6806	75.3703	87.4829	91.1121	81.6535	61.0482	30.2869	21.1058	61.4005	14.6693	57.9569	9.93976	10.6558	9.67142	10.0495	8.97193	9.25561	8.38327	6.81719	9.13147	6.69318	8.7371	7.89381	8.53662	8.14021	8.70133	7.09079		30373.4	27886.3	29401.8	28360.1	27366.8	23259.3	26997.2	28117.2	25198.3	18839.5	9346.54	6513.25	18948.2	4526.95	17885.5	3067.41	3288.38
308.8	100.244	91.8906	96.8316	93.6358	90.2813	76.6222	89.1554	92.8945	83.317	62.3365	31.1674	21.6336	62.5317	15.1483	59.0641	10.3941	11.075	9.98093	10.4457	9.30511	9.63877	8.7058	7.0339	9.46758	6.97969	9.13897	8.18299	8.85767	8.48097	8.98128	7.35141		30955.3	28375.8	29901.6	28914.7	27878.9	23660.9	27531.2	28685.8	25728.3	19249.5	9624.49	6680.46	19309.8	4677.8	18239	3209.7	3419.96
309	102.023	93.4455	98.4694	95.405	91.8339	77.7968	90.7043	94.6795	84.8065	63.6153	31.9543	22.2119	63.7791	15.6039	60.1455	10.7708	11.4829	10.3189	10.9072	9.64907	10.078	9.01034	7.29201	9.79167	7.24155	9.47636	8.56168	9.09234	8.77413	9.33651	7.64616		31525.1	28874.7	30427	29480.1	28376.7	24039.2	28027.6	29256	26205.2	19657.1	9873.88	6863.48	19707.7	4821.61	18585	3328.18	3548.22
309.2	103.841	95.0764	100.25	97.0981	93.5155	79.1454	92.3805	96.361	86.381	64.7342	32.764	22.7497	64.9537	16.0582	61.2442	11.1607	11.95	10.7125	11.2495	10.0029	10.5029	9.36445	7.5928	10.0653	7.5744	9.83556	8.91315	9.3882	9.10251	9.57788	7.88996		32107.6	29397.6	30997.3	30022.7	28915	24471.8	28564.1	29794.8	26709	20015.8	10130.6	7034.21	20083.7	4965.2	18936.7	3450.89	3694.94
309.4	105.579	96.8424	101.81	98.6865	95.0791	80.6513	93.9829	98.0379	87.9872	66.004	33.5695	23.3232	66.1117	16.516	62.4619	11.5503	12.4109	11.113	11.6058	10.3552	10.8943	9.63549	7.86336	10.3925	7.84089	10.1935	9.22848	9.635	9.36082	9.8375	8.21678		32666.1	29963	31500	30533.6	29417.5	24953.5	29078.3	30332.9	27223.2	20421.6	10386.4	7216.2	20455	5110.05	19325.7	3573.66	3839.93
309.6	107.447	98.5919	103.479	100.267	96.6597	82.1446	95.6401	99.7966	89.3981	67.3079	34.4519	23.9142	67.3242	16.9958	63.5756	11.9622	12.8351	11.499	12.0609	10.641	11.2642	9.89978	8.17325	10.7652	8.19473	10.621	9.60156	9.98429	9.78257	10.1059	8.53436		33265.6	30524.1	32037.1	31042.7	29925.8	25432	29610.2	30897	27677.7	20838.5	10666.3	7403.84	20843.6	5261.9	19683	3703.5	3973.75
309.8	109.115	100.156	105.263	101.912	98.2759	83.5718	97.2335	101.515	91.014	68.6158	35.2196	24.4887	68.5991	17.5072	64.6964	12.5214	13.2284	11.9125	12.3995	10.9595	11.6014	10.1926	8.4559	11.1806	8.48279	10.9293	9.93097	10.2624	10.141	10.4394	8.7696		33803.8	31028.3	32610.5	31572.3	30445.9	25890.5	30122.9	31449.3	28196.1	21257.2	10911	7586.6	21252	5423.73	20042.9	3879.13	4098.16
310	111.001	101.818	106.995	103.587	99.8276	85.0193	98.8026	103.104	92.6498	69.9758	35.9511	25.0759	69.828	18.0573	65.8565	12.9351	13.6592	12.2562	12.8215	11.343	12.0343	10.5685	8.71768	11.5291	8.83588	11.3418	10.2711	10.5275	10.5478	10.7068	9.09542		34410.3	31563.6	33168.5	32112	30946.6	26356	30628.8	31962.2	28721.4	21692.5	11144.8	7773.53	21646.7	5597.76	20415.5	4009.88	4234.35
310.2	112.802	103.503	108.685	105.344	101.41	86.387	100.395	104.807	94.1876	71.2844	36.8254	25.6606	70.9755	18.511	66.9921	13.3904	14.1175	12.6069	13.2342	11.653	12.4352	10.9097	9.07065	11.9837	9.00818	11.7331	10.5362	10.8584	10.8927	11.0661	9.46566		34991.2	32106.6	33714.1	32677.7	31457.4	26797.2	31142.5	32511.1	29217	22112.4	11423.2	7959.92	22016.6	5742.11	20780.9	4153.7	4379.25
310.4	114.691	105.058	110.534	107.073	103.098	87.7848	101.944	106.632	95.7747	72.5956	37.6691	26.2488	72.3367	18.95	68.2096	13.82	14.5687	12.9754	13.65	12.087	12.8276	11.3404	9.43148	12.3651	9.35174	12.1299	10.9001	11.1913	11.2774	11.4374	9.82075		35600.1	32610	34309.8	33235.5	32001.6	27248.4	31643.4	33098.6	29728.5	22533.7	11692.5	8147.63	22453.3	5882.08	21172.3	4289.73	4522.12
310.6	116.502	106.837	112.267	108.807	104.631	89.3108	103.663	108.455	97.3069	73.959	38.5901	26.8243	73.4311	19.4271	69.3764	14.2611	15.0707	13.4996	14.0136	12.4697	13.1629	11.739	9.80713	12.7548	9.68046	12.5368	11.2429	11.5105	11.6848	11.842	10.1295		36185.5	33183.6	34870.1	33795.5	32498.4	27739.9	32197.7	33686.1	30223.5	22971.7	11986.1	8331.63	22807.7	6034.06	21548.3	4429.5	4680.96
310.8	118.355	108.502	114.006	110.504	106.018	90.7552	105.375	110.142	98.8432	75.1783	39.4783	27.4548	74.7078	19.8865	70.6328	14.7549	15.5072	13.886	14.4068	12.8441	13.5605	12.1904	10.2171	13.1878	9.99739	12.9252	11.6279	11.9251	12.0744	12.3282	10.4595		36784.7	33722.4	35433.1	34344.6	32950.4	28206.7	32750.6	34232.1	30720.5	23365.4	12269.9	8532.95	23219.2	6180.72	21952.7	4585.82	4819.64
311	120.227	110.118	115.713	112.318	107.581	92.2718	107.007	111.885	100.416	76.509	40.3439	28.0897	76.0719	20.3904	71.7571	15.2003	16.0495	14.2601	14.8589	13.2633	13.9566	12.5616	10.5451	13.5928	10.2998	13.3969	11.987	12.3355	12.5003	12.8282	10.7782		37390.6	34246.7	35986.7	34930.9	33457.7	28696.5	33279.2	34796.2	31229.4	23794.3	12547	8735.9	23658.4	6341.41	22316.5	4727.29	4991.39
311.2	122.07	111.83	117.563	114.24	109.179	93.7239	108.641	113.722	102.127	77.836	41.3367	28.6995	77.3812	20.8847	73.0547	15.7045	16.5555	14.6767	15.314	13.6483	14.3997	12.9588	10.8831	14.0131	10.6565	13.862	12.3928	12.7578	12.8777	13.3041	11.0984		37988.2	34801.5	36585.6	35551.5	33976.5	29166.9	33809.1	35390.3	31781.9	24222.6	12864	8931.28	24081	6499.32	22734.6	4887.24	5152.07
311.4	123.971	113.582	119.397	115.974	110.823	95.0718	110.269	115.696	103.805	79.1446	42.1882	29.3666	78.4853	21.3082	74.3275	16.1068	17.0992	15.1288	15.8092	14.0989	14.8892	13.4026	11.2465	14.3752	10.9892	14.2653	12.8332	13.1461	13.2525	13.7207	11.4535		38604.6	35369.4	37180.2	36114.3	34510.3	29605.4	34337.8	36027.7	32324.9	24645.6	13137.4	9144.76	24440.3	6635.37	23145.6	5015.66	5324.69
311.6	125.71	115.41	121.07	117.674	112.33	96.4343	111.976	117.615	105.452	80.3581	43.0579	30.0264	79.8255	21.8123	75.6255	16.6509	17.638	15.7176	16.2581	14.46	15.3843	13.8413	11.6574	14.7946	11.3789	14.7343	13.2098	13.5605	13.6553	14.2378	11.8656		39171.2	35961.8	37725.4	36667.2	35002	30048.9	34891.7	36648.8	32858.8	25039.6	13416.8	9356.23	24873.6	6796.71	23564.9	5188.42	5496
311.8	127.758	117.11	122.752	119.598	113.878	97.9328	113.513	119.58	106.997	81.6864	43.9665	30.6528	81.1323	22.3644	76.78	17.1121	18.2038	16.262	16.6768	14.9497	15.8766	14.2555	11.9938	15.2417	11.7854	15.1667	13.7396	13.9517	14.0554	14.6925	12.2733		39834.9	36514.9	38274.1	37290.7	35507.2	30535.4	35393.4	37285	33361.7	25469.8	13708.8	9557.54	25297.1	6973.22	23940	5335.55	5675.94
312	129.548	118.934	124.442	121.324	115.594	99.4841	115.201	121.411	108.666	83.1036	44.8009	31.3898	82.3328	22.8844	78.0694	17.5879	18.7039	16.7052	17.1768	15.3968	16.3549	14.6314	12.3294	15.6715	12.1543	15.6896	14.1169	14.3377	14.478	15.1577	12.6754		40419	37107.4	38825.9	37853.1	36065.3	31039	35942.7	37880.2	33903.8	25928.3	13977.9	9793.62	25687.8	7139.93	24357.7	5487.42	5835.62
312.2	131.385	120.678	126.058	123.103	117.346	101.033	117.021	123.14	110.411	84.4468	45.6683	32.1166	83.7752	23.4301	79.381	18.1125	19.2427	17.1664	17.6901	15.786	16.8625	15.1207	12.6953	16.1445	12.5164	16.1904	14.5405	14.8056	14.9041	15.595	13.0723		41018.4	37675.7	39355.3	38432.8	36635.4	31542.5	36534	38444.3	34470.3	26364.3	14257.6	10026.8	26154.6	7314.88	24782.7	5654.72	6007.57
312.4	133.471	122.5	127.983	124.971	118.942	102.529	118.711	124.884	112.088	85.965	46.5776	32.7747	85.0775	24.1014	80.5935	18.5871	19.7967	17.6677	18.2162	16.2692	17.3232	15.5391	13.018	16.5651	12.8918	16.6599	15.027	15.3027	15.3349	16.0271	13.4754		41696.3	38269	39981.9	39040.9	37157.5	32030.1	37085.3	39013.8	35016.3	26855.5	14550.8	10238.8	26578.2	7529.28	25177.4	5806.61	6184.49
312.6	135.325	124.265	129.739	126.654	120.701	104.002	120.41	126.73	113.692	87.3266	47.5669	33.4633	86.291	24.7526	81.9487	19.1309	20.3644	18.147	18.6991	16.7824	17.8829	15.9873	13.4067	17.1284	13.3302	17.1414	15.4808	15.7811	15.8995	16.4672	13.8196		42302.6	38845.2	40556.4	39592	37731.1	32511	37640.2	39615.8	35540.1	27298.3	14869.4	10460.6	26974.6	7737.66	25617.2	5980.32	6365.91
312.8	137.163	125.962	131.569	128.413	122.661	105.382	122.173	128.567	115.257	88.6542	48.2854	34.1203	87.7382	25.4389	83.0852	19.6521	20.8663	18.642	19.2359	17.3732	18.494	16.445	13.7701	17.5971	13.7369	17.6703	15.9237	16.1795	16.3223	16.9096	14.1945		42904.6	39400.9	41154.8	40167.6	38368.4	32963.5	38215.7	40215.8	36052.4	27731	15103.7	10672.8	27444.5	7957.29	25989.1	6147.18	6526.98
313	139.09	127.845	133.327	130.148	124.423	106.822	123.659	130.435	116.817	90.0661	49.1597	34.7987	89.159	26.1096	84.3273	20.1721	21.3452	19.0961	19.702	17.9074	19.0419	16.9328	14.2284	18.0923	14.21	18.26	16.4071	16.6725	16.8011	17.4267	14.6317		43535.2	40015.5	41731.4	40736.3	38944.4	33435.3	38705.3	40826.2	36563.7	28190.7	15387	10892	27906.8	8172.3	26394.4	6313.87	6681.05
313.2	141.019	129.468	135.124	131.926	126.206	108.383	125.467	132.275	118.443	91.5339	50.0806	35.5047	90.5788	26.7826	85.4012	20.6017	21.8965	19.5395	20.1774	18.4539	19.5858	17.4451	14.6849	18.5658	14.5993	18.8038	16.8624	17.1561	17.2478	17.8614	15.0466		44167.2	40549.4	42320.8	41319.2	39527.7	33945.6	39296.3	41428.5	37096.3	28668.4	15685.2	11120.1	28369.3	8388.31	26747.7	6452.45	6857.98
313.4	142.876	131.208	137.14	133.785	128.069	109.838	127.419	134.094	120.269	92.7709	50.9885	36.2949	92.0528	27.4712	86.6769	21.1661	22.4238	20.0401	20.6567	19.0012	20.0956	17.9065	15.167	19.0861	14.9909	19.363	17.3543	17.6529	17.7399	18.3082	15.4535		44777.3	41120.6	42979.7	41928.2	40136.8	34423.2	39933.1	42025.1	37692.3	29074.4	15979.8	11374.8	28849.3	8609.47	27164.5	6633.46	7027.62
313.6	144.958	133.017	139.197	135.635	129.911	111.303	129.232	136.056	122.004	94.302	51.8504	37.0655	93.3651	28.1144	87.9289	21.7661	22.9746	20.602	21.1875	19.4703	20.6446	18.4823	15.5522	19.5928	15.4807	19.9541	17.9022	18.2426	18.25	18.7531	15.8177		45458.8	41714.1	43652.2	42535.1	40740.1	34904.6	40527.2	42667.2	38260.5	29573.1	16260.3	11623.7	29279.3	8816.68	27574.5	6825.85	7204.83
313.8	146.862	134.966	141.308	137.349	131.752	112.854	130.998	137.961	123.801	95.7465	52.856	37.7779	94.8592	28.7678	89.2331	22.3588	23.5417	21.1764	21.6252	20.0151	21.1834	18.9235	16.0035	20.0936	15.9868	20.4835	18.3712	18.733	18.7518	19.2482	16.2216		46085.3	42352.3	44342.5	43100.1	41343.8	35413.6	41107.2	43292.2	38848.8	30045.3	16586.2	11854.7	29766.8	9027.34	28001.3	7016.19	7387.39
314	148.777	136.965	143.085	139.143	133.58	114.477	132.767	139.858	125.598	97.1283	53.7141	38.4984	96.3319	29.379	90.6322	22.9022	24.146	21.7119	22.1551	20.5909	21.8025	19.4519	16.4712	20.6787	16.4435	21.0317	18.9085	19.2259	19.1868	19.7509	16.7526		46716	43007	44928.7	43690.9	41944.1	35945.8	41688.8	43915.4	39437.8	30498.3	16866.2	12088.5	30248.2	9225.01	28458.5	7191.29	7581.84
314.2	150.81	138.807	145.055	140.866	135.375	116.193	134.562	141.872	127.495	98.5796	54.762	39.3119	97.7678	29.9454	92.0474	23.4954	24.7633	22.203	22.7284	21.1593	22.3358	20.0011	16.8829	21.1767	16.9561	21.6208	19.4466	19.7235	19.7187	20.3244	17.2536		47384.5	43613.2	45576.3	44260.1	42534.8	36507.8	42279.4	44576.2	40058.9	30973.7	17206.2	12351.8	30718.6	9408.84	28921.3	7382.25	7780.63
314.4	153.03	140.581	147.091	142.888	136.964	117.736	136.414	143.83	129.238	99.9861	55.6562	40.1245	99.1078	30.5924	93.3001	24.0847	25.365	22.7594	23.2389	21.5798	22.8508	20.5692	17.3866	21.6555	17.4543	22.1506	20.0064	20.2449	20.2475	20.7996	17.7846		48112.6	44198.7	46245.4	44924	43061.5	37016.2	42888.6	45220.2	40632.4	31435.6	17498.3	12615.1	31159.5	9618.25	29333.6	7572.23	7974.76
314.6	155.015	142.606	149.084	144.625	138.716	119.32	138.378	145.747	131.157	101.329	56.7642	40.7992	100.428	31.3112	94.7265	24.6225	26.071	23.3881	23.8139	22.0419	23.3691	21.0477	17.8034	22.2427	17.9017	22.7166	20.5093	20.7155	20.8229	21.2723	18.3358		48767.7	44863.8	46901.8	45499	43640.1	37538.1	43533.7	45852	41262	31878.1	17858	12835.4	31594.6	9850.5	29801	7746.24	8201.94
314.8	157.125	144.436	151.039	146.498	140.27	120.945	140.228	147.725	132.884	102.831	57.744	41.5506	101.94	31.9236	96.2024	25.2231	26.6911	23.9804	24.4318	22.6138	23.9146	21.5794	18.272	22.8399	18.3943	23.3242	21.0959	21.1812	21.3899	21.7945	18.8235		49463	45468.5	47547.1	46117.6	44157	38073.5	44143.8	46503.8	41831.9	32371.2	18177.8	13080.1	32090.7	10049.5	30284.5	7940.23	8402.36
315	159.336	146.48	152.882	148.495	142.17	122.654	142.03	149.51	134.776	104.344	58.8874	42.2332	103.297	32.6525	97.5794	25.8912	27.3693	24.5626	24.9785	23.1866	24.6055	22.164	18.6887	23.3724	18.8547	23.8968	21.6706	21.6954	21.9321	22.3856	19.2574		50190.8	46141.2	48157.8	46775.9	44783.5	38636	44739.4	47095.6	42454.4	32868.4	18549.5	13303.5	32538.6	10285.5	30737.5	8155.73	8621.33
315.2	161.268	148.324	154.588	150.328	143.839	124.437	144.029	151.158	136.647	105.861	59.9287	42.8968	104.852	33.3027	98.9912	26.555	28.0389	25.1839	25.5414	23.7923	25.1675	22.7074	19.1478	23.9672	19.3348	24.4473	22.2839	22.2277	22.5035	23.0114	19.8028		50831.7	46751.7	48726.1	47383.4	45338.1	39222.5	45397.9	47645	43071.1	33367.4	18889.5	13521.1	33049.4	10497	31202	8370.14	8837.86
315.4	163.307	150.334	156.46	152.081	145.541	126.096	145.894	153.043	138.431	107.347	61.0484	43.6162	106.196	33.9267	100.454	27.1814	28.7774	25.8463	26.1699	24.4733	25.7945	23.3013	19.6615	24.6242	19.7882	24.9992	22.8017	22.7551	23.0992	23.6747	20.3085		51507	47415.3	49347.5	47966.3	45903.6	39770.7	46015	48269.8	43661.1	33857.2	19254.7	13756.5	33494.2	10700.5	31683.2	8573.01	9076.39
315.6	165.309	152.048	158.54	154.093	147.331	127.698	147.777	154.879	140.137	108.785	62.1071	44.5215	107.559	34.6678	101.915	27.8726	29.5038	26.3991	26.7191	25.0026	26.4227	23.8606	20.1291	25.2167	20.2405	25.6835	23.4064	23.4119	23.7272	24.24	20.7793		52171.5	47986.3	50035.2	48631.8	46497.7	40301.5	46638.4	48879.8	44227.2	34332.5	19601	14051	33945.6	10941.2	32164.4	8796.59	9311.4
315.8	167.199	154.049	160.402	156.079	149.16	129.203	149.521	156.69	141.881	110.283	63.143	45.224	109.177	35.449	103.235	28.5504	30.1376	27.0745	27.3935	25.5771	27.0881	24.4398	20.6542	25.7972	20.7506	26.4344	23.986	23.9994	24.2954	24.9095	21.318		52801.4	48648.7	50655	49289.7	47104.7	40802.3	47218.7	49482.7	44806	34827.4	19940.6	14281.7	34478.1	11194.8	32601.6	9016.22	9517.45
316	168.995	155.851	162.214	158.06	151.086	130.88	151.405	158.556	143.624	111.88	64.1842	46.0401	110.712	36.1199	104.801	29.2313	30.7865	27.7655	27.909	26.2108	27.7244	24.9806	21.2977	26.4589	21.2753	27.0606	24.5067	24.6022	24.7909	25.5505	21.9123		53402.4	49248.9	51259.6	49947	47743.2	41358.1	47844	50103.7	45385.2	35354.1	20282.2	14548.7	34985	11413.9	33117.1	9237.09	9728.53
316.2	170.942	157.724	163.933	159.833	152.968	132.53	153.212	160.493	145.45	113.274	65.1589	46.8453	112.102	36.7522	106.181	29.9043	31.4352	28.4622	28.5481	26.8858	28.3637	25.5698	21.8306	27.1157	21.8245	27.7066	25.108	25.208	25.4578	26.2309	22.5152		54051.9	49872.3	51835.6	50539.2	48368.5	41906	48445.6	50747.9	45991.3	35817.2	20603.2	14812.5	35446.7	11621	33574.4	9455.74	9939.81
316.4	172.907	159.583	165.918	161.675	154.711	134.157	155.016	162.477	147.239	114.813	66.2111	47.6735	113.367	37.5316	107.58	30.5764	32.1434	29.0827	29.149	27.5177	29.0455	26.1745	22.3022	27.7201	22.3869	28.3856	25.7151	25.9729	25.9931	26.8251	23.0387		54707.8	50492.1	52496.5	51154	48950.6	42447.3	49047.1	51407.7	46586.4	36326.8	20949.2	15083.9	35869.3	11875	34038.3	9674.37	10170.2
316.6	174.921	161.496	167.995	163.341	156.539	135.686	156.876	164.394	148.821	116.408	67.1618	48.4608	114.825	38.2015	108.978	31.1989	32.7563	29.7147	29.8244	28.1072	29.7096	26.7308	22.8495	28.3661	22.9386	29.0547	26.2705	26.6149	26.6274	27.4674	23.6501		55380	51129.6	53187.2	51713.8	49560.2	42958.2	49666.9	52047.1	47116.7	36854.8	21263.4	15342.7	36353.6	12094.6	34502.4	9877.57	10370.6
316.8	176.722	163.327	169.947	165.064	158.35	137.346	158.672	166.046	150.571	117.876	68.1708	49.2816	116.31	38.9621	110.452	31.8276	33.4289	30.4269	30.4382	28.7096	30.3653	27.3742	23.3635	29.0256	23.5039	29.7881	26.8237	27.2599	27.2793	28.0441	24.1915		55985.5	51742	53839.2	52292.3	50165.3	43511.2	50267.3	52603.4	47700.9	37343.1	21596.5	15612.4	36847	12343.2	34991.2	10083	10590.3
317	178.138	165.363	171.665	166.618	160.148	138.86	160.501	167.977	151.982	119.244	69.2102	50.0586	117.613	39.7134	111.953	32.5263	34.1365	31.0236	31.0514	29.3919	31.0199	28.0543	23.9266	29.6884	24.0392	30.4738	27.4013	27.9514	27.8949	28.702	24.7711		56469.7	52420.1	54417.8	52817.9	50766.9	44018.6	50878.8	53248.7	48178.3	37800.3	21939.6	15868.6	37283.3	12589.1	35489.1	10310.8	10821.3
317.2	180.057	167.291	173.523	168.299	161.976	140.385	162.356	169.847	153.863	120.839	70.3117	50.7483	118.994	40.5841	113.221	33.2385	34.7396	31.6521	31.7869	30.0263	31.6486	28.6235	24.4962	30.2781	24.5766	31.1464	28.0157	28.576	28.4798	29.4087	25.4079		57114.1	53064.7	55041.5	53384.4	51378.8	44530.1	51499.3	53875.5	48805.3	38330.1	22302.9	16097.4	37744.9	12873.3	35913.7	10543.3	11019.4
317.4	181.851	168.913	175.102	170.138	163.773	141.859	164.226	171.686	155.573	122.186	71.1681	51.5233	120.286	41.2336	114.489	33.7713	35.4066	32.2906	32.377	30.5403	32.2667	29.3196	25.1414	30.9232	25.1296	31.7754	28.6325	29.0952	29.0942	29.976	25.986		57719.5	53613	55577.4	54001.8	51981.6	45026	52125.3	54493.1	49378.9	38781.8	22588.8	16353.5	38178.8	13087.5	36338.8	10719	11238.1
317.6	183.667	170.621	176.996	171.644	165.381	143.274	166.022	173.591	157.393	123.742	72.1072	52.2413	121.553	41.9677	115.573	34.4853	36.1351	32.9946	32.9799	31.2391	32.922	29.9665	25.5978	31.543	25.7018	32.4612	29.2235	29.7316	29.6966	30.5478	26.6016		58332.6	54189.2	56213.9	54514.1	52525	45503.8	52728.6	55132.5	49988	39300.5	22901.2	16591.8	38605.2	13328.9	36706	10952.5	11476.5
317.8	185.617	172.556	178.802	173.303	166.985	144.777	167.838	175.361	159.131	125.08	73.101	52.9832	122.748	42.7176	116.814	35.1697	36.9422	33.5627	33.576	31.969	33.639	30.6077	26.0499	32.161	26.1951	33.1952	29.9457	30.3919	30.2715	31.1941	27.1099		58989.1	54838.3	56823.3	55075.7	53067.8	46010.1	53338.9	55729.7	50571.8	39750.4	23231.5	16838.1	39009.3	13575.7	37123.5	11176.9	11740.2
318	187.498	174.284	180.255	175.131	168.973	146.153	169.612	177.026	160.794	126.442	74.1538	53.7462	123.979	43.3508	118.13	35.9051	37.7697	34.2337	34.3077	32.6159	34.3711	31.3515	26.6405	32.8062	26.7073	33.7684	30.5982	31.0064	30.9528	31.9725	27.6496		59624.4	55422.3	57321.1	55691.7	53733.4	46476.7	53936.6	56294.3	51132.5	40208.6	23580.9	17091.3	39425.3	13785.6	37565.3	11417.8	12010.8
318.2	189.298	175.939	181.882	176.977	170.725	147.569	171.269	178.662	162.398	127.643	75.0363	54.42	125.218	44.0881	119.451	36.5992	38.6072	35.0204	34.9701	33.3255	35.0659	31.9386	27.2077	33.455	27.2893	34.5436	31.2835	31.587	31.6816	32.6099	28.185		60234.6	55983.8	57874.9	56314.1	54324.7	46956.5	54497.8	56850.2	51675	40616	23876.6	17316.4	39844.4	14028.8	38009.3	11645.9	12284.8
318.4	191.101	177.715	183.711	178.919	172.179	149.018	172.89	180.501	164.13	128.932	76.0458	55.2718	126.337	44.8364	120.657	37.3477	39.3953	35.6699	35.7324	33.9665	35.7931	32.519	27.8155	33.9781	27.8623	35.1522	31.9132	32.2549	32.321	33.2411	28.8102		60846.6	56584.5	58493.6	56967.8	54821.8	47447.3	55048.2	57471.5	52259	41051.9	24213	17598.5	40225.7	14275.9	38417.2	11891.5	12543.5
318.6	193.03	179.342	185.474	180.611	173.735	150.452	174.564	182.342	165.794	130.314	76.9215	56.0254	127.714	45.6084	121.843	38.0139	40.1732	36.372	36.4552	34.6643	36.4668	33.0994	28.3868	34.6531	28.4979	35.8624	32.6018	33.0875	33.0235	33.8154	29.4534		61499.4	57138.4	59092	57542.7	55352	47934	55616.1	58094.2	52822	41518	24507.2	17849.7	40689.7	14530.8	38819.2	12111.2	12799.2
318.8	194.796	180.66	187.127	182.437	175.37	151.584	176.136	183.914	167.244	131.776	77.7225	56.7697	129.065	46.3442	123.039	38.5934	40.9668	37.0141	37.0659	35.2634	37.2024	33.7711	28.9232	35.2938	29.0694	36.5877	33.2965	33.8201	33.6254	34.467	30.0227		62101	57594.4	59656.1	58160.9	55908	48325	56152.2	58631.8	53317.4	42010.2	24777.9	18098.2	41145.9	14774.5	39224.8	12303.6	13060.2
319	196.476	182.354	188.689	184.102	176.863	153.008	177.636	185.527	168.769	133.141	78.6017	57.533	130.221	47.0676	124.306	39.2423	41.7379	37.7329	37.7207	35.9325	37.9949	34.4337	29.4217	36.0081	29.7198	37.2722	34.0047	34.581	34.3053	35.1853	30.6892		62675.8	58170.9	60191.8	58728.5	56419.3	48809.6	56665.9	59183.1	53837.3	42472	25073.9	18353	41540.5	15014.6	39653.6	12518.3	13314.4
319.2	198.095	184.01	190.363	185.652	178.493	154.394	179.199	187.241	170.276	134.316	79.5515	58.2367	131.399	47.7991	125.492	39.9932	42.4905	38.407	38.4677	36.6458	38.8077	35.0452	29.9105	36.7225	30.2822	37.9582	34.7812	35.2796	35.0571	35.909	31.2679		63231.9	58736	60763.9	59260.1	56975	49282.6	57200.3	59767.3	54352.1	42873.7	25392.8	18589.2	41942.6	15257.5	40057	12765.8	13563
319.4	199.84	185.464	192.038	187.081	179.913	155.854	180.772	188.766	171.598	135.607	80.4144	58.9522	132.844	48.5515	126.853	40.8126	43.2724	39.0828	39.0884	37.3437	39.5316	35.6802	30.5229	37.4303	30.8733	38.641	35.3321	35.9525	35.8646	36.6612	31.9174		63828.9	59237.2	61336.9	59753.7	57464.2	49779.8	57738.6	60291.9	54808.4	43312.9	25684.4	18829.3	42430.4	15507.3	40516.8	13035.5	13821.2
319.6	201.182	186.992	193.581	188.834	181.245	157.136	182.146	190.347	173.099	136.966	81.2848	59.7644	134.194	49.3052	128.168	41.5327	44.067	39.828	39.8159	38.0409	40.1682	36.3344	31.1705	38.1423	31.5419	39.3984	36.0566	36.5915	36.5519	37.2156	32.5962		64297.8	59762.6	61868.5	60351.3	57925.9	50220.7	58213.9	60834.9	55322.4	43774.3	25978.6	19100.7	42888.4	15757.9	40962.5	13273.9	14083.8
319.8	202.64	188.367	195.201	190.276	182.554	158.524	183.605	191.666	174.594	138.368	82.2647	60.5778	135.393	50.1239	129.211	42.1311	44.7953	40.4188	40.5102	38.7444	40.9226	37.0688	31.7813	38.8809	32.2057	40.2141	36.6444	37.2864	37.1654	37.8797	33.1343		64804.3	60239.8	62425.3	60850.3	58380.8	50696	58716.9	61294.8	55835.2	44250.1	26308.3	19372.8	43298.7	16029.6	41321.7	13473.5	14325.5
320	204.097	189.599	196.515	191.66	183.896	159.71	185.109	193.051	175.887	139.667	83.1024	61.2774	136.586	50.9417	130.425	42.7665	45.5109	41.0291	41.1127	39.4516	41.5611	37.8841	32.4003	39.636	32.75	40.9046	37.3532	38.023	37.8875	38.6831	33.7209		65311	60671.7	62884.8	61331.2	58846.7	51107.2	59234.9	61776.3	56283.8	44693.4	26592.8	19608.8	43707.5	16301.3	41736	13685.3	14563.5
320.2	205.581	191.074	197.942	193.141	185.397	161.034	186.373	194.394	177.13	140.891	83.9645	62.0086	137.709	51.6025	131.479	43.5202	46.2616	41.6451	41.8105	40.1655	42.3448	38.7276	32.9999	40.3225	33.3597	41.5973	38.1659	38.5862	38.6826	39.3693	34.3332		65827	61181.9	63381	61843.7	59364.1	51563.1	59676.6	62245	56717	45113.3	26885.4	19855.2	44094.4	16523.1	42099.6	13935.2	14813
320.4	206.956	192.298	199.233	194.497	186.794	162.438	187.793	195.884	178.276	141.952	84.8509	62.7514	138.812	52.3332	132.54	44.2379	46.9862	42.3217	42.4611	40.8715	43.128	39.407	33.6108	41.0029	33.9494	42.3558	38.8399	39.2607	39.4192	40.0079	34.9372		66308.7	61612.3	63834.3	62316.8	59848.8	52045.1	60168.9	62761.2	57119.6	45481.4	27186.2	20105.5	44475.4	16767.6	42465.8	14173.8	15054.4
320.6	208.316	193.651	200.664	195.743	188.02	163.662	189.057	197.336	179.563	142.952	85.741	63.6069	140.069	53.1044	133.691	45.0064	47.9146	43.1144	43.1574	41.576	43.7895	40.1611	34.29	41.7521	34.5765	43.0888	39.5199	39.8445	40.122	40.6935	35.467		66786.1	62084.5	64332.9	62755.2	60279.2	52470	60611.7	63265.9	57567.9	45830.4	27488.6	20392.4	44906.1	17025.3	42861.3	14429.1	15361.4
320.8	209.569	194.903	202.115	197.107	189.202	164.64	190.22	198.623	180.649	144.085	86.4267	64.4324	141.189	53.8624	134.86	45.716	48.8064	43.7141	43.9264	42.2522	44.4394	40.8569	35.0053	42.4322	35.1952	43.8241	40.1282	40.531	40.8626	41.3689	36.0724		67229.7	62524.9	64838.5	63231.9	60696	52816.5	61022.6	63718.3	57952.2	46222.5	27725.7	20669.9	45293.4	17279.1	43263.1	14665.7	15657.1
321	211.035	196.07	203.334	198.577	190.504	165.595	191.37	199.876	181.845	145.101	87.2382	65.1276	142.105	54.6517	135.998	46.2858	49.5699	44.3952	44.7642	42.9205	45.0622	41.6446	35.6906	43.0462	35.7316	44.5826	40.872	41.2613	41.5134	42.1718	36.7419		67742.2	62938.5	65270.2	63743.2	61151.8	53156	61429.8	64160.2	58372.2	46577.4	28003.5	20906	45615.7	17543.2	43655.4	14857.7	15911.9
321.2	212.574	197.572	204.512	199.848	191.528	166.623	192.696	201.108	182.993	146.174	88.0663	65.7256	143.072	55.3083	136.903	46.8839	50.0826	45.0447	45.3832	43.6175	45.7433	42.2862	36.2939	43.7803	36.3535	45.3589	41.4478	41.9481	42.3011	42.829	37.3489		68278.8	63460.1	65689.3	64191.2	61518.8	53519.3	61894	64595.9	58777.4	46951.1	28286.9	21111.1	45954.7	17765	43973.2	15059.1	16086.5
321.4	214.009	198.689	205.547	201.18	192.577	167.41	194.018	202.472	184.086	147.18	88.8095	66.4087	144.142	55.9084	137.974	47.5527	50.7969	45.6385	46.0183	44.2056	46.4493	42.9779	36.9409	44.4198	36.8624	45.988	42.1546	42.8097	43.1289	43.5558	37.8555		68782.5	63858.6	66062.8	64659.3	61894.2	53805.6	62357.4	65074.5	59165.2	47303.7	28543.4	21343.8	46327.2	17969	44344.8	15283.4	16326.1
321.6	215.367	199.867	206.519	202.366	193.873	168.285	195.089	203.784	185.347	148.283	89.4553	67.1728	145.312	56.5642	138.952	48.2735	51.6255	46.2991	46.7272	44.9754	47.1659	43.5727	37.5554	45.1231	37.4219	46.7765	42.8787	43.6184	43.7993	44.2013	38.5092		69262	64277.2	66416.5	65080.9	62349.6	54120.5	62740.6	65536.9	59607.6	47687.8	28768.8	21602.8	46732.3	18191	44687	15524.8	16602.8
321.8	216.44	201.023	207.301	203.548	194.842	169.163	196.46	205.066	186.504	149.196	90.2812	67.963	146.011	57.2494	139.957	48.993	52.3663	47.1456	47.3277	45.7086	47.7685	44.3418	38.111	45.8342	37.9975	47.5177	43.5784	44.2801	44.4989	44.8808	39.1619		69650.4	64689.2	66709.5	65501.7	62700.2	54436.7	63220.8	65990.2	60017	48011.3	29052.5	21870.5	46986.3	18422.9	45038.2	15765.9	16851.5
322	217.553	202.335	208.411	204.601	195.754	170.173	197.668	206.134	187.369	150.211	91.0626	68.6547	146.9	57.925	140.954	49.688	53.1019	47.9695	47.9998	46.4011	48.4373	44.9844	38.6445	46.5204	38.6715	48.4175	44.3625	44.9566	45.3053	45.6547	39.7727		70052.1	65151.9	67108.3	65881.5	63032.8	54795.7	63649.1	66375.1	60332.8	48367.9	29322.2	22106.8	47301.8	18651.8	45387.2	15999.5	17098.8
322.2	218.802	203.521	209.428	205.691	196.695	171.052	198.753	207.111	188.528	151.229	91.823	69.2201	147.65	58.587	141.873	50.4251	53.928	48.6367	48.6606	47.118	49.1712	45.7065	39.228	47.2317	39.3223	49.0833	45.0093	45.7355	46.0546	46.3626	40.4536		70498	65574.5	67477.7	66273.6	63375.1	55113	64038.2	66731.2	60743.7	48726	29585.4	22302.7	47572.8	18876.7	45711.5	16247	17375.6
322.4	220.031	204.48	210.265	206.735	197.758	171.754	200.039	208.326	189.675	152.248	92.4736	69.7842	148.635	59.261	142.873	51.1527	54.6473	49.4367	49.2415	47.842	49.7805	46.3393	39.9389	47.9559	39.9756	49.6978	45.7483	46.5206	46.6732	47.001	41.104		70938	65924.4	67789.4	66651.4	63757.2	55373.5	64492.6	67164.3	61151.2	49084.8	29813.5	22498.4	47919.9	19105.7	46062.3	16491.6	17618.3
322.6	220.978	205.449	211.158	207.737	198.816	172.595	201.101	209.399	190.817	153.167	93.2842	70.4644	149.524	59.984	143.84	51.9005	55.4714	50.2736	49.7935	48.6555	50.5344	47.0872	40.5521	48.5964	40.5404	50.5242	46.4718	47.235	47.2009	47.6894	41.6724		71287.5	66277.8	68119.6	67016	64138	55679.1	64875.2	67552.1	61557.6	49411.7	30093.5	22731.8	48236.4	19350.8	46402.8	16743.1	17895.1
322.8	221.868	206.496	212.188	208.748	199.8	173.554	202.056	210.338	191.694	154.21	94.1367	71.1946	150.418	60.7155	144.7	52.5611	56.1768	50.9551	50.445	49.2659	51.2766	47.8	41.1908	49.2374	40.9592	51.29	47.2353	47.9796	47.9376	48.3829	42.3801		71619	66656.9	68494.3	67383.9	64495.4	56023.2	65223.7	67897.1	61878.8	49779	30387.3	22981.6	48554.9	19599	46709.2	16966.7	18133.9
323	222.924	207.438	213.12	209.565	200.857	174.621	202.989	211.478	192.788	155.061	94.7909	71.7543	151.146	61.5126	145.642	53.2482	56.9422	51.7121	51.1556	50.0391	51.905	48.5274	41.7535	49.8878	41.6075	52.1018	47.943	48.6349	48.7059	49.1791	43.0534		72004.5	67002.5	68837.8	67689.5	64876.8	56402.6	65565.4	68307.4	62270.5	50084.7	30617.5	23176.6	48820.2	19868.6	47042.4	17199.2	18392.3
323.2	223.802	208.499	214.212	210.351	201.596	175.445	204.026	212.544	193.527	155.808	95.6664	72.5634	151.943	62.2471	146.404	53.9839	57.692	52.3859	51.6929	50.7098	52.6839	49.2192	42.3417	50.5771	42.2856	52.9074	48.6363	49.2961	49.4775	49.8262	43.6318		72332.8	67386.9	69233.3	67985.4	65155.8	56703.8	65941.2	68694.2	62547.9	50357.1	30919.4	23452.5	49108	20118.3	47317.8	17447.6	18646.1
323.4	224.75	209.466	215.381	211.244	202.247	176.149	204.98	213.356	194.23	156.711	96.2148	73.1207	152.827	63.0562	147.131	54.6596	58.6512	53.0388	52.4247	51.3163	53.4032	49.7573	42.9727	51.1341	42.9991	53.6335	49.1916	50.0093	50.1674	50.5247	44.3418		72684.1	67741.3	69654.2	68316.3	65406.7	56966.6	66290.5	68999.3	62814	50680.3	31115.9	23647.2	49424.3	20392.4	47582.2	17676.9	18967.8
323.6	225.609	209.991	216.277	212.209	203.075	177.025	205.71	214.244	195.061	157.637	96.8937	73.4715	153.726	63.7276	148.012	55.4347	59.4505	53.7236	53.1038	52.0574	54.2498	50.349	43.6285	51.8206	43.4692	54.3659	49.8476	50.7469	50.8541	51.2454	44.9473		73007.1	67953.1	69987.2	68670.8	65715.1	57285.3	66567.8	69329.4	63121.7	51011.3	31354.8	23775.4	49745.7	20622.3	47896.7	17938.7	19238.2
323.8	226.649	210.538	216.999	213.135	204.077	177.757	206.5	215.183	196.04	158.447	97.6521	74.2054	154.748	64.4503	148.813	56.1515	60.0996	54.3805	53.7347	52.8645	54.946	51.0894	44.2522	52.5143	44.1106	55.1619	50.5776	51.4352	51.5951	51.8804	45.4673		73388.9	68172.2	70264.3	69013.1	66080.1	57557.7	66864.7	69676.3	63477.8	51305.1	31619.7	24027.7	50107.4	20869	48185.6	18181.9	19460.3
324	227.698	211.315	217.94	214.147	204.856	178.526	207.244	216.055	196.658	159.23	98.5037	74.8582	155.378	65.2793	149.615	56.7379	60.7748	55.1078	54.4953	53.5833	55.7032	51.8038	44.6847	53.1814	44.616	56.0912	51.2024	52.1	52.4099	52.5527	46.1898		73774.2	68466.1	70612.6	69383.6	66373.3	57842.4	67147.1	70001.8	63717.2	51590.5	31915.2	24254.1	50342.5	21150.5	48475.3	18383.1	19691
324.2	228.601	212.157	218.803	214.971	205.487	179.461	207.999	216.839	197.494	159.881	99.1455	75.4101	156.222	65.8357	150.421	57.4739	61.5643	55.7098	55.1207	54.3078	56.4472	52.5369	45.1957	53.9391	45.2351	56.715	51.9438	52.7576	53.2034	53.1731	46.9544		74112.4	68781.3	70935.9	69693.6	66618.9	58181.3	67433.3	70299.2	64027.6	51833.4	32143	24448	50647.2	21343.9	48766.5	18633	19959.1
324.4	229.521	212.666	219.616	215.569	206.083	180.098	208.857	217.804	198.249	160.702	99.9452	76.1261	156.986	66.4657	151.083	58.187	62.3185	56.3539	55.828	54.965	57.2665	53.2497	45.769	54.7982	45.8382	57.4968	52.6466	53.4604	53.9521	53.8243	47.5974		74456.6	68988.9	71243.4	69930.6	66853.3	58423.8	67753.2	70655.6	64312	52131.7	32422.2	24695.3	50926.3	21561.5	49011.3	18875.9	20216.1
324.6	230.455	213.344	220.406	216.536	206.653	180.713	209.62	218.518	198.776	161.559	100.494	76.7925	157.874	67.0697	151.769	59.0011	63.1596	57.1104	56.483	55.5897	58.1325	53.9592	46.4578	55.553	46.4213	58.2422	53.4234	54.1618	54.6065	54.605	48.1378		74805.7	69251.5	71543.8	70287.6	67079.6	58659.4	68042.7	70930.9	64522.7	52442.1	32620.4	24926.8	51245.9	21770.8	49264.2	19151.8	20501.6
324.8	231.241	213.897	221.151	217.362	207.405	181.282	210.474	219.123	199.585	162.195	101.037	77.2854	158.406	67.7213	152.493	59.7479	63.8644	57.888	57.2703	56.4005	58.9118	54.6587	46.9744	56.1615	47.0786	59.062	54.1569	54.7885	55.2828	55.3145	48.8372		75107.1	69473.7	71829.8	70599.2	67365.1	58880.4	68362	71171.2	64825.2	52680.9	32816.8	25102.3	51450.3	21995.9	49529.7	19406.1	20743.2
325	231.651	214.738	222.013	218.294	208.344	182.092	211.269	219.8	200.398	162.939	101.699	77.8718	159.139	68.4355	153.353	60.2912	64.5626	58.5604	57.9317	57.1592	59.4392	55.4887	47.5063	56.9232	47.671	59.7872	54.9068	55.5864	55.9554	55.9789	49.3204		75286.6	69789.9	72154.2	70945.6	67711.8	59179.9	68662.4	71435	65129.3	52955.2	33052.2	25308.3	51720.2	22241.5	49839.7	19594.6	20982.8
325.2	232.344	215.509	222.473	218.698	208.929	182.594	212.232	220.505	201.169	163.468	102.436	78.386	159.776	69.1404	153.982	60.8885	65.27	59.3009	58.5481	57.8621	60.2664	56.2903	48.2118	57.6031	48.2641	60.4797	55.6347	56.3344	56.8512	56.5948	49.8933		75558.3	70083.5	72348.2	71120.6	67943.7	59379.6	69017.8	71708.2	65420.2	53159.8	33312.2	25491.1	51959.2	22484.5	50074.9	19800.9	21225.8
325.4	233.189	216.285	223.107	219.31	209.511	183.173	212.982	221.256	201.776	164.179	103.047	78.9679	160.532	69.844	154.57	61.5353	65.8942	59.9089	59.1363	58.5366	61.0406	56.9025	48.8571	58.3722	48.9207	61.1844	56.2639	57.1504	57.5949	57.4126	50.5466		75879.7	70379.1	72599	71363.5	68174.9	59604.5	69304.3	71996.7	65657.9	53423.8	33531.5	25696.2	52237.1	22727.2	50297.1	20023.6	21442
325.6	233.736	217.081	223.568	219.717	209.974	183.776	213.647	221.698	202.428	164.889	103.598	79.4772	161.17	70.5698	155.271	62.1511	66.7359	60.6288	59.8139	59.3796	61.7088	57.6146	49.5177	59.0707	49.6791	61.8471	57.015	57.9038	58.4423	58.0826	51.1863		76104.4	70681.6	72793.7	71539.9	68367.5	59837.5	69563.5	72184.9	65910.6	53687.9	33731.5	25877.8	52477	22977.5	50556.2	20236.4	21729.2
325.8	234.532	217.798	224.213	220.304	210.313	184.283	214.373	222.016	203.055	165.673	104.377	80.0039	161.572	71.2822	155.918	62.8745	67.5415	61.2271	60.448	59.9668	62.4825	58.3117	50.2068	59.4884	50.2178	62.6362	57.7307	58.6208	59.2987	58.7996	51.6501		76410.5	70958.6	73048.6	71775	68520	60039.4	69842.7	72332.8	66155.3	53976.3	34006	26065.3	52640.2	23223.7	50798.1	20484.5	22005
326	235.033	218.379	224.745	220.784	210.901	184.697	214.931	222.655	203.728	166.31	104.938	80.6082	162.076	72.0767	156.665	63.4614	68.3535	62.0744	61.2107	60.6946	63.1615	58.9456	50.8796	60.0715	50.9841	63.3041	58.4716	59.2223	60.2033	59.4823	52.2272		76620.8	71191.6	73266.9	71975.6	68753.7	60211.2	70067.5	72585.5	66415.3	54217.1	34209.8	26278.3	52836.8	23497	51072.8	20688.4	22283.2
326.2	235.484	218.97	225.257	221.318	211.666	185.175	215.79	223.194	204.451	166.824	105.528	81.1136	162.74	72.7546	157.351	64.1071	69.163	62.5761	61.8999	61.5282	63.8263	59.6457	51.339	60.6264	51.5812	64.0183	59.1645	59.9835	60.9569	60.1629	52.8517		76814.9	71428	73478.8	72193.9	69045.4	60404.1	70390.7	72805.9	66691.9	54418	34423.2	26459.3	53085.8	23732.6	51327.9	20911.7	22561
326.4	235.867	219.335	225.651	221.811	212.278	185.654	216.49	223.824	204.914	167.438	106.082	81.5581	163.352	73.4215	157.902	64.8266	69.8883	63.2978	62.682	62.3478	64.4961	60.2904	51.8234	61.3296	52.0453	64.7485	59.8381	60.727	61.6251	60.9305	53.4725		76987	71590.9	73652.5	72399.1	69287.5	60597.5	70662.3	73056.2	66883.9	54651.8	34625.2	26620.6	53318.1	23964.8	51539.2	21159.4	22811.5
326.6	236.745	219.767	226.088	222.282	212.956	186.135	216.937	224.555	205.365	168.189	106.782	82.0985	163.936	74.2127	158.512	65.7094	70.6089	64.0024	63.316	62.9664	65.2966	60.9647	52.4812	61.8949	52.6669	65.5352	60.6298	61.5726	62.3797	61.7127	54.1658		77320.9	71775.9	73840.3	72597.3	69551.4	60791.7	70851.6	73339.7	67072.2	54930.5	34875	26813.4	53541.5	24237.9	51770	21460.7	23060.9
326.8	237.391	220.199	226.758	222.81	213.415	186.488	217.524	225.059	205.912	168.873	107.285	82.6106	164.553	74.7588	159.234	66.4567	71.3193	64.5671	63.893	63.7125	66.0023	61.5592	52.9746	62.6526	53.3299	66.281	61.2024	62.2444	62.9734	62.595	54.7823		77579.4	71961	74104.5	72814.3	69744	60944.3	71086.8	73549.3	67292	55187.7	35060.7	26997.1	53775.9	24431.2	52037.7	21718	23307.1
327	238.126	220.743	227.56	223.235	213.789	186.841	218.011	225.442	206.491	169.39	107.853	83.1871	165.072	75.3187	160.04	67.2895	71.9831	65.1363	64.5487	64.3039	66.7152	62.301	53.5112	63.2761	53.9092	66.9227	61.9706	62.7365	63.7761	63.353	55.3615		77867.2	72183	74412.1	72997.8	69909	61097	71289.6	73719.5	67522.6	55390.5	35267.9	27202.2	53978.5	24629.2	52333.1	22003.7	23538.5
327.2	238.514	221.182	228.174	223.804	214.196	187.377	218.882	226.232	207.108	170.097	108.481	83.8087	165.485	75.7396	160.838	68.1382	72.728	65.8758	65.1229	64.9239	67.4447	62.9487	54.2354	63.9272	54.4188	67.7374	62.5652	63.339	64.4438	64.1807	56.034		78041.8	72370.8	74658.5	73228.7	70084.9	61309.8	71618.2	74023.1	67765.7	55655.7	35495	27422.2	54146.7	24782	52626.2	22294.8	23796.6
327.4	238.932	221.676	228.607	224.411	214.767	187.788	219.256	226.937	207.663	170.942	108.866	84.3923	166.206	76.4813	161.355	68.8284	73.3246	66.5664	65.7325	65.7491	68.1279	63.5629	54.6779	64.7361	55.0651	68.4935	63.2752	64.0852	65.1475	64.7821	56.6351		78226.3	72576.7	74845.9	73472.2	70314.7	61481.8	71784.4	74299.2	67988.9	55966.4	35642.7	27630	54415.8	25040	52827.6	22534.4	24006.5
327.6	239.54	222.299	228.989	225.124	215.336	188.061	219.746	227.503	208.161	171.619	109.553	84.8338	166.843	77.0693	161.738	69.5418	74.0608	67.176	66.2628	66.5291	68.897	64.0877	55.198	65.5306	55.5979	69.2859	63.9415	64.8378	65.6951	65.653	57.2		78473.3	72825.2	75016.8	73750.6	70544.1	61608.8	71988.8	74530	68193.5	56222.4	35889.6	27791.6	54657.8	25247.9	52985.4	22781.9	24262.3
327.8	240.053	222.998	229.396	225.545	215.661	188.351	220.163	228.039	208.737	172.165	110.093	85.3092	167.516	77.6461	162.216	70.3249	74.8358	67.651	66.9026	67.2657	69.5574	64.7719	55.8556	66.3644	56.3312	70.1422	64.5711	65.6133	66.334	66.4474	57.882		78689.4	73098.7	75196	73933.7	70693.7	61741.5	72169.4	74751.2	68424	56435.7	36088.5	27964.4	54911.7	25452.4	53174.4	23052.5	24531.2
328	240.922	223.404	229.944	225.714	215.967	188.84	220.51	228.687	209.319	172.806	110.737	85.796	168.033	78.3323	162.852	70.86	75.7256	68.2755	67.4721	67.703	70.198	65.5246	56.6071	67.0868	57.1417	70.7839	65.2047	66.4959	67.2732	67.2917	58.4485		79022.4	73276.5	75421.6	74034.2	70837.2	61939.5	72327.3	75009.3	68656.6	56680.4	36321.7	28141.1	55114.8	25693	53415.5	23242.1	24838
328.2	241.243	224.015	229.901	226.221	216.01	189.165	220.851	229.305	209.859	173.28	111.3	86.3832	168.528	78.8628	163.55	71.4037	76.4301	68.8833	68.112	68.5295	70.9704	66.1789	57.1131	67.9669	57.7277	71.522	65.7334	67.158	68.1022	68.1894	59.0283		79176	73521.7	75453.5	74245.7	70894.5	62084	72483.3	75257.9	68875.7	56870.5	36528.7	28351	55310.9	25882.8	53677.1	23434.7	25084.4
328.4	241.687	224.544	230.224	226.599	216.186	189.748	221.199	229.764	210.361	173.678	111.695	86.8058	169.052	79.3581	163.974	71.9891	77.2021	69.7089	68.9009	69.1526	71.6382	66.9159	57.7277	68.6057	58.4282	72.2707	66.3465	67.8501	68.7106	68.8933	59.6049		79370	73740.2	75605.6	74415.1	70995.5	62313.2	72641.8	75454.5	69082.6	57035.9	36680.6	28507	55516.7	26061.2	53849.1	23641.2	25353.2
328.6	242.037	224.945	230.473	227.04	216.537	190.194	221.686	230.542	210.745	174.104	112.307	87.344	169.469	79.995	164.377	72.61	78.0824	70.5414	69.5489	69.8383	72.4004	67.6417	58.2721	69.3592	59.218	72.996	67.1114	68.6106	69.4227	69.6316	60.423		79533.4	73916.9	75733.4	74605.3	71154.1	62497.7	72846	75756.1	69250.8	57210.6	36904.1	28701.2	55687.5	26286.4	54014.3	23859.6	25657.9
328.8	242.397	225.311	230.906	227.478	217.118	190.527	221.951	230.869	211.121	174.768	112.799	87.7303	170.103	80.75	165.004	73.2261	78.8427	71.2387	70.2831	70.6182	73.1142	68.352	58.8939	70.0203	59.9522	73.803	67.7831	69.3631	70.1865	70.3826	61.1773		79700.1	74082.3	75921.9	74794.8	71388.4	62645.3	72977.5	75909.7	69416.6	57463.7	37088.3	28845.7	55929.9	26550.6	54253.3	24076.7	25923.5
329	242.638	225.83	231.411	227.883	217.51	190.963	222.541	231.093	211.546	174.988	113.4	88.0728	170.521	81.1908	165.542	73.7592	79.6071	71.8703	70.9269	71.3266	73.6479	69.0313	59.4735	70.5277	60.5731	74.5987	68.4098	70.0184	70.8561	71.1061	61.8702		79827.9	74298.1	76134.2	74973.5	71560.8	62826.8	73216	76029.6	69598.6	57571.1	37308.6	28976	56101.4	26711.8	54463.3	24266.8	26190.7
329.2	243.149	226.1	232.061	228.136	217.812	191.295	223.026	231.657	212.069	175.216	113.965	88.6727	171.144	81.8071	166.027	74.3014	80.2506	72.4468	71.6531	72	74.341	69.7822	60.1545	71.1562	61.1365	75.4453	69.0794	70.7711	71.4904	71.8585	62.4945		80044.7	74432.1	76394.5	75102.4	71703.7	62974.3	73420.2	76261.5	69813.1	57681.1	37517.3	29191.1	56340.6	26930.9	54656.1	24460	26418.5
329.4	243.479	226.511	232.549	228.355	218.244	191.771	223.641	231.815	212.133	175.833	114.52	89.153	171.658	82.4369	166.899	74.9878	80.8712	73.1342	72.2683	72.4535	75.0611	70.3429	60.9061	71.9212	61.7437	76.2141	69.6696	71.4185	72.149	72.4304	63.0882		80202	74612.7	76601.6	75220.1	71889.6	63169.4	73667.3	76359.9	69876.6	57919.4	37722.9	29367	56544.1	27154.7	54976.5	24701	26639
329.6	243.804	226.97	233.08	228.595	218.632	192.02	223.977	232.182	212.6	176.361	114.918	89.7961	172.146	82.8546	167.283	75.5358	81.6545	73.6521	73.0164	73.1991	75.7646	70.7907	61.4482	72.7716	62.3756	77.0213	70.225	72.1644	72.9771	72.9372	63.6111		80357.8	74809.3	76823.2	75344.9	72061.1	63289.8	73822.8	76527.2	70073	58128.6	37877	29596.8	56739.3	27308.9	55136.5	24896.6	26913.3
329.8	244.081	227.239	233.365	229.025	218.986	192.148	224.377	232.348	212.938	176.778	115.564	90.1589	172.476	83.4698	167.651	76.178	82.2222	74.4521	73.4388	73.8916	76.4309	71.4982	62.0884	73.4674	63.0303	77.6964	70.8938	72.8587	73.494	73.5582	64.2357		80497.9	74943.4	76963.8	75532.4	72221.6	63370.4	73999.5	76628.4	70227	58301.4	38113	29734.4	56882.6	27528.3	55291.3	25123.5	27116.9
330	244.551	227.401	233.869	229.422	219.401	192.168	224.657	232.667	213.254	177.184	116.17	90.7084	172.885	84.0921	168.144	76.6318	82.9578	75.0845	74.0197	74.6178	77.3103	72.0544	62.74	74.1558	63.6536	78.4414	71.588	73.635	74.2058	74.2016	64.7784		80701.8	75042.3	77176.8	75709.3	72402.3	63415.4	74136.8	76780.1	70373.8	58470.7	38336.1	29933.8	57052	27750.4	55487.5	25288.5	27376.1
330.2	244.872	227.876	234.189	229.698	219.583	192.395	224.969	232.866	213.699	177.633	116.898	91.2738	173.369	84.5894	168.583	77.2783	83.7237	75.7305	74.5808	75.442	77.9349	72.6189	63.3551	74.9518	64.0143	79.1851	72.2231	74.3695	74.9065	74.6445	65.3058		80856.7	75244.7	77329.2	75846.3	72506.3	63528.8	74284.8	76892.4	70563.4	58654.4	38599.7	30138.6	57246.4	27931.4	55666.1	25517.3	27645.6
330.4	245.293	228.144	234.282	229.802	219.782	192.524	225.271	233.008	213.96	178.028	117.317	91.7566	173.635	85.3006	168.959	77.783	84.3337	76.2102	75.0498	75.9906	78.6357	73.2287	63.9661	75.7633	64.5232	79.6833	72.9035	75.0885	75.6339	75.3339	65.7553		81044.8	75378.8	77406.8	75926.6	72616	63609.9	74429.5	76985.8	70692.4	58820.5	38761.5	30316.4	57369	28183.3	55824.1	25699.5	27863.9
330.6	245.717	228.403	234.426	230.012	219.958	192.905	225.543	233.444	214.292	178.5	117.939	92.2713	173.972	85.7444	169.313	78.3868	84.9326	76.8406	75.6315	76.5278	79.3276	73.7685	64.5199	76.6504	65.1963	80.315	73.5149	75.8376	76.2559	76.0114	66.2547		81234	75510	77501.2	76042	72718.1	63774.4	74564.5	77176.6	70844.9	59012.1	38990.6	30504.9	57515.1	28347.1	55974.9	25914.7	28078.7
330.8	246.075	228.57	234.655	230.199	220.261	193.237	225.659	233.852	214.668	179.045	118.417	92.4955	174.237	86.3136	169.956	78.9289	85.7155	77.4657	76.092	77.1123	80.1403	74.2068	65.0397	77.3991	65.5812	81.0389	74.1369	76.5886	76.9638	76.6856	66.848		81401.6	75611	77623.9	76149.8	72862.3	63922.8	74648	77358.2	71012.2	59228.1	39172.3	30597.5	57637.6	28552.5	56221.4	26109.7	28354.7
331	246.225	228.734	234.576	230.59	220.53	193.455	225.795	234.3	215.163	179.26	118.825	92.9933	174.492	86.7975	170.344	79.4801	86.3793	78.0919	76.6411	77.7035	80.8932	74.9109	65.4784	77.9733	66.2023	81.5706	74.8312	77.2518	77.5562	77.3847	67.5466		81500.5	75711	77644.7	76325.3	72995.4	64033.6	74738.1	77553.3	71219	59335.1	39331.1	30780.8	57756.9	28730	56383.9	26307.9	28591.5
331.2	246.372	228.801	234.55	230.859	220.594	193.414	225.903	234.401	215.315	179.513	119.509	93.6143	174.933	87.3224	170.882	79.9954	86.9192	78.8047	77.2274	78.3004	81.6813	75.5831	65.9934	78.5107	66.8191	82.3492	75.507	77.8162	78.2035	78.2331	68.0202		81598.4	75778.9	77683	76460.5	73060.7	64058.7	74819.1	77633.6	71312.3	59454.7	39581.4	31005.1	57937.8	28921.2	56596.1	26494.5	28787.6
331.4	246.742	229.08	234.551	231.05	220.984	193.761	226.152	234.839	215.309	179.925	120.028	94.0695	175.341	87.9008	171.269	80.6094	87.63	79.304	77.7507	78.9492	82.272	76.2418	66.5432	79.2149	67.2793	83.0953	76.1201	78.4217	78.8655	79.0581	68.7185		81770.3	75917.1	77730.2	76570	73234.1	64212.4	74946.8	77825.6	71353.4	59627.1	39777.3	31174.6	58108	29130.3	56758.5	26714	29040.6
331.6	247.038	229.359	234.526	231.084	221.187	194.038	226.442	234.863	215.539	180.304	120.579	94.5377	175.804	88.3086	171.69	81.2955	88.3249	79.7514	78.3053	79.4564	82.9025	76.7561	67.0457	79.9828	67.8218	83.8944	76.7635	79.059	79.6667	79.6592	69.4004		81917.8	76055.4	77768.8	76627.5	73345.6	64343	75088.2	77880.6	71472.7	59788.8	39984	31348.7	58296.6	29283.1	56932.4	26957.6	29288.5
331.8	247.421	229.469	234.716	231.32	221.397	194.101	226.562	235.019	215.878	180.809	121.094	94.9374	176.17	88.7881	172.14	81.9153	89.0229	80.3116	78.8841	79.9242	83.5094	77.4778	67.5093	80.6326	68.3878	84.6297	77.4385	79.716	80.1387	80.5119	70.1133		82094.3	76137.8	77878.8	76752	73459.5	64402.7	75173.3	77979.3	71628.3	59992.4	40179	31500.2	58453.2	29459.9	57116.1	27179.5	29537.8
332	247.446	229.484	234.758	231.457	221.724	194.144	227.013	235.347	215.955	181.045	121.672	95.4187	176.488	89.2303	172.48	82.5315	89.6797	80.9601	79.4962	80.595	84.0868	78.0122	67.997	81.1237	68.9964	85.6136	77.9334	80.4441	80.6242	81.2706	70.8538		82152.1	76188.7	77939.7	76843.7	73612.4	64455.8	75368.3	78135.2	71697.1	60106.9	40395.1	31679	58594	29624.5	57263.4	27400.5	29773.7
332.2	247.353	229.499	234.859	231.7	221.802	194.285	227.155	235.621	216.051	181.062	122.122	95.9992	176.782	89.8457	172.814	83.0467	90.3679	81.5262	80.1066	81.258	84.7046	78.6315	68.4396	81.7592	69.62	86.3644	78.5987	81.1234	81.181	81.9003	71.4199		82170.7	76239.6	78020.2	76970.7	73682.6	64541.5	75460.9	78273.3	71772.1	60148.8	40568.9	31890.9	58727	29846.7	57408.8	27588.1	30020.2
332.4	247.431	229.586	234.648	232.032	221.942	194.158	227.328	235.706	216.045	181.352	122.478	96.5306	177.204	90.3542	173.153	83.6503	91.1257	82.1606	80.8349	81.7155	85.273	79.2287	69.0509	82.3531	70.3071	86.9424	79.1691	81.9296	81.9798	82.5666	71.946		82246.1	76314.4	77997	77127.4	73773.5	64538.1	75563.8	78348.7	71813.4	60281.4	40711.7	32086.8	58902.6	30033.7	57556.1	27805.4	30290.2
332.6	247.424	229.538	234.739	232.12	221.874	194.286	227.578	235.752	216.037	181.695	122.915	97.0594	177.425	90.8307	173.429	84.4433	91.8261	82.6832	81.489	82.3334	85.8218	79.8995	69.4815	83.0172	70.7997	87.5198	79.6727	82.4905	82.688	83.3146	72.5365		82293.2	76344.3	78074.2	77203.1	73795.3	64619.5	75692.4	78411.1	71853.9	60431.8	40881.5	32282	59011.6	30210.3	57682.5	28085.8	30541.4
332.8	247.616	229.608	234.902	232.06	221.94	194.286	227.784	235.992	216.178	181.89	123.488	97.3519	177.511	91.3215	173.701	84.8782	92.4218	83.2255	81.9472	82.9498	86.2474	80.5792	69.9871	83.7417	71.1722	88.1044	80.1282	83.1155	83.2032	83.9007	73.283		82406.6	76413.5	78175.4	77229.6	73861.6	64658.4	75806.5	78538.1	71944	60533	41096.8	32398.7	59075.7	30391.8	57807.7	28247.5	30758
333	247.462	229.693	235.005	232.085	222.13	194.498	227.765	235.929	216.229	182.154	123.798	97.6953	177.709	91.7591	173.815	85.4884	92.9821	83.7155	82.536	83.4938	86.8752	81.0761	70.6119	84.2145	71.6453	88.8023	80.6924	83.7053	83.7089	84.4032	73.8564		82404.8	76487.8	78256.7	77284.3	73969.3	64767.8	75845.7	78564.4	72004.3	60657.3	41224.7	32532.5	59177.1	30555.8	57880.4	28467.6	30963
333.2	247.502	229.801	235.391	232.175	221.93	194.5	227.699	235.933	216.374	182.312	124.307	98.087	177.646	92.2293	174.081	85.9892	93.6613	84.3025	83.1428	84.1125	87.4803	81.651	71.0792	84.656	72.2387	89.3147	81.2466	84.3374	84.3099	85.2062	74.402		82467.7	76569.7	78432.3	77360.7	73947.1	64807.4	75869.3	78612.9	72095.8	60746.4	41419.1	32682.6	59191.6	30730.8	58003.8	28651.6	31207.9
333.4	247.562	229.802	235.472	232.01	221.762	194.555	227.978	236.03	216.328	182.391	124.569	98.5847	177.692	92.7307	174.277	86.4169	94.3138	84.7823	83.5652	84.5968	88.0297	82.1707	71.6065	85.2035	72.6932	89.9805	81.7717	84.9815	85.054	85.9683	74.9819		82537.2	76616	78506.4	77352.1	73935.5	64864.6	76007.9	78692.4	72123.8	60809.2	41531.3	32868.1	59242.5	30916.4	58104	28811.4	31444.2
333.6	247.631	229.721	235.432	232.127	221.703	194.6	227.891	235.774	216.081	182.496	124.926	98.9451	177.805	93.2855	174.588	86.9147	94.8794	85.2555	84.036	85.0725	88.5281	82.7931	72.0833	85.7872	73.1902	90.6053	82.3946	85.4754	85.7171	86.5659	75.3494		82609.7	76634.9	78540.1	77437.6	73960.1	64918.6	76024.4	78654.2	72084.6	60880.7	41675.3	33008.1	59315.7	31120	58242.6	28994.7	31651.8
333.8	247.891	229.826	235.316	232.042	221.619	194.502	227.988	235.839	216.219	182.719	125.357	99.2555	177.962	93.6388	174.964	87.3271	95.4838	85.7015	84.452	85.5333	88.9674	83.3155	72.5942	86.4504	73.6252	91.0555	82.8992	85.8485	86.305	87.1362	75.8311		82746	76715.9	78548.5	77455.6	73976.4	64924.8	76102.4	78723.1	72173.9	60991.6	41844.2	33131.5	59403.7	31256.6	58403	29149.8	31872.5
334	247.885	229.623	235.13	231.916	221.797	194.543	227.928	235.848	216.36	182.989	125.692	99.5619	178.245	93.9363	175.063	87.9101	96.099	86.2582	84.7797	86.1277	89.4568	83.9064	73.0396	86.9686	74.1162	91.644	83.2502	86.3754	86.6643	87.5609	76.473		82793.6	76694.1	78533.4	77459.9	74080.2	64977.4	76128	78773.2	72264.2	61118.3	41981.1	33253.7	59533.8	31374.7	58471	29362	32097.1
334.2	247.87	229.797	235.267	231.939	221.757	194.579	227.835	235.701	216.411	183.042	126.174	99.826	178.347	94.404	175.267	88.239	96.6264	86.7793	85.0949	86.7861	89.9747	84.2551	73.419	87.3663	74.5264	92.1723	83.8006	86.972	87.1091	88.018	76.8982		82838.2	76798.2	78626.2	77514	74111.2	65028.3	76142.5	78771.3	72324.6	61172.6	42167.4	33361.8	59603.6	31549.8	58574.2	29489.5	32292.5
334.4	247.672	229.633	235.093	231.812	221.706	194.457	227.733	235.691	216.255	183.184	126.635	100.128	178.4	94.836	175.49	88.7255	97.1541	87.3204	85.5196	87.324	90.5796	84.6397	73.9457	87.9376	74.921	92.7292	84.3717	87.5509	87.6445	88.5458	77.3501		82821.5	76789.3	78615.1	77517.9	74138.5	65026.4	76153.9	78815.1	72315.7	61256.7	42346.7	33482.8	59657	31713.2	58683.9	29669.8	32488.3
334.6	247.482	229.488	234.86	231.605	221.529	194.457	227.551	235.763	216.454	183.239	127.026	100.489	178.586	95.1727	175.765	89.2088	97.5857	87.8208	85.8782	87.9446	91.0769	85.1596	74.4184	88.4127	75.3497	93.352	84.9351	88.163	88.4007	89.139	77.7385		82807.5	76786.7	78584.2	77495	74123.6	65065.3	76138.6	78886.3	72425.5	61311.8	42502.9	33623.6	59754.9	31844.8	58811	29849.3	32652.2
334.8	247.166	229.37	234.603	231.611	221.357	194.333	227.516	235.792	216.373	183.459	127.218	100.826	178.778	95.6525	175.813	89.5464	98.1139	88.1944	86.2682	88.4312	91.5851	85.5386	74.897	88.9278	75.7392	93.7377	85.507	88.7545	88.9254	89.6483	78.2035		82751.2	76793.1	78545.1	77543.4	74110.3	65062.7	76172.4	78943.2	72441.7	61422.1	42592.6	33756.5	59854.9	32024.5	58862.2	29980.1	32848.5
335	247.158	229.249	234.039	231.332	221.162	194.286	227.673	235.747	216.242	183.587	127.556	101.204	179.095	95.9997	175.955	90.086	98.6236	88.8169	86.6245	88.9114	92.1274	85.932	75.3841	89.431	76.2586	94.2278	85.9697	89.2033	89.4208	90.1218	78.6722		82797.9	76798.4	78403.1	77496.2	74089.3	65085.8	76270.5	78975.2	72441.1	61501.6	42731.3	33903.3	59996.8	32159.9	58944.9	30178.8	33038.9
335.2	246.907	229.277	233.656	231.216	221.26	194.264	227.328	235.542	216.367	183.862	127.853	101.578	179.128	96.3553	176.097	90.6454	99.1117	89.2638	87.1906	89.4829	92.5389	86.489	75.7475	90.0554	76.642	94.6776	86.3918	89.8148	89.8781	90.5833	79.1951		82763.2	76853.7	78321.5	77503.6	74166.4	65117.3	76200.3	78953.7	72526.2	61630.5	42856.3	34048.9	60043.7	32298.3	59027.7	30384.3	33222.2
335.4	246.555	229.115	233.465	231.287	221.166	194.322	227.002	235.359	216.152	183.891	127.96	101.843	179.115	96.6121	176.132	91.1874	99.7343	89.6493	87.6476	89.989	93.0849	86.9707	76.2666	90.5752	77.1183	95.2409	86.834	90.3862	90.3933	91.0769	79.6929		82694.5	76845.2	78304.2	77573.7	74179.1	65175.6	76136.5	78939.4	72497.4	61677	42917.8	34158.1	60075.2	32403.7	59074.7	30584.3	33450.9
335.6	246.443	229.108	233.4	230.999	220.998	194.317	226.845	235.271	215.812	183.998	128.247	102.09	179.327	96.9212	176.216	91.6009	100.172	90.1734	88.0953	90.474	93.5841	87.2878	76.5438	91.181	77.6437	95.7489	87.1836	90.9871	90.9115	91.73	80.074		82706.3	76888.6	78329	77523.3	74166.9	65212.8	76129.2	78956.9	72426.5	61749.7	43039.7	34261.4	60182.1	32526.8	59138.1	30741.3	33617.7
335.8	246.242	228.988	233.106	230.743	220.613	194.255	226.688	235.057	215.603	183.959	128.378	102.401	179.101	97.2462	176.326	91.955	100.584	90.5863	88.615	90.9054	94.0352	87.7929	77.0202	91.7242	78.0434	96.2697	87.5903	91.2658	91.645	92.2401	80.6393		82688.1	76894.2	78277	77483.5	74081.8	65230.8	76121.8	78932.1	72399.5	61773.4	43109.3	34386.3	60142.1	32655.3	59210.3	30878.5	33776.1
336	246.072	228.871	232.755	230.556	220.412	194.249	226.506	234.736	215.431	184.113	128.444	102.7	179.072	97.5914	176.261	92.4165	101.172	91.0519	89.0898	91.2591	94.51	88.1613	77.3929	92.1953	78.5822	96.8819	87.9877	91.7789	92.068	92.7935	81.1889		82680.2	76900.7	78205.7	77466.8	74058.4	65267.7	76106	78871.3	72384.8	61862	43157.2	34507.2	60168.2	32790.7	59223.7	31051.9	33993.8
336.2	246.073	228.798	232.595	230.324	220.081	193.902	226.19	234.378	215.243	184.167	128.664	102.96	178.953	97.8652	176.224	92.8382	101.77	91.4542	89.5279	91.6833	95.0119	88.6474	77.8092	92.6611	79.0008	97.2681	88.4817	92.3453	92.5032	93.1809	81.6446		82729.7	76921.9	78198.4	77434.9	73991.2	65189.9	76045.1	78797.9	72364.7	61916.9	43256.8	34615.2	60164	32902.3	59246.5	31212.2	34215.1
336.4	245.742	228.393	232.331	230.137	219.87	193.631	226.114	234.083	214.852	184.124	128.921	103.152	178.784	98.188	176.143	93.233	102.334	91.9743	89.8371	92.0193	95.4144	89.1357	78.0913	93.1971	79.3649	97.8809	88.8887	92.8328	93.045	93.7549	82.1479		82667.6	76831.4	78156.1	77418.1	73964.3	65137.5	76064.7	78745.5	72276.2	61939.3	43369	34700.3	60142.9	33030.4	59254.5	31363.6	34425.2
336.6	245.384	228.269	232.039	230.06	219.67	193.395	225.756	233.542	214.738	184.124	129.103	103.318	178.731	98.4423	176.124	93.5825	102.794	92.4103	90.4039	92.5872	95.7589	89.4995	78.4868	93.6995	79.7627	98.3528	89.2931	93.2597	93.3521	94.1306	82.5489		82596.3	76835.3	78104.3	77438.2	73940.9	65096.8	75989.5	78610.2	72280.8	61976.1	43456.1	34776.8	60160.9	33135.7	59283.3	31499.9	34600.5
336.8	244.99	227.975	232.01	229.774	219.491	193.011	225.623	233.192	214.383	183.994	129.179	103.514	178.659	98.8194	176.049	93.8614	103.107	92.789	90.7009	92.953	96.243	89.9349	78.9002	94.2375	80.2648	98.799	89.7185	93.8701	93.8115	94.6607	83.0874		82512.6	76782	78141	77387.9	73924.6	65006.1	75989.8	78539.1	72204.2	61969.2	43507.5	34863.5	60172.4	33282.4	59293.3	31612.5	34726.4
337	244.589	227.575	231.719	229.47	219.098	192.607	225.456	232.741	214.15	183.859	129.414	103.536	178.672	99.146	175.956	94.1162	103.583	93.2753	90.9945	93.227	96.8475	90.4118	79.1898	94.6747	80.6328	99.2878	90.2224	94.3059	94.2885	95.0359	83.6677		82426.5	76692.8	78089.3	77331.4	73836	64908.6	75978.7	78433.7	72168.6	61960.5	43612.5	34891.6	60212.5	33412.2	59297.2	31717.2	34907.5
337.2	244.091	227.286	231.407	229.104	218.573	192.256	225.139	232.486	214.003	183.912	129.512	103.692	178.401	99.4968	175.933	94.396	104.098	93.6041	91.3118	93.6897	97.1904	90.679	79.6434	95.0948	80.9148	99.742	90.7348	94.7255	94.6974	95.5952	84.1202		82307.5	76640.8	78030.4	77253.9	73702.8	64828.7	75916.9	78394.3	72161.8	62015.1	43671.4	34964.9	60156.8	33550.3	59324.6	31830.3	35101.8
337.4	243.704	226.638	230.994	228.717	218.16	191.843	224.814	231.975	213.856	183.813	129.644	103.85	178.199	99.8534	175.875	94.8337	104.54	94.2927	91.7112	94.0015	97.6011	91.0887	80.0613	95.5548	81.403	100.206	91.307	95.2964	95.1349	96.0183	84.5682		82225.7	76467.7	77937.4	77169.1	73607.2	64727.8	75852.2	78268.4	72155	62018.5	43741.9	35039	60124.3	33690.5	59340.2	31996.9	35271.8
337.6	243.464	226.256	230.451	228.298	217.8	191.621	224.353	231.686	213.537	183.584	129.763	104.111	178.113	100.173	175.754	95.1636	104.959	94.6275	92.0667	94.4139	97.9893	91.5083	80.3986	95.843	81.8276	100.63	91.8919	95.8308	95.6106	96.557	84.958		82193.4	76384	77800.3	77073.4	73529.3	64691.2	75741.6	78217.2	72090.1	61978	43808	35147.9	60130.9	33818.4	59334.6	32127.2	35434.2
337.8	243.116	225.868	229.99	228.132	217.354	191.343	224.022	231.319	213.197	183.28	129.994	104.088	178.17	100.409	175.817	95.6568	105.33	94.9418	92.4259	94.8058	98.4915	91.8643	80.793	96.393	82.2195	101.059	92.1078	96.2197	96.0833	96.9665	85.4467		82124.6	76298.2	77690.6	77063	73422.2	64635.7	75674.6	78139.6	72017.9	61912	43912	35160.9	60185.8	33918.2	59391	32312.9	35580.5
338	242.785	225.362	229.465	227.802	216.856	191.105	223.648	230.599	213.11	183.277	130.006	104.282	178.162	100.696	175.575	96.1695	105.781	95.2262	92.7218	95.2683	98.8602	92.2492	80.9889	96.7868	82.6871	101.499	92.4217	96.6415	96.5229	97.357	85.9275		82061.3	76172.4	77559.2	76997.1	73297.3	64593.5	75593	77942.5	72031.2	61947.6	43942	35247.3	60218.8	34035.2	59344.3	32505.3	35754
338.2	242.173	224.896	229.005	227.165	216.275	190.822	223.132	230.165	212.821	183.083	130.2	104.377	178.097	101.002	175.696	96.5705	106.217	95.6089	93.0204	95.5297	99.3612	92.6128	81.344	97.2039	83.0562	101.95	92.767	97.1111	96.9857	97.9617	86.3636		81902.9	76059.8	77449.5	76827.2	73144.2	64536	75463.2	77841.8	71976.1	61918.7	44033.6	35300.3	60232.4	34158.9	59420.4	32660.1	35922.6
338.4	241.865	224.546	228.378	226.625	215.929	190.33	222.874	229.782	212.496	183.015	130.322	104.555	177.856	101.171	175.69	97.0529	106.64	95.9228	93.3547	95.9489	99.7156	93.0682	81.6793	97.5764	83.3543	102.452	93.1723	97.5346	97.4824	98.4939	86.9098		81847.1	75986.4	77283.1	76689.9	73070.4	64407.7	75420.6	77758.2	71908.6	61932.3	44101	35381.4	60186.5	34236.3	59453.5	32842.7	36087
338.6	241.632	223.951	227.941	226.036	215.387	189.957	222.301	229.533	212.202	182.886	130.415	104.818	177.585	101.328	175.466	97.4389	107.108	96.2993	93.7474	96.4507	100.02	93.3438	82.062	97.8739	83.776	102.953	93.741	97.8598	97.8447	98.978	87.2487		81816.6	75829.8	77180.8	76535.8	72930	64319.4	75271.1	77719.9	71851.6	61925.2	44158.5	35491.4	60130.3	34309.7	59412.8	32992.8	36266.8
338.8	241.264	223.582	227.374	225.539	215.006	189.675	221.856	228.934	211.766	182.611	130.476	104.896	177.323	101.605	175.54	97.835	107.568	96.6393	93.9198	96.9885	100.377	93.6451	82.3984	98.1612	84.1453	103.335	94.0121	98.2637	98.223	99.4217	87.7162		81740.2	75749.6	77034.3	76412.6	72844	64261.9	75164.8	77562.8	71746.3	61868.6	44205.3	35538.8	60077	34423.8	59473	33146.5	36444
339	240.812	223.264	226.79	224.959	214.565	189.297	221.392	228.376	211.26	182.226	130.558	105.174	177.054	101.915	175.25	98.181	107.989	96.7758	94.2641	97.4303	100.743	94.1129	82.6083	98.4455	84.5192	103.718	94.4684	98.7177	98.6015	100.009	88.1215		81635.3	75686.5	76881.8	76261.1	72737.5	64171.7	75051.9	77419.5	71617.1	61774.6	44259.2	35654	60021.3	34549.2	59409.8	33283.4	36608.3
339.2	240.218	222.689	226.341	224.392	214.268	188.83	220.848	227.918	210.698	182.091	130.641	105.413	176.732	102.071	175.356	98.575	108.399	96.9918	94.5	97.6985	101.21	94.6348	83.0042	98.9174	84.777	104.191	94.7327	99.0123	98.9813	100.258	88.5115		81481.9	75536.1	76774.9	76113.8	72679.7	64051.1	74911.6	77309.8	71468.8	61765.3	44313.4	35756.1	59947.5	34622.5	59480.8	33436.6	36768.9
339.4	239.621	221.973	225.796	223.981	213.925	188.445	220.34	227.434	210.341	181.886	130.839	105.532	176.378	102.396	175.167	98.8731	108.858	97.3224	94.8953	98.0303	101.613	95.0484	83.1682	99.2349	85.0345	104.678	95.1774	99.3178	99.4014	100.549	88.9657		81327.4	75337.6	76635.2	76019.2	72606.1	63958.2	74783.4	77191.1	71389.7	61732.1	44406.8	35817.6	59862.7	34753.2	59451.7	33557.5	36946.4
339.6	238.942	221.585	225.333	223.475	213.579	187.961	219.762	227.062	209.693	181.666	130.867	105.636	176.059	102.617	175.024	99.086	109.217	97.7065	95.173	98.2747	101.93	95.2769	83.3798	99.6246	85.3673	105.105	95.5562	99.7007	99.7903	101.045	89.3125		81144.7	75250.3	76523.1	75892.1	72531.4	63831.6	74631.2	77110.3	71211.7	61693.8	44442.4	35874	59789.6	34848.7	59438.2	33649.6	37090.1
339.8	238.51	221.261	224.706	223.021	213.031	187.442	219.362	226.708	208.959	181.418	131.034	105.781	175.825	102.816	174.923	99.333	109.612	97.8684	95.4492	98.6262	102.454	95.6715	83.5713	99.9966	85.7707	105.445	96.0955	100.062	100.287	101.382	89.629		81045.7	75184.5	76355.1	75782.5	72387.9	63692.8	74539.2	77035.4	71004.3	61645.8	44525.4	35944.4	59745.3	34936.9	59438.8	33753.4	37246.2
340	238.015	220.601	224.245	222.325	212.626	186.964	218.819	226.275	208.369	181.099	131.25	105.935	175.502	103.13	174.56	99.5561	109.862	98.1844	95.5748	98.9621	102.811	95.9247	83.7298	100.373	86.0055	105.717	96.4146	100.53	100.557	101.576	89.8708		80925.1	75004.3	76243.3	75590.5	72292.8	63567.8	74398.5	76933.5	70845.5	61573.7	44625	36017.9	59670.7	35064.2	59350.4	33849.1	37353.1
340.2	237.256	220.129	223.525	221.747	211.836	186.662	218.237	225.761	207.961	180.932	131.098	106.021	175.358	103.394	174.373	99.8923	110.33	98.5152	95.8318	99.2763	103.106	96.303	83.9609	100.719	86.2943	105.991	96.715	100.795	101.003	101.881	90.3287		80714.5	74887.9	76043.2	75438.3	72066.6	63502.4	74244.2	76803.9	70748.3	61553.1	44599.5	36068.3	59656.8	35174.6	59321.7	33983.4	37534.3
340.4	236.319	219.442	222.835	221.305	211.353	185.978	217.579	225.259	207.249	180.669	131.045	106.094	175.2	103.677	174.099	100.161	110.594	98.6623	96.1439	99.5559	103.575	96.5778	84.3612	101.145	86.6787	106.423	96.8686	101.205	101.371	102.317	90.7012		80443	74698.1	75853	75332.2	71944.6	63306.9	74063.9	76678.2	70547.6	61499.7	44607.7	36114.4	59638.1	35291.7	59263.3	34094.8	37646.2
340.6	235.619	218.806	222.421	220.582	210.863	185.407	217.044	224.683	206.643	180.405	131.143	106.14	175.173	103.712	174.007	100.306	110.874	98.8825	96.415	99.9051	103.988	96.9312	84.5555	101.555	87.0307	106.788	97.1464	101.693	101.786	102.578	90.917		80251.8	74525.3	75756.6	75130.2	71819.9	63149.6	73925.2	76527	70382.6	61445.9	44667.3	36151.3	59663.9	35324.3	59266.8	34164.2	37763.7
340.8	234.975	218.236	221.903	220.022	210.144	184.884	216.545	224.041	206.278	180.221	131.131	105.875	174.904	103.987	173.756	100.428	111.143	99.031	96.7499	100.211	104.315	97.2504	84.8094	102.002	87.3176	107.08	97.5474	102.028	102.044	103.034	91.146		80079.5	74374.8	75624.5	74983.5	71617.1	63008.5	73798.5	76353.2	70299.5	61419.3	44689.4	36082.2	59607.3	35438.8	59216	34225.9	37877.5
341	234.375	217.648	221.235	219.351	209.513	184.163	215.995	223.358	205.794	179.677	131.052	105.981	174.592	104.101	173.336	100.654	111.295	99.2681	96.928	100.414	104.699	97.4654	85.1278	102.329	87.7393	107.361	97.8845	102.398	102.407	103.554	91.3805		79921.9	74218	75441.1	74798.7	71443.9	62799.6	73654.3	76165.1	70175.8	61269.9	44688.7	36139.5	59535.9	35498.4	59107.6	34323	37951.6
341.2	233.68	216.918	220.599	218.754	208.817	183.635	215.372	222.641	205.608	179.426	130.997	105.959	174.457	104.127	173.005	100.796	111.434	99.6637	97.2014	100.85	104.95	97.6053	85.4575	102.625	88.0842	107.711	98.0647	102.629	102.587	104.013	91.7113		79731.6	74012.4	75268.4	74638.9	71248.4	62656.3	73484.9	75965.1	70153.4	61220.2	44696.2	36153.2	59524.7	35528.1	59029.3	34391.6	38021.3
341.4	233.053	216.188	219.757	218.204	208.068	183.098	214.682	221.82	205.142	178.93	130.739	105.903	174.081	104.247	172.769	100.963	111.72	99.9671	97.4613	101.041	105.064	97.9368	85.7771	102.963	88.3421	108.009	98.2379	102.929	102.804	104.257	92.0475		79564.3	73806.6	75025	74494.8	71034.4	62509.7	73292.4	75729.3	70035.5	61086.7	44634.3	36155.3	59431.3	35589.9	58983.3	34468.8	38141.2
341.6	232.314	215.557	219.038	217.59	207.465	182.508	213.817	221.184	204.794	178.773	130.612	106.171	173.893	104.426	172.615	101.214	111.961	100.136	97.7522	101.257	105.369	98.2831	86.0739	103.337	88.6106	108.371	98.5413	103.314	103.176	104.732	92.3978		79358.5	73634.3	74823.4	74328.7	70870	62344.7	73039.9	75556.5	69957.6	61068.9	44617.1	36268	59401.8	35671.9	58965.3	34574.7	38245.9
341.8	231.767	215.064	218.321	217.044	206.803	182.036	213.329	220.24	204.34	178.41	130.521	106.31	173.542	104.487	172.253	101.313	112.249	100.309	97.9359	101.461	105.723	98.3946	86.2645	103.565	88.9793	108.772	98.8401	103.668	103.694	105.062	92.7549		79218	73508.9	74622.1	74185.6	70685.3	62219.9	72915.9	75278	69843.4	60980.5	44612.1	36336.8	59316.7	35713.7	58876.1	34628.8	38366.7
342	231.034	214.49	217.444	216.578	206.319	181.45	212.696	219.573	203.712	177.897	130.519	106.281	173.169	104.717	171.807	101.361	112.485	100.636	98.2852	101.542	105.865	98.7781	86.5284	103.755	89.2109	109.219	99.1372	104.012	104.01	105.425	92.9403		79013.6	73355.6	74365.8	74069.7	70561.1	62055.9	72742	75094	69669.5	60840.8	44637.5	36348.1	59223.8	35813.2	58758	34665.5	38469.9
342.2	230.246	213.889	216.714	215.712	205.529	180.897	212	218.838	203.196	177.518	130.42	106.281	172.618	105.056	171.523	101.583	112.75	100.93	98.3382	101.812	106.105	99.0304	86.7009	103.909	89.3923	109.469	99.4321	104.276	104.349	105.649	93.0843		78790.2	73192.8	74159.5	73816.6	70332	61903	72546.4	74886.4	69533.7	60746.7	44629.7	36369.4	59069.9	35950.2	58695.2	34761.7	38583
342.4	229.4	213.278	215.879	215.029	204.928	180.323	211.365	218.142	202.72	177.164	130.617	106.457	172.294	105.212	171.286	101.9	112.949	101.281	98.5794	102.026	106.118	99.1414	86.9386	104.153	89.7314	109.992	99.7139	104.557	104.847	105.966	93.3472		78546.6	73026.4	73917	73625.9	70167.3	61742.6	72371.4	74691.8	69411.3	60661	44723.3	36450.9	58993.5	36024.6	58648.3	34890.6	38673.7
342.6	228.645	212.744	215.024	214.36	204.299	179.755	210.471	217.473	202.002	176.899	130.443	106.483	171.932	105.193	170.975	102.178	113.199	101.525	98.8344	102.426	106.245	99.3711	87.0952	104.48	90.0531	110.301	100.066	104.924	105.096	106.301	93.8304		78333.8	72886.1	73667.2	73439.7	69992.8	61584.1	72107.4	74506.2	69205.9	60605.6	44689.8	36481.1	58903.9	36039.1	58576	35006.2	38782
342.8	227.89	212.004	214.157	213.689	203.735	179.128	209.798	216.986	201.432	176.584	130.281	106.376	171.193	105.379	170.631	102.331	113.562	101.843	99.0868	102.767	106.505	99.5918	87.426	104.593	90.3279	110.561	100.326	105.256	105.43	106.419	94.0034		78120.7	72675	73413	73252.6	69840.4	61405.1	71918.8	74382.8	69050.9	60533	44660.3	36465.7	58685	36123.9	58492.3	35079.1	38929.1
343	227.105	211.162	213.429	212.759	203.07	178.406	209.378	216.457	200.753	176.179	130.289	106.54	170.577	105.461	170.335	102.647	113.803	101.986	99.2164	103.212	106.822	99.8791	87.6445	104.867	90.5477	110.778	100.726	105.58	105.776	106.814	94.1454		77897	72428.6	73206.1	72976.3	69653	61193.3	71816.7	74244.8	68858.3	60429.4	44689.1	36543.2	58507.9	36173.1	58424.9	35207.9	39034.4
343.2	226.284	210.456	212.615	211.799	202.443	177.846	208.861	215.853	199.981	175.705	130.43	106.307	170.009	105.45	169.834	102.843	114.079	102.18	99.3803	103.505	107.084	100.188	87.8951	105.139	90.7925	111.216	100.862	105.837	106.006	107.155	94.261		77660.7	72228.5	72969.5	72689.4	69478.4	61036.7	71681.1	74080.7	68633.5	60302	44763.6	36484.6	58347.1	36190.4	58287	35295.7	39151.9
343.4	225.293	209.605	211.542	210.975	201.802	177.298	208.136	215.346	199.357	175.269	130.312	106.167	169.681	105.562	169.499	103.051	114.338	102.465	99.5889	103.599	107.422	100.396	88.071	105.472	90.8766	111.466	101.03	106.09	106.152	107.482	94.5428		77365.6	71978.4	72643.5	72448.8	69298.8	60884.1	71473.9	73949.8	68459.2	60187.4	44749.1	36457.7	58268.5	36250	58206	35387.7	39263.7
343.6	224.485	208.948	210.824	210.08	201.313	176.762	207.638	214.641	198.62	174.769	130.254	106.051	169.21	105.673	169.203	103.381	114.667	102.615	99.8383	103.892	107.777	100.661	88.2481	105.834	91.1186	111.679	101.303	106.342	106.313	107.832	94.6714		77133	71794.5	72439.1	72183.5	69171.1	60735.4	71344.4	73750.6	68245.8	60050.6	44755.3	36439.1	58140.6	36309.2	58138.2	35521.7	39399.6
343.8	223.972	208.24	210.438	209.339	200.548	176.201	206.867	213.692	198.048	174.288	130.357	106.22	168.851	105.584	168.758	103.517	114.847	102.893	100.012	104.073	108.035	100.792	88.5268	106.068	91.3136	111.921	101.442	106.655	106.534	108.034	94.9536		77001.6	71592.9	72348.6	71970.7	68948.4	60577.9	71120.9	73467.3	68088.9	59920.2	44816.7	36518.4	58051	36299.8	58019	35589.1	39484.4
344	223.21	207.395	209.704	208.634	199.605	175.651	206.115	213.02	197.393	174.055	130.313	106.106	168.279	105.566	168.336	103.624	115.135	103.055	100.136	104.375	108.315	100.96	88.7811	106.245	91.4865	112.09	101.775	106.983	106.742	108.061	95.3712		76784.2	71343.9	72138.2	71770.1	68664.1	60423.9	70903.6	73278.9	67903.2	59874.9	44827.7	36500.5	57888	36314.7	57907.6	35646.7	39606.4
344.2	222.83	206.642	208.93	207.917	198.848	174.901	205.712	212.215	196.753	173.669	130.06	105.932	167.654	105.67	167.998	103.722	115.391	103.336	100.279	104.41	108.601	101.093	89.031	106.465	91.4612	112.26	101.952	107.24	106.758	108.223	95.632		76698.1	71126.2	71913.7	71565	68443.5	60200.9	70806.1	73044.4	67722.4	59776.9	44766.7	36461.8	57706.5	36371.6	57824.9	35701.1	39717.6
344.4	222.072	205.874	208.159	207.227	198.028	174.453	205.157	211.408	196.195	172.96	130.051	106.046	167.393	105.867	167.948	103.839	115.656	103.426	100.332	104.534	108.922	101.272	89.0911	106.876	91.4117	112.589	102.142	107.505	106.923	108.475	95.7317		76481.6	70903	71690	71369	68200.8	60081.6	70656.1	72808.9	67569.6	59567.4	44789.6	36522.2	57650.1	36460.6	57841.3	35762.2	39831.9
344.6	221.471	205.075	207.52	206.539	197.443	173.935	204.462	210.506	195.472	172.359	130.013	105.915	167.087	105.978	167.561	103.92	115.911	103.454	100.49	104.647	109.103	101.377	89.2521	107.13	91.7155	112.923	102.395	107.778	107.023	108.605	96.0481		76318.9	70668.8	71511.4	71173.3	68038.9	59938	70457.6	72540.4	67359.7	59394.9	44802.5	36498.3	57578.2	36520	57741.5	35810.8	39942.9
344.8	220.562	204.235	206.762	205.899	196.841	173.359	203.748	209.766	194.762	172.012	129.838	105.83	166.629	106.061	167.239	104.002	116.046	103.66	100.569	104.915	109.096	101.492	89.5017	107.36	91.8938	113.246	102.643	108.045	107.173	108.774	96.3759		76049.8	70420.2	71291.5	70994	67870.8	59774.2	70252.3	72327.3	67153.9	59309.7	44768.1	36490.2	57453.7	36569.8	57664	35859.9	40012.7
345	219.943	203.445	206.008	205.435	196.054	172.639	202.96	209.061	193.977	171.535	129.749	106.011	166.081	106.114	167.047	104.049	116.153	103.916	100.683	105.26	109.15	101.73	89.7156	107.65	92.069	113.541	102.98	108.249	107.377	108.896	96.5172		75880.3	70188.5	71072.8	70875.1	67638.6	59560.5	70021.2	72126	66922.1	59179.6	44763.4	36573.8	57297.9	36609.3	57631.2	35896.9	40072.8
345.2	219.222	202.74	205.143	204.978	195.142	172.033	202.167	208.257	193.346	171.235	129.704	106.034	165.489	106.055	166.799	104.123	116.338	104.005	100.678	105.485	109.183	101.828	89.9102	107.838	92.3038	113.648	103.173	108.416	107.562	109.2	96.7805		75675.4	69985.8	70815.4	70758.4	67363	59385.8	69788	71890.3	66743	59110.3	44773.8	36602.9	57126.8	36610.2	57579	35943.3	40159.9
345.4	218.211	201.882	204.271	204.188	194.451	171.447	201.469	207.591	192.741	170.928	129.67	106.012	165.065	106.168	166.502	104.317	116.586	104.013	100.69	105.677	109.349	101.925	90.0334	108.065	92.5086	114.036	103.394	108.579	107.842	109.363	96.9771		75370.1	69730	70555.2	70526.5	67163.4	59217.8	69587.4	71701.9	66572.7	59038.5	44788	36616.5	57013.5	36670.4	57509.8	36031.1	40268.8
345.6	217.511	201.018	202.936	203.348	193.845	170.827	200.909	206.849	191.955	170.479	129.615	105.963	164.633	106.147	166.068	104.585	116.789	104.135	101	105.966	109.647	102.116	90.1656	108.445	92.7689	114.274	103.504	108.805	108.109	109.888	97.0994		75171.8	69471.8	70134.7	70277.1	66992.8	59037.8	69434.2	71487	66339.6	58917.5	44794.9	36620.8	56897.2	36684.4	57393.1	36144.6	40362.3
345.8	216.502	200.217	202.027	202.657	193.183	170.091	200.168	206.068	191.334	170.149	129.501	106.011	164.437	106.195	165.861	104.707	116.977	104.306	101.063	106.209	109.747	102.281	90.4288	108.634	92.9437	114.507	103.659	108.887	108.421	110.274	97.1979		74866.4	69235	69860.9	70078.8	66802.7	58817.5	69218.1	71258.3	66163.3	58837.5	44781.4	36658.6	56862.3	36722.2	57354.7	36207.7	40450.6
346	215.804	199.583	201.108	202.05	192.562	169.368	199.268	205.28	190.848	169.894	129.52	105.986	164.009	106.287	165.325	104.875	117.03	104.404	101.272	106.462	109.989	102.579	90.4842	108.797	93.2105	114.821	103.839	109.205	108.579	110.415	97.5565		74668.2	69055.7	69583.4	69909.3	66626.5	58601.3	68946.7	71026.9	66033.4	58783.3	44813.9	36671.2	56747.1	36775.3	57202.4	36286.8	40492.4
346.2	214.722	198.981	200.181	201.265	191.988	168.975	198.488	204.551	190.056	169.576	129.277	105.961	163.531	106.317	164.882	105.031	117.176	104.529	101.347	106.681	110.088	102.728	90.6119	108.906	93.37	114.908	103.854	109.562	108.791	110.805	97.7317		74336.8	68887.2	69302.7	69677.9	66466.2	58499.1	68716.5	70815.6	65797.4	58707.2	44755.7	36683.7	56614.4	36806.9	57082.1	36361.7	40566.3
346.4	214.256	198.327	199.401	200.609	191.087	168.312	197.843	203.772	189.657	169.167	129.224	105.926	163.217	106.448	164.473	105.067	117.394	104.801	101.552	106.825	110.399	102.888	90.7597	109.211	93.6152	114.973	104.09	109.782	108.944	111.133	97.8418		74218.3	68700.5	69072.5	69491	66192.5	58303.3	68532.8	70586.6	65697.2	58599.4	44763.2	36692.8	56538.4	36873.6	56973.4	36395.2	40665.3
346.6	213.448	197.572	198.609	199.678	190.386	167.71	197.14	202.98	189.002	168.83	129.092	105.825	162.796	106.497	164.082	105.256	117.629	104.816	101.8	106.908	110.691	103.011	90.9587	109.369	93.8347	115.094	104.202	109.978	109.219	111.32	98.0184		73981.1	68478.5	68837.9	69208.4	65987.8	58128.3	68328.7	70352.9	65508.1	58516.5	44743.3	36678.9	56425.1	36911.9	56870.8	36481.7	40770.2
346.8	212.698	196.931	197.931	198.809	189.731	166.95	196.423	202.306	188.382	168.447	128.97	105.795	162.361	106.53	163.289	105.345	117.773	104.949	101.943	107.037	110.934	103.11	90.9291	109.668	93.945	115.352	104.497	110.254	109.524	111.45	98.2043		73763.7	68295.7	68642.5	68947	65798.7	57898.3	68119.5	70159.7	65330.9	58417.4	44726.8	36689.7	56306.8	36944.6	56628.6	36533.6	40843.7
347	212.077	196.193	197.288	197.973	188.99	166.346	195.645	201.659	187.719	168.005	128.702	105.818	162.061	106.598	162.985	105.394	117.744	105.057	102.129	107.085	111.039	103.332	91.0045	109.812	94.1024	115.498	104.619	110.542	109.623	111.67	98.3999		73590.7	68079	68458.9	68696.6	65579.5	57722.1	67888.8	69975.7	65138.5	58297.7	44659.6	36718.8	56235.2	36989.5	56555.8	36571.7	40857.2
347.2	211.346	195.632	196.75	197.422	188.415	165.852	194.757	200.992	187.227	167.43	128.371	105.653	161.433	106.703	162.648	105.33	118.024	105.374	102.12	107.182	111.13	103.511	91.1481	109.966	94.2435	115.613	104.793	110.667	109.781	111.867	98.5217		73379.3	67923.4	68311.6	68544.9	65417.7	57583.8	67619.6	69784.4	65005.2	58131.7	44570.4	36682.7	56049.5	37047.3	56471.4	36570.6	40977.9
347.4	210.659	194.912	196.266	196.856	187.631	165.373	194.065	200.301	186.636	167.008	128.043	105.499	160.961	106.774	162.246	105.363	118.072	105.402	102.24	107.319	111.222	103.432	91.2167	110.037	94.3236	115.772	104.932	110.881	109.885	112.067	98.7195		73182.9	67712.4	68182.8	68387.8	65183	57450.6	67418.2	69584.6	64837.3	58018.6	44482.1	36650.4	55917.9	37093.3	56364.3	36603.1	41018.2
347.6	209.774	194.207	195.637	195.987	186.899	164.731	193.421	199.452	185.818	166.461	127.816	105.381	160.48	106.71	161.83	105.376	118.229	105.467	102.221	107.504	111.294	103.587	91.1952	110.138	94.5152	116	104.882	111.017	110.257	112.421	98.8339		72917.4	67506.4	68003.4	68125.1	64966.1	57260.5	67233.1	69329.5	64590.3	57861.8	44428.8	36630.4	55782.8	37092.4	56252.1	36628.7	41096.4
347.8	208.953	193.504	195.169	195.149	186.007	164.141	192.467	198.713	185.23	166.065	127.691	105.336	160.272	106.472	161.608	105.422	118.42	105.58	102.418	107.593	111.447	103.779	91.3596	110.21	94.7467	116.075	105.142	111.063	110.516	112.621	99.0622		72673.9	67300.7	67879.8	67872.8	64693.2	57088.2	66940	69112.4	64423	57757.4	44410.9	36635.9	55742.6	37031	56207.3	36665.8	41186.5
348	207.889	192.902	194.182	194.321	185.486	163.606	191.712	197.927	184.475	165.605	127.677	105.399	159.867	106.322	161.23	105.598	118.475	105.715	102.384	107.822	111.452	103.887	91.5381	110.454	94.8409	116.405	105.326	111.098	110.968	112.725	99.2943		72345.4	67129.9	67575.3	67623.7	64549.1	56934.9	66715.8	68878.6	64197.3	57630.5	44431.6	36678.9	55633.7	37000.1	56108	36748.1	41229.3
348.2	207.288	192.185	193.615	193.628	184.959	162.96	190.779	197.069	183.756	165.16	127.557	105.44	159.393	106.275	160.659	105.666	118.537	105.79	102.405	107.977	111.503	104.026	91.7598	110.632	94.8593	116.725	105.428	111.167	111.267	112.778	99.4863		72177.7	66918.8	67416.7	67421.3	64402.7	56742.7	66429.2	68619.4	63983.8	57508.7	44415.3	36714.2	55500.6	37005	55941.5	36792.9	41274.6
348.4	206.628	191.562	192.818	192.935	184.213	162.588	189.991	196.217	183.093	164.753	127.391	105.406	158.85	106.143	160.488	105.713	118.708	106.009	102.384	108.232	111.52	104.219	91.9472	110.697	95.0049	116.767	105.525	111.553	111.459	113.002	99.5902		71989.2	66740.2	67177.8	67218.6	64179.8	56645.7	66192.9	68362	63789.6	57399.9	44383	36723.5	55343.3	36980.2	55914	36830.4	41357.9
348.6	206.052	190.75	192.12	192.212	183.653	162.065	189.342	195.416	182.537	164.375	127.246	105.246	158.298	106.09	160.109	105.846	118.782	106.014	102.43	108.448	111.496	104.216	91.9484	110.83	95.0768	117.011	105.538	111.615	111.774	113.273	99.8941		71829.7	66495.4	66973	67005.1	64021.4	56495.9	66004.6	68122	63632.4	57301.1	44358	36688.8	55182.7	36983	55814	36897.9	41407.4
348.8	205.204	189.966	191.256	191.346	183.097	161.364	188.584	194.911	181.889	163.935	127.188	105.235	158.051	106.005	159.981	106	118.949	106.045	102.524	108.669	111.701	104.292	92.0202	110.874	95.1739	117.233	105.726	111.92	111.916	113.424	100.028		71575.2	66260.1	66710.1	66741.5	63864.2	56283.8	65778.1	67985	63442.9	57180.5	44363.2	36706	55128.2	36974.5	55801.4	36972.8	41489.4
349	204.53	189.236	190.522	190.537	182.509	160.518	187.921	194.075	181.293	163.341	127.233	105.202	157.758	106.023	159.476	105.966	119.043	105.943	102.541	108.846	112.084	104.674	92.2011	111.251	95.2886	117.394	105.813	112.095	112.165	113.717	100.176		71381	66043.4	66492.2	66497.4	63695.6	56020.8	65584.4	67732.2	63271.3	57006	44404.3	36715.5	55057.5	37002	55657.1	36982.1	41546
349.2	203.727	188.669	189.769	189.827	181.871	160.01	187.043	193.427	180.641	162.949	127.314	105.299	157.291	106.152	159.175	106.101	119.263	105.912	102.535	108.945	112.16	104.669	92.4545	111.343	95.4862	117.516	106.225	112.282	112.348	113.766	100.268		71141.5	65883.2	66267.3	66287.6	63509.4	55875.5	65315.4	67544.7	63079.8	56901.8	44458	36770.4	54926	37068.3	55583.9	37050.5	41646.6
349.4	202.869	188.048	189.018	189.257	181.239	159.452	186.571	192.538	180.106	162.414	127.087	105.092	156.707	106.295	158.681	106.154	119.349	106.183	102.66	109.143	112.253	104.87	92.4925	111.682	95.5674	117.8	106.354	112.451	112.441	113.793	100.473		70882.4	65704	66042.9	66126.4	63324.9	55712.5	65187.9	67272.8	62929	56747.5	44404.2	36719.1	54753.4	37139.5	55443.1	37090.2	41700.5
349.6	202.381	187.268	188.385	188.466	180.561	158.761	186.043	192.013	179.281	161.841	126.719	104.939	156.033	106.414	158.207	106.237	119.509	106.339	102.719	109.254	112.407	105.09	92.5834	111.809	95.6863	117.906	106.453	112.566	112.569	113.928	100.464		70752.4	65468.9	65859.4	65887.7	63124.1	55502.8	65040.6	67127.7	62676.6	56579.6	44301	36686.7	54549.1	37202.3	55309.2	37140.5	41780.3
349.8	201.614	186.563	187.596	187.842	179.771	158.277	185.447	191.48	178.606	161.246	126.543	104.814	155.538	106.552	157.876	106.208	119.69	106.511	102.784	109.453	112.53	105.25	92.5143	111.876	95.8527	117.985	106.43	112.577	112.561	114.169	100.536		70524.6	65259.7	65621.1	65707.1	62883.9	55365.3	64869.4	66979.7	62476.4	56403.9	44264.7	36663.9	54407.2	37271.9	55225	37151.6	41867.6
350	200.632	185.913	186.852	187.29	178.913	157.623	184.862	190.787	178.036	160.787	126.319	104.657	155.216	106.619	157.563	106.182	119.986	106.509	102.795	109.432	112.732	105.285	92.6429	112.217	95.961	118.193	106.514	112.615	112.516	114.326	100.608		70221.2	65069.6	65398.2	65551.5	62619.6	55168	64701.7	66775.4	62312.6	56275.5	44211.7	36629.9	54325.6	37316.7	55147	37163.7	41995.1
350.2	199.686	185.183	186.072	186.508	178.077	156.822	184.286	190.095	177.087	160.197	126.359	104.487	154.781	106.573	157.286	106.235	119.963	106.645	102.884	109.389	113.003	105.376	92.8952	112.282	96.0587	118.396	106.592	112.755	112.582	114.492	100.732		69930	64851.1	65162.4	65315.1	62362.6	54919.1	64537	66571.3	62015.9	56101	44250.9	36591.3	54204.3	37321.9	55081.6	37203.5	42011
350.4	198.863	184.475	185.348	185.691	177.459	156.308	183.66	189.331	176.411	159.795	126.167	104.354	154.238	106.572	156.866	106.215	120.128	106.819	102.836	109.515	113.095	105.472	93.035	112.598	96.2024	118.487	106.734	112.806	112.698	114.476	100.973		69681.6	64640	64945.9	65066.1	62181.6	54770.3	64354.5	66341.6	61814.4	55992.2	44208.9	36565.6	54045	37342.8	54965.8	37217.7	42092.9
350.6	197.915	183.799	184.614	185.155	176.809	155.815	183.067	188.472	175.657	159.508	125.862	104.225	153.576	106.428	156.372	106.312	120.176	106.934	102.934	109.52	113.066	105.635	93.1283	112.659	96.2861	118.693	106.889	112.839	112.687	114.617	101.125		69389	64439.9	64725.7	64915.3	61989.2	54628.7	64183.3	66078.3	61585.3	55923.5	44127.2	36541.3	53843.7	37313.7	54824	37273	42133.7
350.8	197.027	182.95	183.798	184.35	176.014	155.179	182.282	187.744	175.118	159.062	125.554	104.191	153.13	106.175	155.88	106.361	120.111	107.091	103.061	109.697	113.11	105.686	93.2784	112.771	96.346	118.728	106.896	112.834	112.832	114.499	101.204		69117.1	64178.9	64476.3	64670	61745.7	54436.8	63944.5	65860.6	61431.4	55798.9	44044.3	36550.2	53718	37246.2	54682.7	37311.4	42134.9
351	196.562	182.117	183.06	183.503	175.325	154.585	181.494	186.957	174.4	158.719	125.427	104.115	152.625	106.235	155.511	106.384	120.084	107.234	103.069	109.68	113.074	105.797	93.4008	112.852	96.3973	118.78	107.016	112.993	112.93	114.751	101.365		68993.3	63923.1	64254.1	64409.6	61539.1	54259.3	63704.4	65621.9	61214.4	55710.4	44024.9	36544.4	53571.4	37288.5	54584.4	37340.8	42149.5
351.2	195.724	181.491	182.087	182.95	174.788	153.997	180.744	186.098	173.786	158.334	125.301	104.024	152.131	106.173	155.23	106.382	120.236	107.224	103.032	109.659	113.18	105.864	93.3654	112.907	96.6276	118.777	107.104	113.255	113.117	114.99	101.622		68738.3	63739.6	63949	64252	61385.5	54083.7	63477.3	65357.6	61033.6	55606.9	44005.7	36533.2	53428.4	37288	54516.8	37361.4	42226.9
351.4	194.824	180.678	181.385	182.351	174.276	153.383	179.638	185.247	173.194	157.987	125.317	103.981	151.737	106.008	154.916	106.412	120.251	107.171	103.015	109.467	113.26	105.753	93.5248	112.972	96.6447	118.969	107.295	113.524	113.048	114.997	101.71		68461.2	63490.2	63738.7	64078.1	61240.6	53898.8	63124.8	65095.8	60860.4	55516.6	44036.4	36538.9	53320.4	37251.2	54437.5	37393.2	42256.2
351.6	194.077	179.832	180.653	181.406	173.647	152.695	178.959	184.462	172.469	157.456	125.23	103.905	151.195	105.92	154.541	106.421	120.294	107.286	102.958	109.527	113.18	105.777	93.5795	112.764	96.7925	119.05	107.311	113.691	113.228	115.152	101.844		68237.5	63228.9	63517.6	63782.3	61054.3	53687.6	62922	64856.8	60640.1	55361.5	44030.9	36533	53160.2	37241.5	54336.6	37417.6	42295.4
351.8	193.192	179.129	179.72	180.743	173.238	152.115	178.196	183.767	171.78	156.966	124.841	103.728	150.633	105.937	154.036	106.447	120.407	107.181	103.055	109.572	113.122	105.92	93.6487	112.893	96.9959	119.178	107.432	113.884	113.296	115.271	101.909		67964.9	63017.6	63225.5	63585.4	60945.1	53514.1	62689.4	64649.2	60432.2	55220.6	43919.1	36491.5	52992.7	37268.6	54189.9	37448.1	42359.2
352	192.536	178.475	178.851	180.193	172.619	151.619	177.205	183.086	171.178	156.402	124.619	103.65	150.235	105.806	153.406	106.443	120.509	107.209	103.172	109.78	113.042	105.898	93.6696	112.966	97.1371	119.4	107.67	113.906	113.538	115.353	101.896		67772.7	62823.2	62955.6	63427.9	60761.9	53369.9	62376.2	64446.3	60254.7	55053.5	43865.9	36484.8	52882.7	37243.7	53998.9	37467.9	42419.2
352.2	191.67	177.676	177.979	179.466	171.773	150.997	176.42	182.43	170.352	155.983	124.386	103.411	149.982	105.696	153.092	106.477	120.415	107.309	103.237	109.971	113.163	105.92	93.6624	112.982	97.2063	119.472	107.814	114.145	113.591	115.452	101.943		67506.2	62577.5	62684.2	63207.9	60498.5	53181.1	62135.1	64251.8	59998	54937.2	43808.7	36421.4	52823.7	37226.1	53919	37501.2	42410.2
352.4	191.044	177.19	177.188	178.898	171.152	150.49	175.652	181.725	169.678	155.396	124.32	103.248	149.643	105.688	152.549	106.384	120.434	107.236	103.274	110.033	113.233	106.03	93.5237	113.101	97.4507	119.647	107.781	114.233	113.664	115.573	101.977		67323.9	62441.8	62441.1	63043.7	60314	53032.7	61899.8	64039.9	59794.5	54761.6	43810.4	36384.6	52734.2	37244.5	53758.3	37489.7	42440.9
352.6	190.273	176.554	176.582	178.241	170.314	149.788	174.763	181.115	169.084	154.846	124.103	103.173	149.223	105.712	152.043	106.498	120.686	107.212	103.229	110.111	113.289	106.011	93.5077	113.144	97.5369	119.782	107.856	114.423	113.692	115.686	101.878		67090.3	62252.9	62262.8	62847.8	60052.7	52815.2	61621.4	63861.1	59619	54598.7	43758.7	36378.8	52616	37274.1	53610.4	37551.2	42553.9
352.8	189.466	175.725	175.796	177.568	169.565	149.195	173.921	180.509	168.524	154.307	123.902	103.084	148.763	105.728	151.603	106.376	120.651	107.225	103.239	110.29	113.184	105.961	93.5792	113.128	97.6887	119.747	108.028	114.456	113.561	115.524	101.856		66843.6	61995.8	62020.8	62646	59822.5	52636	61359.3	63683.6	59455.3	54439.5	43712.6	36368	52483.6	37300.8	53485.5	37529.5	42565.7
353	188.813	174.858	175.226	176.731	168.88	148.473	173.156	179.798	167.834	153.892	123.667	102.808	148.265	105.554	151.094	106.34	120.698	107.09	103.26	110.401	113.223	105.955	93.6545	113.169	97.7758	119.721	107.972	114.291	113.607	115.606	101.913		66651	61724.9	61854.8	62386	59614.6	52411	61124.1	63468.7	59245.4	54323.9	43654.5	36291.2	52337.5	37260.6	53336.2	37538	42606.4
353.2	187.931	174.163	174.353	175.921	168.073	147.627	172.624	179.098	167.052	153.327	123.306	102.659	147.908	105.701	150.817	106.528	120.746	106.966	103.276	110.393	113.335	106.087	93.661	113.412	97.9379	119.83	107.893	114.549	113.676	115.725	101.942		66377.2	61514.4	61581.5	62135.3	59363.4	52141.9	60970.8	63257.4	59002.8	54155.1	43551.7	36259.2	52241.1	37333.6	53268.6	37625.7	42647.5
353.4	187.371	173.299	173.505	175.142	167.215	146.808	171.925	178.243	166.322	152.628	123.102	102.437	147.61	105.55	150.332	106.51	120.761	107.101	103.17	110.561	113.433	105.996	93.6618	113.464	98.0128	119.642	108.055	114.675	113.751	115.863	101.947		66216.9	61243.9	61316.7	61895.2	59093.8	51881.9	60758.3	62991.1	58778.2	53938.7	43504.2	36201.2	52165.4	37301.4	53127.3	37640.6	42676.9
353.6	186.429	172.555	172.853	174.375	166.29	146.152	171.244	177.359	165.809	152.004	122.953	102.309	147.291	105.386	150.058	106.486	120.739	107.093	103.159	110.497	113.548	106.108	93.568	113.444	97.902	119.493	108.063	114.661	113.777	115.982	101.978		65921.3	61015.4	61120.8	61659	58800.1	51679.3	60551.9	62714.1	58630.1	53748.6	43476.2	36176.5	52082.1	37264.5	53060.5	37653.4	42693.3
353.8	185.649	171.739	172.006	173.634	165.463	145.645	170.611	176.472	165.203	151.47	122.724	102.033	146.79	105.456	149.722	106.213	120.685	106.934	103.057	110.342	113.452	106.138	93.706	113.533	97.9334	119.427	108.008	114.698	113.72	116.053	101.849		65682.6	60761.3	60855.7	61431.7	58540.8	51529.2	60362.2	62435.8	58448.8	53590.1	43419.8	36099.3	51934.3	37310.3	52971.6	37578.2	42698.4
354	184.971	171.035	171.337	172.804	164.896	144.966	169.881	175.804	164.489	151.042	122.514	102.092	146.196	105.479	149.333	106.301	120.749	107.088	102.898	110.295	113.259	106.178	93.7523	113.551	97.9941	119.52	107.986	114.826	113.809	116.076	101.997		65479.7	60546.4	60653.3	61172.6	58373.2	51318	60137.9	62234.6	58229.1	53468.9	43370	36140.6	51753.4	37339.6	52863.9	37630.6	42745.1
354.2	184.048	170.299	170.507	172.07	164.395	144.335	169.275	174.847	163.819	150.393	122.229	102.133	145.719	105.4	148.827	106.227	120.724	107.016	102.832	110.298	113.326	106.147	93.909	113.585	97.8688	119.398	107.941	114.783	113.968	116.151	102.029		65189.8	60319.9	60393.6	60947.2	58228.7	51123.5	59957.2	61930.8	58024.7	53269.2	43293.5	36175.5	51613.7	37332.7	52714.5	37625.6	42760.4
354.4	183.098	169.58	169.723	171.427	163.707	143.668	168.634	174.027	163.098	149.927	122.005	101.883	145.242	105.32	148.397	106.084	120.62	107.099	102.743	110.213	113.319	106.218	93.8546	113.532	97.7099	119.5	107.99	114.949	113.988	116.261	102.202		64889.9	60099.2	60149.8	60753.7	58017.8	50915.9	59763.9	61675.2	57801.9	53134.1	43238.6	36107.3	51473.8	37325.4	52591.9	37596.2	42747.7
354.6	182.18	168.908	168.719	170.611	162.866	142.964	168.054	173.282	162.436	149.371	121.931	101.689	144.808	105.265	147.887	106.127	120.667	107.272	102.585	110.232	113.35	106.333	93.7598	113.599	97.8046	119.733	108.017	114.945	114.17	116.417	102.227		64601	59894.8	59827.8	60498.7	57752.3	50695	59591.9	61445.8	57599.8	52967	43236.7	36058.9	51348.9	37327	52440.7	37632.6	42788.5
354.8	181.444	168.158	167.952	169.724	162.252	142.626	167.339	172.463	161.795	148.813	121.776	101.653	144.353	105.109	147.378	105.98	120.59	107.236	102.57	110.299	113.298	106.255	93.7541	113.512	97.8191	119.665	108.116	114.823	114.174	116.366	102.348		64376.3	59662.5	59589.4	60218.1	57567	50603.7	59371.9	61189.9	57404.9	52798.9	43206.1	36066.5	51216.4	37292.7	52289.7	37601.7	42785.3
355	180.752	167.579	167.249	169.073	161.62	142.21	166.524	171.624	161.139	148.246	121.451	101.549	143.797	104.828	146.94	105.935	120.454	107.093	102.545	110.18	113.387	106.134	93.763	113.481	97.7444	119.75	107.985	114.707	114.098	116.328	102.366		64167	59490.5	59373.4	60020.9	57375.1	50484.6	59116	60926.5	57204.3	52627.3	43115.1	36049.9	51047.9	37213.9	52163.7	37606.9	42761.2
355.2	180.005	166.866	166.541	168.256	160.977	141.52	165.643	170.972	160.511	147.913	121.227	101.275	143.159	104.842	146.358	105.71	120.396	106.96	102.61	110.106	113.213	106.079	93.6868	113.547	97.6969	119.9	107.98	114.83	114.159	116.428	102.464		63937.8	59270.8	59155.4	59764.5	57179	50267.9	58836.4	60729.3	57013.5	52538.7	43059.8	35972.9	50850.1	37239.9	51986.4	37548.2	42764.7
355.4	179.264	166.155	165.873	167.579	160.333	140.87	164.956	170.119	159.779	147.342	120.911	101.226	142.637	104.672	145.862	105.684	120.505	107.033	102.611	110.098	113.166	106.041	93.705	113.476	97.6682	119.891	107.912	114.661	114.175	116.451	102.471		63710.4	59051.5	58951.3	59557.6	56982.3	50065.2	58625.4	60460.3	56785.5	52365.3	42971.8	35975.7	50693.2	37200.4	51839.4	37560.1	42827.5
355.6	178.236	165.432	165.171	166.673	159.777	140.22	164.272	169.261	159.143	146.705	120.765	101.103	142.206	104.374	145.241	105.647	120.468	106.95	102.674	110.067	113.283	105.955	93.5971	113.545	97.547	119.838	107.969	114.629	114.095	116.474	102.421		63380.7	58827.6	58734.8	59268.9	56816.7	49862.2	58415.1	60189.2	56591.3	52168.3	42944	35952.2	50568.5	37115.4	51647.7	37568.1	42838.4
355.8	177.453	164.688	164.452	165.651	158.839	139.691	163.377	168.489	158.57	146.221	120.618	100.718	141.661	104.172	144.599	105.563	120.313	106.844	102.569	109.993	113.279	105.963	93.4079	113.505	97.5499	119.68	107.971	114.57	114.041	116.53	102.463		63137.8	58596	58512	58938.6	56514.9	49702.1	58129.5	59948.4	56419.2	52025.4	42915.9	35835.5	50403	37064.4	51448.3	37559.3	42807.4
356	176.616	163.864	163.586	164.916	158.119	138.988	162.416	167.561	157.934	145.679	120.423	100.541	141.229	103.929	144.254	105.552	120.337	106.684	102.357	109.817	113.224	105.911	93.2969	113.566	97.7996	119.905	108.013	114.505	114.049	116.465	102.323		62875.3	58335.6	58236.6	58710.1	56290.4	49479.7	57820.1	59651.7	56224.5	51861.7	42870.6	35792.6	50277.5	36998.7	51354.4	37576.5	42840
356.2	175.78	163.115	162.897	164.096	157.494	138.356	161.59	166.799	157.3	145.191	119.887	100.168	140.698	103.674	143.7	105.357	120.245	106.535	102.407	109.673	113.187	105.793	93.3528	113.574	97.7016	119.661	107.906	114.476	113.901	116.517	102.29		62612.8	58101.6	58023.9	58451	56099.4	49282.4	57558.4	59413.8	56030.3	51717	42703.7	35679.8	50116.6	36928.7	51185.9	37528.2	42831.3
356.4	175.071	162.398	162.007	163.28	156.794	137.718	160.803	165.87	156.431	144.602	119.362	99.9971	140.219	103.559	143.2	105.324	120.163	106.509	102.399	109.516	112.959	105.553	93.2538	113.452	97.6248	119.719	107.719	114.635	113.631	116.701	102.234		62395.3	57878.6	57739.3	58193	55881.4	49082.7	57310.2	59116.1	55752	51536.2	42540.6	35639	49974.1	36908.4	51036.5	37537.5	42826.1
356.6	174.232	161.482	161.286	162.63	156.096	137.005	160.044	165.004	155.738	144.257	119.013	99.6991	139.63	103.568	142.776	105.179	120.104	106.353	102.405	109.505	112.948	105.528	93.2496	113.549	97.5505	119.541	107.857	114.587	113.744	116.53	102.16		62131.1	57584.5	57514.6	57993.9	55663.8	48856	57071.7	58840.4	55536.2	51442	42440	35552.7	49792.1	36932.3	50913.9	37506.8	42829.1
356.8	173.261	160.731	160.493	161.899	155.286	136.305	159.24	164.151	154.946	143.815	118.678	99.6131	139.041	103.457	142.264	104.992	120.065	106.456	102.348	109.497	112.792	105.5	93.1471	113.457	97.4619	119.527	107.877	114.601	113.662	116.721	102.15		61819.5	57348.8	57263.9	57765.6	55406	48633.6	56816.8	58569.1	55284.7	51313.2	42344.3	35542	49609.8	36913.5	50759.8	37461.1	42839.2
357	172.176	159.952	159.616	160.777	154.543	135.625	158.279	163.324	154.155	143.448	118.369	99.362	138.496	103.384	141.685	104.906	119.868	106.28	102.151	109.28	112.77	105.416	93.008	113.46	97.4064	119.496	107.824	114.572	113.642	116.642	102.201		61466.8	57102.9	56982.9	57397.4	55171.9	48418.1	56505.6	58306.7	55033.3	51210.9	42257.7	35472.2	49443.1	36908.1	50581.5	37451.4	42792.9
357.2	171.587	159.233	158.973	160.078	153.726	134.889	157.539	162.438	153.324	142.988	118.069	99.135	137.896	103.236	141.184	104.91	119.612	106.139	102.05	109.226	112.651	105.377	93.0217	113.383	97.3561	119.282	107.68	114.611	113.427	116.68	102.26		61290.9	56878	56785.2	57179.9	54910.9	48182.4	56272.9	58022.9	54767.3	51075.3	42174.2	35411	49256.5	36875.9	50430.9	37473.9	42725.4
357.4	170.758	158.2	158.099	159.57	153.194	134.214	156.526	161.531	152.531	142.428	117.783	98.9541	137.268	103.122	140.84	104.693	119.56	105.997	102.043	109.196	112.549	105.262	92.9358	113.356	97.3464	119.39	107.638	114.631	113.32	116.491	102.083		61028.9	56540.7	56504.6	57030.3	54751.5	47968.1	55942.4	57731.2	54514.6	50903.8	42095.6	35366.2	49059.6	36855.8	50336.2	37417.3	42730.7
357.6	170.002	157.136	157.242	158.815	152.62	133.398	155.805	160.653	151.668	141.886	117.301	98.8301	136.627	102.937	140.376	104.473	119.419	106.012	102.063	109.141	112.404	105.137	92.9708	113.292	97.1896	119.247	107.335	114.547	113.248	116.426	102.136		60792.7	56191.8	56229.7	56792.2	54576.9	47703.1	55715.9	57449.5	54236.5	50738.4	41946.8	35341.6	48857.8	36810.3	50198.5	37359.5	42704.2
357.8	169.294	156.401	156.546	157.989	151.715	132.617	155.246	159.826	150.966	141.414	117.004	98.5719	136.045	102.827	139.787	104.402	119.277	105.85	101.946	109.204	112.291	104.994	92.7274	113.125	97.2873	119.173	107.225	114.558	113.316	116.325	102.142		60573.4	55960.3	56012.2	56528.5	54283.6	47450.4	55547	57185.7	54015.6	50597.9	41864	35269	48676.9	36791.5	50015.8	37355	42677.3
358	168.358	155.709	155.752	157.028	151.113	131.923	154.484	158.876	150.182	140.899	116.963	98.252	135.451	102.685	139.298	104.285	119.26	105.728	101.815	109.325	112.038	104.975	92.5457	113.3	97.1156	119.03	107.228	114.447	113.267	116.068	102.058		60272.2	55743.8	55759.2	56216	54098.5	47228.4	55305.3	56877.6	53765.2	50441.8	41872.8	35174.2	48491.5	36761.2	49868.7	37334	42695.1
358.2	167.358	154.969	155.007	156.323	150.3	131.318	153.83	158.052	149.511	140.341	116.525	98.0729	134.892	102.396	138.751	104.2	119.206	105.722	101.678	109.352	111.906	104.911	92.3306	113.12	97.0228	118.828	107.174	114.397	113.251	116.086	101.953		59947.6	55509.9	55523.5	55994.9	53837.5	47038.1	55101.9	56614.2	53554.8	50270.1	41739.3	35129.7	48318.3	36678.2	49700.6	37324.4	42699.6
358.4	166.584	154.195	154.345	155.593	149.581	130.699	153.158	157.313	148.802	139.611	116.292	97.866	134.247	102.058	138.15	104.107	119.114	105.543	101.412	109.174	111.855	104.616	92.3258	113.023	96.9901	118.584	106.994	114.27	113.013	115.909	101.872		59703.7	55263.5	55317.2	55764.5	53609.8	46842.5	54891.8	56381	53330.6	50036.6	41679.1	35075.2	48114.1	36577.6	49513	37311.9	42690.5
358.6	165.816	153.505	153.558	155.034	148.861	130.074	152.362	156.388	148.069	139.029	116.222	97.6935	133.731	101.963	137.785	103.95	118.98	105.54	101.201	109.244	111.945	104.632	92.1672	112.876	96.8613	118.498	106.788	114.116	112.93	115.787	101.707		59461.6	55046.9	55065.9	55595.2	53381.6	46644.5	54637	56080.7	53097.5	49855.8	41677.2	35032.9	47955.9	36563.9	49409.7	37276.5	42666.2
358.8	165.192	152.731	152.727	154.428	148.143	129.468	151.39	155.607	147.285	138.419	115.774	97.3908	133.013	101.687	137.29	103.846	119.018	105.515	101.077	109.182	111.864	104.447	91.9652	112.622	96.7927	118.363	106.806	114.039	112.926	115.596	101.487		59270.9	54799.9	54798.4	55408.8	53153.7	46453.1	54318.7	55831.8	52845.9	49664.7	41539.7	34943.8	47725.1	36485.3	49259.7	37259.9	42703.7
359	164.269	152.041	151.942	153.687	147.303	129.027	150.655	154.729	146.691	137.901	115.344	96.9484	132.527	101.31	136.85	103.612	118.95	105.461	100.961	109.004	111.705	104.448	91.8565	112.555	96.5712	118.225	106.693	114.101	112.877	115.518	101.405		58972.6	54582.7	54547.2	55173.6	52881.8	46320.7	54085.1	55547.7	52662.1	49506.5	41408.5	34804.5	47577.2	36370.3	49129.2	37196.7	42703.1
359.2	163.335	151.489	151.334	152.856	146.448	128.4	150.024	153.912	146.019	137.38	114.991	96.7011	132.267	101.202	136.3	103.564	118.828	105.18	100.894	108.905	111.459	104.161	91.754	112.433	96.3721	117.945	106.478	113.806	112.807	115.396	101.347		58669.9	54414.8	54359.2	54905.9	52604.1	46121.3	53888.6	55285.2	52450	49346.9	41304.8	34735	47510.3	36351.8	48959	37200.2	42683
359.4	162.396	150.826	150.455	152.082	145.8	127.984	149.234	153.03	145.294	136.855	114.721	96.3659	131.658	101.108	135.722	103.4	118.718	105.106	100.597	108.733	111.344	104.104	91.7649	112.28	96.1621	117.695	106.453	113.8	112.754	115.42	101.296		58365.1	54206.9	54073.5	54658.3	52400.5	45997.4	53634.7	54999	52218.7	49185.7	41230.7	34633.9	47317.9	36338.2	48778.5	37162	42667.2
359.6	161.445	149.928	149.817	151.334	144.918	127.396	148.456	152.212	144.693	136.274	114.386	96.2111	131.126	100.892	135.251	103.372	118.423	105.051	100.377	108.372	111.315	104.029	91.7078	112.08	96.1188	117.468	106.25	113.592	112.71	115.431	101.124		58055.6	53914.1	53874.2	54419.7	52112.5	45811.6	53384.8	54735.4	52031.6	49004.1	41133.2	34597.5	47152.9	36280.8	48636.3	37172.6	42584.9
359.8	160.786	149.108	149.149	150.598	144.108	126.83	147.481	151.534	143.894	135.791	113.992	95.8848	130.615	100.827	134.668	102.976	118.096	104.794	100.194	108.298	111.207	104.007	91.7713	112.036	95.9672	117.327	106.021	113.493	112.544	115.243	100.962		57850.8	53649.1	53663.8	54185.2	51850.1	45633.4	53063.7	54521.9	51773.1	48857.6	41014.3	34499.4	46995.3	36277.6	48453.5	37050.8	42490.9
360	159.817	148.126	148.297	149.755	143.444	126.065	146.832	150.812	143.23	135.331	113.682	95.4572	130.151	100.696	134.196	102.84	117.682	104.57	100.077	108.231	111.018	104.057	91.5505	111.979	95.8035	117.251	105.91	113.352	112.662	115.102	100.897		57534.1	53325.4	53386.9	53911.8	51639.8	45383.4	52859.5	54292.3	51562.8	48719.2	40925.5	34364.6	46854.4	36250.6	48310.6	37022.4	42365.5
360.2	159.086	147.397	147.315	148.914	142.748	125.34	145.977	150.041	142.52	134.705	113.345	95.2557	129.682	100.356	133.566	102.809	117.666	104.381	99.9722	107.909	110.762	103.857	91.3711	111.974	95.7388	117.19	105.795	113.28	112.546	114.997	100.933		57302.8	53092.4	53062.9	53638.8	51417.8	45147.5	52580.9	54044.8	51335.7	48520.7	40826.9	34311.1	46711.5	36148.2	48110.5	37031.8	42383.3
360.4	158.113	146.475	146.433	147.992	142.03	124.62	145.551	149.386	141.795	134.138	112.968	95.0566	129.251	100.043	133.072	102.708	117.39	104.338	99.7273	107.748	110.47	103.573	91.3442	111.895	95.6515	117.167	105.664	113.14	112.415	114.823	101.006		56983.9	52789.6	52774.5	53336.3	51187.6	44913	52456.6	53838.7	51102.9	48343.3	40713.7	34258.4	46582.1	36055.5	47959.1	37016	42307.4
360.6	157.404	145.548	145.597	147.157	141.29	123.943	144.774	148.337	141.044	133.386	112.74	94.7475	128.829	99.8567	132.295	102.512	117.353	104.176	99.5207	107.537	110.436	103.445	91.179	111.904	95.5119	116.941	105.547	112.849	112.16	114.651	100.932		56759.9	52484.6	52502.3	53064.8	50949.2	44693.8	52205.5	53490.3	50860.5	48099	40654	34165.9	46455.7	36008.3	47705.6	36965.8	42317.5
360.8	156.666	144.805	144.589	146.354	140.428	123.184	143.993	147.671	140.111	132.815	112.472	94.4693	128.234	99.5152	131.693	102.283	117.124	104.061	99.4221	107.414	110.329	103.293	91.0884	111.8	95.4632	116.878	105.56	112.671	112.036	114.53	100.775		56525.1	52245.6	52167.7	52804.5	50666.4	44444.8	51952.7	53279.7	50552	47919.7	40579.9	34084.5	46266.8	35905.1	47514.8	36903.7	42258.3
361	155.752	143.92	143.722	145.481	139.378	122.535	143.159	146.859	139.372	132.151	112.247	94.1	127.747	99.0979	131.129	102.063	116.931	103.807	99.3412	107.231	110.187	103.159	90.8598	111.912	95.3973	116.742	105.435	112.516	111.754	114.338	100.583		56226.5	51955.1	51883.6	52518.6	50315.5	44235.1	51680.4	53016.1	50313.3	47706.5	40521.2	33970.1	46116.7	35774.3	47337.6	36844.7	42212.1
361.2	154.965	143.242	142.743	144.718	138.841	121.846	142.247	145.867	138.492	131.447	111.852	93.8589	127.18	98.718	130.473	101.707	116.859	103.53	99.2222	107.241	109.948	102.932	90.6291	111.765	95.181	116.552	105.542	112.338	111.404	114.083	100.488		55973.4	51739	51558.8	52272.1	50149.4	44010.8	51379.6	52687.2	50023.3	47478.7	40400.9	33901.8	45937.4	35656.9	47126.8	36736.6	42209.5
361.4	154.024	142.519	141.968	143.863	138.261	121.05	141.621	144.861	137.757	130.819	111.609	93.6236	126.52	98.4509	129.89	101.418	116.673	103.375	98.9919	107.132	109.693	102.64	90.4518	111.622	95.0396	116.391	105.36	112.174	111.254	114.082	100.364		55664.3	51506.4	51307.2	51992.1	49967.5	43747.5	51181.8	52352.8	49785.4	47278	40335.5	33835.6	45724.3	35580.2	46942.2	36652.5	42165.6
361.6	153.225	141.681	141.069	142.967	137.442	120.564	140.916	144.011	136.939	130.218	111.373	93.5788	125.998	98.1727	129.226	101.188	116.621	103.16	98.8002	106.842	109.566	102.342	90.232	111.319	94.8686	116.222	105.226	111.957	110.961	113.801	100.082		55406.2	51231.8	51010.6	51696.9	49699	43595.9	50955.2	52074.4	49517.1	47086.8	40272.5	33838.1	45560.9	35499.2	46728.1	36589.6	42170.2
361.8	152.406	140.825	140.221	142.279	136.605	119.866	140.117	143.099	136.23	129.627	110.889	93.3824	125.389	98.0149	128.6	100.862	116.444	102.918	98.5592	106.677	109.241	102.165	90.0871	111.201	94.7309	115.962	104.996	111.574	110.756	113.855	100.011		55140.5	50950.5	50732	51476.5	49423.7	43367.5	50694.3	51773.2	49288	46899	40119.6	33785.8	45365.7	35461.8	46527.5	36491.9	42129.4
362	151.484	140.03	139.382	141.5	135.762	119.218	139.26	142.147	135.561	129.061	110.456	93.0796	124.737	97.7209	128.075	100.687	116.057	102.522	98.2707	106.52	108.973	102.131	89.8649	110.989	94.5512	115.856	104.898	111.423	110.53	113.535	99.7296		54837.2	50690.9	50456.3	51223	49145.8	43156.9	50412.1	51457.2	49073.1	46720.1	39985.1	33694.8	45154.8	35375	46363.1	36448.7	42012.6
362.2	150.614	139.315	138.544	140.756	134.895	118.465	138.375	141.313	135.002	128.473	110.25	92.8868	124.061	97.4547	127.674	100.322	115.719	102.265	98.0998	106.295	108.843	101.944	89.7927	110.649	94.34	115.536	104.716	111.238	110.364	113.437	99.4186		54552.4	50459.9	50180.6	50981.8	48859	42908	50119.4	51183.6	48897.7	46532.9	39932.5	33643.6	44934.9	35298.1	46243.5	36336.6	41913.4
362.4	149.733	138.487	137.819	139.97	134.324	117.929	137.574	140.272	134.156	127.818	109.864	92.6653	123.336	97.2565	127.174	100.21	115.528	101.909	97.8983	106.045	108.567	101.762	89.5692	110.237	94.2341	115.438	104.484	111.142	110.185	113.185	99.2624		54263.2	50187.7	49945.6	50725.1	48679	42737.5	49856.8	50834.6	48618.1	46321.2	39814.7	33581.9	44697	35245.8	46087.9	36316.1	41867.3
362.6	148.975	137.728	136.983	139.326	133.72	117.197	136.623	139.398	133.542	127.179	109.472	92.4909	122.566	97.1348	126.709	100.01	115.114	101.64	97.5605	105.81	108.299	101.624	89.1345	109.762	94.0246	115.277	104.194	110.959	110.007	112.966	99.0817		54018.3	49940.2	49670	50519.6	48486.9	42495.6	49539.5	50545.7	48422.3	46115.1	39694.5	33537.2	44442.4	35221.1	45944.7	36263.6	41740.3
362.8	148.053	136.935	136.272	138.514	132.968	116.578	135.799	138.674	132.796	126.693	109.103	92.2244	121.726	96.9137	126.303	99.9168	114.812	101.463	97.3394	105.495	108.068	101.379	88.9846	109.353	93.8254	115.121	103.941	110.796	109.83	112.584	98.9785		53713.6	49680	49439.5	50252.9	48240.8	42294.5	49267.9	50310.9	48178.4	45964.2	39582.6	33459	44162.2	35160.3	45822.7	36249.8	41653.8
363	147.213	136.174	135.632	137.661	132.096	115.882	134.872	137.849	131.995	126.124	108.724	91.855	121.262	96.7066	125.752	99.7956	114.768	101.302	97.1856	105.198	107.974	101.132	88.8516	109.003	93.6502	114.976	103.63	110.509	109.685	112.328	98.8629		53438.3	49431.2	49234.4	49970.9	47950.8	42065.2	48958.5	50039.2	47914.2	45783	39466.8	33343.4	44018.1	35104.5	45648	36225.8	41660.8
363.2	146.39	135.267	134.864	136.881	131.258	115.089	133.963	137.184	131.149	125.433	108.136	91.4528	120.781	96.2531	125.212	99.6659	114.478	101.034	97.0685	104.855	107.701	101.032	88.6721	108.796	93.4382	114.756	103.435	110.337	109.331	112.02	98.799		53168.8	49129	48982.6	49715.2	47672.9	41800.3	48655.4	49825.2	47633.3	45557.3	39275	33215.7	43867.7	34959.1	45477	36198.7	41578.4
363.4	145.557	134.661	133.933	136.165	130.626	114.369	132.93	136.282	130.499	124.859	107.695	91.1181	120.162	95.8512	124.502	99.4222	114.311	100.783	96.7869	104.619	107.561	100.772	88.4844	108.515	93.2622	114.48	103.292	110.405	109.08	111.729	98.4447		52895.4	48935.8	48671.3	49482.4	47469.5	41561.7	48306.8	49524.9	47423.3	45373.8	39136.4	33112.3	43666.9	34832.3	45244	36130	41540.6
363.6	144.744	133.946	133.094	135.331	129.892	113.68	132.162	135.54	129.931	124.345	107.45	90.6529	119.593	95.6322	124.009	99.2057	114.006	100.629	96.6461	104.296	107.31	100.566	88.2963	108.212	93.1741	114.332	103.023	110.17	108.878	111.431	98.3004		52628.9	48702.8	48393	49206.4	47228.7	41334	48054.1	49282.3	47242.9	45211.8	39068.8	32961.4	43484	34771.9	45089.7	36071.2	41452.6
363.8	144.057	133.185	132.317	134.478	129.083	113.132	131.355	134.608	128.997	123.652	107.076	90.2906	118.983	95.4921	123.434	99.0091	113.881	100.355	96.2838	104.125	107.013	100.355	87.9957	107.988	92.8926	114.056	102.725	110.022	108.615	111.15	98.1645		52407.9	48452.7	48136.9	48923.1	46960.4	41157.4	47786.9	48970.4	46929.1	44984.6	38954.2	32847.7	43286	34740	44905.3	36019.5	41429.9
364	143.166	132.424	131.65	133.713	128.379	112.524	130.672	133.786	128.309	123.136	106.523	89.9676	118.566	95.1779	122.828	98.7858	113.583	100.354	96.0715	104.101	106.787	100.251	87.7739	107.874	92.593	113.665	102.534	109.81	108.51	110.845	97.985		52112.4	48202.3	47920.6	48671.5	46730	40958.7	47564.6	48698.1	46704.5	44821.5	38774.4	32748.2	43158	34644.8	44709.4	35958	41344.2
364.2	142.362	131.494	130.897	132.802	127.495	111.78	129.834	133.214	127.637	122.632	106.159	89.605	117.845	94.955	122.26	98.4899	113.348	100.193	95.8285	103.771	106.663	100.025	87.6031	107.867	92.293	113.432	102.3	109.506	108.25	110.67	98.0002		51848.2	47890.1	47672.7	48366.5	46433.7	40710.3	47285.5	48516.5	46485.4	44662.6	38663.1	32634.1	42919.1	34582.6	44527.1	35870	41281.3
364.4	141.746	130.858	130.259	132.067	126.748	111.13	128.986	132.317	126.87	122.097	105.823	89.2414	117.316	94.5403	121.49	98.1249	113.138	99.9082	95.5624	103.679	106.401	99.7728	87.49	107.917	92.0957	113.231	102.164	109.31	108.055	110.398	97.5999		51652.2	47684.7	47466.4	48125.2	46187	40495.8	47002.5	48216.3	46231.4	44492.1	38561.9	32519.6	42750	34450.5	44271	35756.7	41227.5
364.6	140.824	130.096	129.352	131.326	126.048	110.53	128.548	131.567	126.19	121.43	105.401	89.0165	116.762	94.3007	120.81	97.7159	112.706	99.5367	95.3506	103.429	105.953	99.3892	87.1803	107.755	91.9458	112.876	102.043	109.056	107.797	110.184	97.344		51344.4	47433	47161.7	47881.5	45957.1	40299.2	46868.6	47969.3	46008.9	44273.4	38429.2	32455.4	42571.4	34382	44047.3	35627.2	41092.6
364.8	140.065	129.308	128.57	130.556	125.325	109.944	127.827	130.691	125.435	120.824	105.041	88.7148	116.106	93.9788	120.255	97.4546	112.412	99.281	95.0162	103.286	105.622	99.1503	86.8827	107.616	91.7024	112.623	101.89	108.674	107.427	109.953	97.0861		51095.7	47171.6	46902.3	47626.8	45718.6	40107.6	46631.3	47676.1	45758.7	44076.6	38319	32363.2	42355.5	34283.5	43869	35551.4	41007.9
365	139.224	128.4	127.845	129.778	124.478	109.377	127.052	129.957	124.668	120.141	104.85	88.3179	115.45	93.6446	119.775	97.3292	112.201	98.9427	94.8576	103.082	105.324	98.9017	86.7174	107.271	91.3943	112.43	101.697	108.331	107.25	109.714	96.898		50816.8	46866	46663.4	47369	45434.5	39922.6	46374	47434.3	45503.8	43851.5	38270.2	32236	42139.2	34180.3	43717.9	35525.2	40953.4
365.2	138.431	127.568	127.216	129.107	123.881	108.727	126.248	129.228	123.989	119.49	104.398	88.0454	115.032	93.3425	119.222	96.9941	111.709	98.5892	94.7463	102.903	105.142	98.5985	86.4606	106.93	91.1546	112.015	101.515	107.962	107.018	109.384	96.7069		50555	46587.8	46459.3	47149.9	45241.3	39707.1	46105.8	47194.1	45280.8	43637.7	38126.1	32154.2	42009.7	34088.7	43539.9	35422.2	40796.1
365.4	137.546	126.944	126.591	128.388	123.21	108.078	125.474	128.553	123.304	118.935	103.828	87.8438	114.512	92.9209	118.622	96.6503	111.462	98.3182	94.6072	102.466	104.839	98.3259	86.261	106.769	91.0378	111.665	101.431	107.753	106.84	109.178	96.4863		50259.3	46385.3	46256.4	46913	45020.9	39491.7	45848.2	46973.3	45055.3	43458.8	37938.8	32098.1	41842.7	33953.3	43344.5	35316	40728.2
365.6	136.728	126.057	125.807	127.565	122.558	107.403	124.732	127.749	122.673	118.256	103.48	87.5161	113.731	92.6529	118.051	96.3037	111.129	97.9837	94.342	102.258	104.588	98.0873	86.0959	106.649	90.8878	111.531	101.21	107.548	106.362	108.983	96.2798		49987.8	46086.4	45995	46637.8	44807.2	39266.5	45602	46705	44849.2	43234.4	37832.3	31995.9	41580.1	33873.9	43159.4	35208.6	40628.8
365.8	136.003	125.245	124.848	126.862	121.94	106.743	123.978	126.815	121.947	117.526	103.075	87.3056	113.149	92.4006	117.286	96.0054	110.742	97.7343	94.0976	101.902	104.405	97.7655	85.8316	106.291	90.7815	111.231	101.052	107.291	105.955	108.676	95.8954		49749.9	45814.6	45669.4	46406.1	44605.7	39046.6	45351.2	46388.9	44608.2	42991	37704.8	31936.4	41389.9	33800.1	42903.2	35118.8	40509.4
366	135.149	124.526	124.237	126.075	121.143	106.312	123.194	125.985	121.169	117.031	102.628	86.9158	112.682	92.2301	116.753	95.7817	110.476	97.5215	93.8165	101.647	104.066	97.5676	85.4857	105.902	90.5665	111	100.722	107.077	105.854	108.536	95.8295		49464.5	45576.5	45470.7	46143.5	44338.3	38910.2	45089	46110.5	44347.9	42833.3	37561.8	31811.2	41241.6	33756.2	42731.6	35056.1	40434.2
366.2	134.379	123.757	123.371	125.482	120.423	105.639	122.49	125.088	120.407	116.352	102.096	86.5849	112.088	91.8858	116.184	95.5292	110.451	97.1849	93.4014	101.318	103.995	97.2511	85.2013	105.59	90.2535	110.795	100.442	106.891	105.509	108.441	95.6367		49209.6	45319.8	45178.5	45951.5	44098.9	38685	44855.8	45807.2	44093	42608.1	37387.6	31707.4	41046.6	33648.6	42546.6	34982.8	40447.2
366.4	133.641	123.097	122.737	124.815	119.626	104.982	121.611	124.351	119.841	115.763	101.707	86.1381	111.548	91.6719	115.645	95.3409	110.331	97.0502	93.0224	100.927	103.755	97.0318	84.9786	105.385	89.9893	110.51	99.994	106.761	105.242	108.127	95.3306		48966.1	45102.7	44970.8	45732.2	43831	38465.4	44558.3	45562.2	43909.7	42415.6	37265.4	31561	40871.2	33588.6	42372.3	34932.9	40425.3
366.6	132.797	122.486	122.142	124.062	118.985	104.471	120.837	123.453	119.051	115.177	101.316	85.7898	110.936	91.4753	115.065	94.8939	110.136	96.869	92.7986	100.539	103.533	96.8038	84.8203	105.098	89.7843	110.202	99.6893	106.623	104.905	107.874	95.0709		48683.4	44903.4	44777.3	45481.1	43619.9	38299.1	44298.8	45257.9	43644.1	42223.9	37142.4	31450.5	40669.1	33534.8	42182.8	34788.1	40375.9
366.8	132.089	121.711	121.442	123.135	118.146	103.896	120.089	122.55	118.463	114.633	100.685	85.554	110.254	91.2465	114.528	94.4975	109.87	96.6232	92.5206	100.168	103.302	96.5051	84.5477	104.804	89.6728	110.037	99.2997	106.354	104.611	107.925	94.8456		48450.2	44643.6	44544.9	45165.9	43336	38109.1	44048.6	44951.3	43452.2	42047.4	36931.3	31381.2	40441.2	33469.2	42008.9	34661.7	40300.3
367	131.311	120.96	120.783	122.337	117.381	103.275	119.41	121.688	117.681	114.072	100.262	85.2069	109.643	90.9562	113.919	94.1444	109.591	96.4346	92.0336	100.029	103.049	96.0995	84.1179	104.659	89.2695	109.68	99.0339	106.162	104.325	107.644	94.6244		48191.1	44392.3	44327.4	44897.7	43078.8	37901.9	43823.5	44659.5	43188.9	41864.4	36796.2	31270.9	40239	33380.9	41808.3	34551	40219.9
367.2	130.49	120.278	120.092	121.744	116.56	102.793	118.784	120.96	116.755	113.408	99.8744	84.9548	109.119	90.7687	113.376	93.8647	109.384	96.1222	91.7611	99.7355	102.767	95.8121	83.8009	104.34	89.077	109.374	98.7509	105.951	104.16	107.313	94.5461		47915.9	44166.1	44097.8	44704.4	42800.8	37745.6	43617.5	44416.5	42872.4	41643.4	36673.9	31195.4	40068.5	33330.3	41631.7	34467.1	40165.8
367.4	129.789	119.808	119.365	121.135	115.838	102.284	118.097	120.131	116.106	112.915	99.4767	84.5995	108.578	90.4194	112.893	93.5916	109.195	95.8165	91.4852	99.6225	102.336	95.5942	83.5297	104.037	88.8996	109.097	98.4112	105.754	104.01	106.907	94.3484		47684.5	44017.5	43854.7	44505	42558.9	37579.1	43388.8	44136.1	42657.3	41485	36547.7	31081.9	39891.6	33220.1	41476.9	34385.6	40118.2
367.6	129.01	119.201	118.481	120.532	115.192	101.612	117.519	119.57	115.54	112.241	99.1428	84.3578	107.902	90.1172	112.483	93.3198	108.942	95.5519	91.301	99.3595	102.015	95.1831	83.3411	103.83	88.7654	108.707	98.1106	105.29	103.587	106.731	94.1804		47424.1	43818.3	43553.6	44307.6	42344.6	37352.6	43200	43953.9	42472.5	41259.8	36444.9	31009.9	39664.8	33127.1	41348.8	34304.4	40047.1
367.8	128.264	118.384	117.683	119.689	114.521	101.095	116.766	118.972	114.914	111.655	98.7403	84.1053	107.423	89.8056	111.943	92.9205	108.606	95.3512	91.1584	99.1324	101.694	94.8613	83.2273	103.658	88.6252	108.35	97.8097	104.908	103.443	106.415	93.8285		47175.5	43541.6	43283.8	44021.6	42120.8	37182.7	42946.5	43757.9	42265.4	41066.7	36316.7	30933.9	39510.2	33030.5	41172.6	34176.2	39945.3
368	127.38	117.642	116.91	118.781	113.914	100.373	115.993	118.188	114.243	111.094	98.2726	83.8542	106.875	89.4875	111.383	92.6541	108.158	95.0725	90.9332	99.0097	101.356	94.5704	82.8687	103.35	88.4256	108.06	97.586	104.541	103.126	106.159	93.6833		46875.8	43292.3	43022.9	43711.4	41920.4	36937.3	42685.4	43493.2	42041.4	40882.6	36164.3	30858.3	39330	32931.4	40988.9	34096.7	39802.1
368.2	126.631	116.785	116.189	117.985	113.379	99.8181	115.062	117.398	113.612	110.657	97.9619	83.4518	106.359	89.0758	110.881	92.4548	107.793	94.708	90.7647	98.7531	101.136	94.1677	82.5506	103.042	88.2061	107.795	97.3991	104.253	102.848	105.798	93.3685		46625.5	43000.2	42780.8	43442.1	41746.1	36753	42365.8	43225.9	41831.9	40743.9	36069.6	30727	39161.4	32797.7	40826.4	34041.9	39689.4
368.4	125.729	116.128	115.204	117.347	112.674	99.2067	114.396	116.706	112.811	110.126	97.7573	83.1043	105.814	88.7261	110.363	92.2589	107.386	94.4337	90.3078	98.5402	100.762	93.9484	82.3338	102.846	88.0255	107.434	97.0312	103.883	102.668	105.491	93.1185		46318.6	42781.6	42441.2	43230.6	41509.1	36547.7	42143.5	42994.5	41559.6	40570.4	36013.8	30615.6	38981.9	32686.7	40657.7	33988.2	39561
368.6	124.924	115.394	114.434	116.808	111.911	98.6048	113.723	115.93	112.169	109.494	97.264	82.6851	105.28	88.4237	109.815	91.9283	107.134	94.1624	90.1739	98.3915	100.406	93.7372	82.0503	102.4	87.822	107.177	96.7183	103.449	102.288	105.057	92.8111		46047	42534.2	42180.4	43055.4	41250.4	36345.7	41918.3	42731.8	41345.5	40359.5	35851.5	30477.7	38806.2	32593	40477.8	33884.8	39489.6
368.8	123.984	114.724	113.629	115.894	111.126	97.9232	112.894	115.086	111.607	108.974	96.8589	82.2584	104.747	88.0168	109.254	91.6237	106.785	93.7859	89.8516	98.0171	100.141	93.4257	81.7011	102.094	87.4669	106.765	96.3479	103.066	101.974	104.716	92.4809		45725.3	42310.2	41906.4	42741.7	40983.3	36114.1	41635.3	42443.7	41160.7	40189.6	35721.6	30336.9	38630.7	32460.6	40292.9	33790.8	39382.3
369	123.349	114.037	112.904	115.076	110.451	97.2807	112.262	114.27	110.918	108.318	96.5317	81.922	104.249	87.6272	108.721	91.3214	106.395	93.5264	89.6046	97.4842	99.9461	93.0818	81.5675	101.808	87.1904	106.488	96.0495	102.597	101.633	104.565	92.1007		45515.8	42079.7	41661.6	42463	40756.4	35896.6	41424.7	42165.6	40928.7	39969.3	35620.2	30229.2	38467.9	32334.4	40118	33697.6	39259.8
369.2	122.698	113.246	112.332	114.307	109.703	96.6691	111.422	113.581	110.217	107.68	95.9667	81.5141	103.768	87.2052	108.188	90.9365	106.014	93.1723	89.3423	97.2206	99.7379	92.8708	81.2928	101.476	86.8083	106.338	95.7448	102.275	101.315	104.495	91.8285		45300.1	41810.4	41473	42202.1	40502.3	35690.2	41137	41934.1	40692.1	39755.5	35430.9	30095	38311.1	32196.2	39943	33573.8	39140.4
369.4	122.036	112.517	111.716	113.517	109.085	95.981	110.739	112.719	109.598	107.15	95.4831	81.0374	103.228	86.8696	107.614	90.6012	105.57	92.8202	88.7848	97.0391	99.5672	92.7716	80.9102	101.066	86.5339	105.939	95.3659	101.864	101.076	103.986	91.4889		45080.1	41563.8	41267.9	41933.2	40296	35455.4	40907	41638.4	40485.5	39581.2	35271.5	29935.2	38132.4	32089.6	39752.6	33468.1	38997.6
369.6	121.401	111.863	110.848	112.92	108.305	95.5568	109.987	111.868	108.813	106.634	95.1078	80.6006	102.689	86.5392	107.042	90.2331	105.16	92.54	88.4205	96.7959	99.2111	92.6153	80.6524	100.624	86.1512	105.701	95.2277	101.578	100.787	103.588	91.3671		44869.8	41344.6	40969.4	41735.2	40029.5	35317.8	40651.2	41346.4	40217.3	39411.9	35151.8	29790	37953.9	31984.9	39562.7	33350.2	38867.1
369.8	120.598	111.207	110.06	112.222	107.441	94.939	109.358	111.132	108.165	106.006	94.5945	80.3533	102.085	86.2851	106.6	89.8114	104.846	92.2822	88.0566	96.4116	99.1077	92.3922	80.3924	100.316	85.9089	105.423	95.0296	101.185	100.368	103.458	91.0934		44597.1	41124.3	40700.2	41499.7	39731.7	35108.4	40440.6	41096.6	39999.4	39201	34981	29714.7	37751	31908.2	39420.7	33212.3	38772.1
370	120.009	110.595	109.267	111.654	106.595	94.3909	108.837	110.461	107.486	105.326	94.1621	80.0758	101.676	85.9567	105.949	89.4693	104.491	91.8544	87.7764	96.1665	98.596	92.0759	80.1454	99.9389	85.6727	105.114	94.7048	100.818	99.9949	103.148	90.8207		44403.3	40920.2	40428.8	41312	39440.2	34924.6	40269.7	40870.6	39769.8	38970.6	34840	29628	37620.1	31804	39201.1	33103.6	38661.7
370.2	119.428	110.159	108.571	110.877	106.137	93.8383	108.029	109.783	106.797	104.723	93.8724	79.7588	101.145	85.5964	105.386	89.0501	104.174	91.6691	87.4532	95.6624	98.2192	91.7071	79.9028	99.5567	85.3992	104.825	94.4537	100.617	99.6556	102.706	90.4958		44212.2	40780.9	40193	41046.7	39291.9	34738.9	39992.3	40641.7	39536.2	38768.5	34751.6	29526.7	37443.9	31687.8	39013.9	32966.3	38565.2
370.4	118.796	109.293	107.839	110.379	105.552	93.2439	107.338	109.011	105.949	104.164	93.3863	79.4835	100.571	85.1944	104.948	88.8562	103.71	91.4409	87.2131	95.3085	97.7948	91.4127	79.6584	99.2638	85.1374	104.639	94.1075	100.372	99.3295	102.332	90.0865		44002	40482.1	39943.6	40884.4	39096.5	34537.5	39758	40377.7	39243.5	38582.3	34590.3	29440.7	37251.5	31556	38872.7	32912.3	38414.2
370.6	118.051	108.567	107.13	109.813	105.049	92.6178	106.597	108.318	105.497	103.641	92.9139	79.1635	100.132	84.884	104.453	88.5552	103.405	91.0235	86.8788	95.1807	97.4953	91.1075	79.4297	98.8369	84.8672	104.394	93.7873	100.046	98.9857	102.224	89.9947		43749.7	40234.9	39702.4	40696.7	38931.2	34324.2	39504.8	40142.7	39097.2	38409.4	34433.9	29338	37108.9	31458	38710.3	32818.6	38321.9
370.8	117.13	107.946	106.52	109.072	104.308	91.8864	105.925	107.645	104.748	103.047	92.6539	78.8701	99.5805	84.5818	103.879	88.3324	102.937	90.5253	86.4176	94.9776	97.0692	90.8068	79.1523	98.5801	84.5245	103.942	93.5673	99.7365	98.734	101.787	89.5859		43431.8	40026.4	39497.6	40443.9	38677.4	34071.5	39277	39914.8	38840.6	38209.8	34356.1	29245	36924.4	31362.9	38518.3	32753.7	38169
371	116.296	107.364	105.827	108.519	103.669	91.3842	105.335	106.931	104.078	102.418	92.3376	78.5811	98.8757	84.2755	103.406	87.9787	102.7	90.1805	86.1474	94.6779	96.6413	90.1417	78.8476	98.4177	84.3408	103.678	93.3611	99.4198	98.4002	101.343	89.2559		43145.8	39832	39261.8	40260.5	38461.2	33903.5	39079.3	39671.4	38612.9	37997.1	34257.2	29153.6	36682.9	31266.2	38363.6	32640.1	38101.7
371.2	115.478	106.65	105.088	107.871	103.078	90.7603	104.644	106.238	103.506	101.898	91.992	78.3627	98.3925	83.908	102.824	87.8498	102.263	89.9065	85.8008	94.248	96.2846	89.7573	78.6575	98.0081	83.9548	103.299	93.0867	99.1869	98.1308	101.045	88.8947		42865.4	39588.5	39008.7	40041.7	38262.6	33690.2	38843.9	39435.5	38421.4	37824.5	34147.4	29088.2	36523.3	31146.6	38168.3	32609.8	37960
371.4	114.857	106.027	104.499	107.146	102.453	90.1784	104.106	105.381	102.858	101.257	91.6453	78.0646	97.8773	83.5246	102.1	87.5891	101.815	89.6286	85.4487	93.9749	95.6464	89.3062	78.4412	97.8033	83.6799	102.743	92.7459	98.8375	97.8313	100.628	88.5717		42657.9	39378.4	38810.9	39794	38051	33492.3	38665	39138.5	38201.5	37606.8	34037.1	28993.2	36351.6	31021	37919.9	32530.6	37814.1
371.6	114.067	105.214	103.881	106.539	101.872	89.6187	103.406	104.521	102.219	100.824	91.2601	77.6908	97.3141	83.1622	101.54	87.2575	101.469	89.4925	85.0883	93.7546	95.3262	89.0636	78.2376	97.4841	83.3869	102.304	92.4075	98.4958	97.5677	100.242	88.2379		42387.3	39097.5	38602.2	39589.9	37855.6	33302.3	38425.7	38840	37984.6	37466.2	33912.3	28869.9	36161.9	30903.1	37732.3	32424.9	37705.9
371.8	113.337	104.368	103.247	105.936	101.171	89.0009	102.762	103.754	101.555	100.41	90.6545	77.3088	96.7695	82.9013	101.171	86.9677	101.185	89.0912	84.7841	93.3827	95.0843	88.7867	78.0717	97.097	82.9924	101.921	92.0735	97.9623	97.1566	99.9021	88.1121		42138.7	38804	38387.2	39387	37615.4	33090.5	38206.9	38575.7	37758.1	37332.4	33705.3	28743.4	35978.9	30822.7	37615.4	32334.6	37620.6
372	112.505	103.726	102.593	105.334	100.562	88.4633	102.083	103.107	100.956	99.889	90.1612	76.7603	95.9622	82.6082	100.592	86.5134	101.009	88.5923	84.46	93.0589	94.6183	88.5628	77.7321	96.7138	82.8007	101.482	91.6744	97.572	96.8033	99.725	87.7959		41851.9	38586.1	38164.6	39184.2	37409.1	32908.3	37974.9	38355.8	37555.6	37158.7	33540	28554.8	35697.9	30730.3	37420.2	32183	37575.3
372.2	111.788	103.114	101.84	104.632	99.774	87.8743	101.336	102.345	100.36	99.4258	89.7393	76.3395	95.3142	82.3747	100.009	86.0767	100.842	88.3539	84.008	92.5384	94.2617	88.4052	77.3731	96.4804	82.4909	100.944	91.4453	97.3891	96.4156	99.2187	87.4659		41607.5	38379	37904.8	38944	37135.9	32706.8	37717.3	38092.8	37354	37006.3	33401	28413.6	35475.9	30659.9	37223.3	32037.7	37533.4
372.4	111.097	102.458	100.996	104.053	99.0947	87.2938	100.594	101.628	99.8223	98.899	89.3164	75.8562	94.727	81.9871	99.4862	85.7178	100.474	88.1237	83.7553	92.0599	93.9742	88.178	77.0968	96.0244	82.2085	100.584	91.2166	97.004	96.0469	98.8702	87.1721		41372.5	38155.4	37610.9	38749.3	36902.9	32508.2	37461.2	37846.3	37173.8	36830	33261.4	28248.8	35276.3	30532	37048.7	31921.3	37416.5
372.6	110.289	101.715	100.426	103.426	98.4862	86.8399	99.8816	100.918	99.1579	98.4478	88.8307	75.5779	94.2857	81.7465	98.8375	85.3962	100.07	87.7156	83.4583	91.5662	93.4753	87.9383	76.7716	95.5551	81.7888	100.375	90.916	96.6122	95.5919	98.5447	87.0523		41093.7	37899	37418.7	38536.5	36696	32356.5	37215.9	37602	36946.2	36681.7	33098.3	28160.3	35130.9	30458.7	36826.9	31818.6	37286.1
372.8	109.592	101.061	99.7122	102.703	97.7288	86.2726	99.2056	100.287	98.4291	98.0909	88.3398	75.2353	93.7119	81.3461	98.1622	84.8894	99.8794	87.4178	83.2489	91.1884	93.1623	87.6341	76.3916	95.2805	81.532	100.1	90.4828	96.2966	95.4646	98.263	86.798		40855.9	37675.5	37172.7	38287.7	36433.3	32162.4	36983.8	37387	36694.4	36568.3	32933.1	28047.7	34935.8	30325.8	36594.9	31646.8	37235
373	108.942	100.438	99.0058	102.028	97.0585	85.7398	98.474	99.6069	97.7949	97.6323	87.9171	74.7772	93.1645	81.1233	97.7355	84.6551	99.5207	87.0438	82.9264	90.7238	92.8599	87.3371	76.0822	94.7775	81.2087	99.5729	90.0929	95.9391	94.9792	97.9833	86.5993		40635.4	37463.4	36929.2	38056.4	36202.8	31980.9	36730.8	37153.4	36477.5	36416.8	32793.1	27891.9	34750.4	30259	36455.3	31576.4	37121.2
373.2	108.133	99.6694	98.3503	101.374	96.3477	85.1835	97.7963	99.0399	97.2132	97.0908	87.4373	74.4181	92.5265	80.7396	97.258	84.3508	99.1381	86.4884	82.5696	90.3915	92.4964	87.0972	75.7345	94.4255	80.8439	99.3455	89.7512	95.574	94.6941	97.6321	86.1689		40355.2	37196.6	36704.3	37832.8	35957	31790.5	36497.6	36961.7	36280	36234.3	32631.6	27772.8	34530.9	30132	36296.7	31479.7	36998.3
373.4	107.426	99.048	97.6512	100.619	95.7654	84.7369	97.0798	98.4281	96.5852	96.5002	87.202	74.2111	92.0061	80.3819	96.6675	83.9991	98.7998	86.1324	82.1968	89.9981	92.1304	86.7532	75.3278	94.1004	80.4985	99.0613	89.4893	95.3811	94.3877	97.3623	85.7866		40112.9	36984.5	36463	37571.1	35758.8	31640.8	36249.6	36753.1	36064.9	36033.2	32561.2	27710.4	34355.1	30014.6	36095.6	31365.3	36891.8
373.6	106.87	98.4739	97.0259	99.9955	95.1415	84.115	96.5215	97.6738	95.9742	95.8523	86.9371	73.8967	91.4909	80.1252	96.0392	83.6418	98.2138	85.9248	81.8589	89.8935	91.8406	86.3086	75.051	93.814	80.2479	98.6416	89.2372	95.0052	94.0165	96.9549	85.4195		39926.6	36789.8	36248.9	37358.3	35544.9	31425.4	36060.4	36490.9	35856	35810.4	32479.7	27607.8	34181	29934.8	35880.2	31248.6	36692.7
373.8	106.118	97.687	96.3438	99.3292	94.4618	83.6856	96.0299	97.0636	95.4476	95.4238	86.6037	73.6518	91.0937	79.6664	95.5837	83.3958	97.7715	85.5666	81.5394	89.3657	91.5266	85.9348	74.9623	93.4184	79.9874	98.229	88.8594	94.5784	93.8401	96.577	85.1809		39666.9	36515.4	36013.3	37129.3	35309.8	31281.7	35896	36282.4	35678.3	35669.4	32372.5	27531	34050.8	29779.3	35729.2	31173.4	36547
374	105.475	96.892	95.8323	98.4534	93.8994	83.2768	95.4057	96.4083	94.7083	94.6614	86.1876	73.2783	90.5322	79.3657	95.0973	83.2008	97.3834	85.0792	81.3374	88.9668	91.0511	85.5922	74.5858	93.0545	79.5158	97.8219	88.5388	94.2504	93.4799	96.233	84.8149		39447.7	36237.6	35841.3	36821.6	35118.4	31145.5	35681.7	36056.7	35420.9	35403.4	32234.2	27406.1	33859	29682.8	35566.4	31117.1	36421.4
374.2	104.687	96.2801	95.0545	97.6727	93.2101	82.8082	94.8335	95.7808	94.0449	94.1449	85.827	72.7902	89.8064	78.9995	94.6997	82.7166	96.9403	84.79	80.958	88.6693	90.7772	85.2284	74.3276	92.734	79.2601	97.3795	88.1363	94.0661	93.1346	95.7761	84.4395		39173.9	36028	35569.4	36549.1	34879.2	30986.8	35486.7	35841.2	35191.6	35229	32116.5	27238.1	33605.6	29561.6	35436.6	30952.6	36275.1
374.4	104.091	95.5692	94.4815	97.0744	92.5629	82.2	94.0842	95.2349	93.2688	93.4359	85.4699	72.2851	89.3212	78.5336	94.2847	82.2745	96.5916	84.402	80.6927	88.2915	90.4029	84.9497	74.1352	92.4149	78.9802	97.0107	87.958	93.663	92.6489	95.4306	84.0826		38971.7	35781.1	35373.9	36344.7	34655.5	30775.7	35225.1	35655.9	34919.8	34982.4	31999.9	27063.5	33441.9	29403	35300.2	30803.6	36163.9
374.6	103.217	95.0246	93.8074	96.4236	91.9275	81.687	93.4623	94.6183	92.8849	92.865	84.9585	71.9075	88.6035	78.1675	93.7033	81.8711	96.2878	84.1313	80.3502	87.8773	89.938	84.5234	73.8997	92.086	78.7787	96.6325	87.7056	93.3677	92.24	94.8956	83.6246		38665.1	35596.2	35140.3	36120.3	34436	30600	35011	35444	34794.7	34787.2	31825.5	26936.5	33190.9	29281.5	35101.3	30668.9	36069.4
374.8	102.537	94.5713	93.1447	95.7506	91.3338	81.1282	92.9392	93.9034	92.3781	92.3149	84.429	71.6147	88.036	77.7207	93.2103	81.4941	96.0041	83.767	79.9427	87.5972	89.7797	83.9899	73.5384	91.7621	78.4609	96.2703	87.4679	93.0871	91.8106	94.5055	83.304		38430.9	35445.3	34910.6	35887.3	34231.9	30406.8	34833.6	35195	34623.3	34599.6	31644	26841.2	32995.9	29129.7	34935.2	30544	35982.3
375	101.889	93.99	92.5643	95.11	90.6872	80.55	92.3999	93.3215	91.7485	91.7504	83.9233	71.19	87.5204	77.4725	92.7592	81.08	95.6582	83.465	79.5943	87.2563	89.4079	83.555	73.3295	91.3804	78.1586	95.8325	87.2093	92.7719	91.3858	94.1144	82.9115		38208.4	35246.2	34711.6	35666.2	34007.7	30206.2	34650	34995.6	34405.7	34406.4	31471.2	26696.2	32820.2	29052.2	34784.7	30405	35871.8
375.2	101.249	93.3298	91.9736	94.3645	90.0323	80.0492	91.6828	92.6872	91.1963	91.41	83.4134	70.788	87.1072	76.9966	92.2314	80.7859	95.1785	83.0179	79.2272	86.7993	89.1198	83.3142	72.9583	91.0607	77.7392	95.5079	86.7949	92.4065	91.1467	93.8082	82.7157		37988.6	35017.3	34508.5	35405.6	33780.1	30034.5	34399.4	34776.2	34216.9	34297	31296.7	26559.7	32682.6	28889.1	34605.2	30310.9	35711
375.4	100.444	92.7454	91.3043	93.7712	89.4228	79.4688	90.9337	92.1034	90.3359	90.8099	82.9224	70.4679	86.4484	76.6914	91.7577	80.3234	94.8406	82.6494	78.8714	86.6133	88.7028	83.0005	72.5855	90.7136	77.3295	95.2678	86.3543	92.0027	90.7537	93.5657	82.3423		37706.7	34816.6	34275.6	35201.7	33569.3	29832.6	34136.5	34575.6	33912.1	34090	31129.1	26453.6	32452.7	28790	34445.8	30153.4	35603.2
375.6	99.8059	92.1191	90.5379	93.109	88.8431	78.8795	90.5561	91.406	89.8821	90.2555	82.6094	70.1236	85.9793	76.3585	91.0044	79.883	94.2994	82.4657	78.3848	86.3651	88.527	82.4902	72.3176	90.3212	77.0344	94.9032	85.9623	91.6217	90.384	93.0581	82.1325		37487.1	34599.9	34006	34971.7	33369.5	29627.1	34012.9	34332.1	33759.7	33900	31028.1	26338.4	32293.8	28680.3	34181.3	30004.1	35418.9
375.8	99.1694	91.6213	89.937	92.4731	88.226	78.2903	89.7905	90.5837	89.3754	89.6855	82.2114	69.8946	85.5526	75.9536	90.6377	79.6008	94.0004	82.1615	77.9034	86.0762	88.1084	82.1596	72.059	89.9737	76.8171	94.6631	85.5654	91.302	90.142	92.6821	81.8824		37267.9	34431.3	33798.3	34751.4	33155.3	29421.5	33743.3	34041.4	33587.3	33703.8	30895	26266.4	32150.7	28543.4	34061.6	29914	35325.4
376	98.5162	90.9499	89.2132	91.9575	87.5465	77.8103	89.2949	89.8156	88.719	89.1424	81.7648	69.6275	85.1083	75.6721	90.1568	79.2339	93.5436	81.7258	77.6363	85.7707	87.7516	81.745	71.6901	89.5522	76.5589	94.3123	85.1648	90.8483	89.7925	92.3011	81.4619		37042.1	34197.2	33544.2	34576	32917.5	29256.7	33574.9	33770.7	33358.3	33517.5	30743.6	26179.9	32000.7	28452.7	33899	29791.9	35172.4
376.2	97.8017	90.2498	88.4706	91.3479	86.8348	77.2421	88.7052	89.1654	88.0444	88.5396	81.4893	69.204	84.6485	75.4012	89.6239	78.775	93.1623	81.3969	77.2576	85.4837	87.2915	81.3926	71.4131	89.159	76.1792	93.8298	84.7394	90.3401	89.4449	91.9087	81.2349		36793	33952	33282.6	34365.1	32667.3	29058.5	33370.9	33544	33122.3	33308.6	30656.3	26034.5	31844.8	28365.9	33716.5	29635.2	35047.7
376.4	97.0917	89.4984	88.0233	90.7182	86.2199	76.6557	87.892	88.5846	87.2738	88.0479	81.1968	68.9092	84.262	75.0303	89.022	78.3997	92.7171	81.0564	76.9192	85.0678	86.8272	81.0647	71.2767	88.7885	75.8386	93.4345	84.2513	89.9289	88.9805	91.6203	80.8832		36545.3	33687.2	33132	34146.3	32453.2	28853.2	33082.5	33343.2	32849.9	33141.2	30562.5	25937.4	31716.2	28241.4	33507.9	29509.6	34898.7
376.6	96.49	88.739	87.3888	89.999	85.7744	76.1084	87.15	87.8595	86.6314	87.5272	80.8607	68.4671	83.6993	74.7463	88.5955	78.0544	92.4014	80.7406	76.7018	84.7383	86.4989	80.7886	70.9133	88.4235	75.5597	93.0441	84.0316	89.5578	88.6506	91.2677	80.5884		36338.1	33419.1	32910.6	33893.6	32302.6	28662.4	32820.7	33087.9	32625.4	32962.7	30452.1	25784.7	31521.2	28149.5	33365.1	29395.3	34798.4
376.8	95.7455	88.1198	86.7357	89.3043	85.3073	75.6053	86.6254	87.2169	86.0666	86.9993	80.615	68.0656	83.0456	74.4545	88.0194	77.6642	92.0788	80.429	76.3414	84.4081	85.9899	80.2924	70.5069	88.1364	75.2747	92.7595	83.7052	89.3135	88.2953	90.8922	80.2498		36076.9	33203.5	32682	33649.9	32143.8	28488.1	32640.5	32863.3	32429.9	32781.3	30375.7	25647.1	31291.6	28054.5	33165.7	29263.9	34695.3
377	95.1379	87.4973	86.2283	88.7242	84.5525	75.0286	86.0669	86.592	85.5488	86.3782	80.2575	67.761	82.6392	74.0407	87.3271	77.2069	91.7128	80.1371	76.0258	84.0302	85.7011	79.8597	70.2431	87.577	74.9135	92.4418	83.4192	89.001	87.8393	90.5495	79.9093		35867	32986.5	32508.1	33449	31876.3	28285.8	32447.2	32645.2	32251.9	32564.6	30257.1	25545.9	31155	27913.3	32922.3	29107	34575.7
377.2	94.4884	86.7439	85.6778	88.0894	83.935	74.6421	85.3998	86.0874	84.8479	85.9607	79.9015	67.4847	82.1665	73.7227	86.8682	76.9169	91.3406	79.8697	75.7424	83.6296	85.304	79.5439	69.8884	87.3278	74.7362	92.08	83.1886	88.6142	87.3273	89.9993	79.5347		35641	32719.8	32317.7	33227.3	31660.3	28155	32212.8	32472.2	32004.6	32424.4	30138.8	25455.2	30993.2	27808.2	32766.7	29013.1	34453.7
377.4	93.7547	86.2363	84.9612	87.5635	83.2844	74.1329	84.7632	85.4839	84.2104	85.5495	79.3368	67.2194	81.5843	73.343	86.1698	76.545	90.9764	79.4788	75.493	83.2947	84.9111	79.2244	69.5268	86.9334	74.3899	91.6129	82.8593	88.2114	86.9668	89.6409	79.1112		35383	32545.6	32064.4	33046.5	31431.5	27977.8	31989.6	32261.6	31781	32286.4	29941.7	25368.6	30789.9	27679.6	32520.5	28888.1	34334.5
377.6	93.2353	85.7534	84.36	86.9558	82.6461	73.5953	84.0699	85.0232	83.6373	84.9627	78.9445	66.8669	81.2071	72.9349	85.6222	76.1938	90.7042	79.1048	75.2671	83.0166	84.4859	78.856	69.1656	86.4404	74.0969	91.1545	82.6391	87.9162	86.4567	89.1618	78.7975		35205.6	32380.5	31854.3	32834.5	31207.2	27789.6	31744.8	32104.8	31581.4	32081.9	29809.4	25248.9	30663.8	27540.2	32330.9	28770.8	34249.9
377.8	92.7211	85.1171	83.7388	86.3093	82.3003	73.0671	83.3507	84.4586	83.0516	84.3782	78.5299	66.578	80.665	72.4939	85.1521	75.8411	90.3904	78.7832	74.9649	82.7904	84.1778	78.5691	68.7522	86.1409	73.7262	90.8073	82.2133	87.5262	86.1159	88.8621	78.4179		35030	32157.2	31636.5	32607.7	31093.1	27604.8	31489.9	31908.5	31376.9	31878.1	29668.6	25153.2	30475.2	27388.2	32170.5	28652.8	34149.5
378	92.0235	84.6046	83.1672	85.4539	81.6775	72.6051	82.8615	83.8208	82.5884	83.7983	78.1994	66.2246	80.1161	72.1647	84.6659	75.5043	89.991	78.3828	74.679	82.5033	83.8782	78.2071	68.4011	85.7322	73.4168	90.4948	81.8496	87.0402	85.8684	88.4265	78.1042		34784.9	31980.5	31437.2	32301.6	30874.1	27444.7	31321.6	31684.3	31218.4	31675.8	29559.4	25032.9	30283.9	27278.3	32003.7	28540.6	34016.6
378.2	91.3742	84.0426	82.4528	85.0595	81.1893	72.1	82.1922	83.1251	82.0542	83.2859	77.6337	65.8657	79.6357	71.9084	84.0589	75.1834	89.6505	78.0305	74.2189	82.1582	83.514	77.9223	68.0568	85.3208	73.0959	90.0489	81.4193	86.5753	85.5673	88.062	77.8762		34557.7	31784.9	31183.6	32169.5	30705.8	27268.2	31085.1	31437.9	31032.9	31498.7	29361.1	24910.4	30118.2	27195.8	31791.1	28434.4	33905.8
378.4	90.6732	83.5076	81.8118	84.5487	80.4703	71.4828	81.4827	82.4605	81.4563	82.8774	77.294	65.6344	79.1189	71.401	83.5485	74.8444	89.3589	77.7247	73.9548	81.7762	83.2854	77.5912	67.7683	84.9602	72.7105	89.5542	80.9509	86.1427	85.1644	87.7246	77.5577		34310.7	31599.3	30957.6	31993.2	30450	27049.1	30833.1	31203.1	30823.1	31360.8	29248	24836.1	29938.6	27018.1	31614.8	28321.1	33813.4
378.6	89.959	82.8907	81.1325	83.8951	79.7661	70.9273	80.8177	81.8551	80.7847	82.2435	76.8045	65.3249	78.6441	70.9954	83.0734	74.4216	88.9142	77.3173	73.6212	81.4022	82.9428	77.3	67.5737	84.6697	72.3678	89.0313	80.6161	85.702	84.8084	87.2265	77.1651		34058.5	31382.4	30716.8	31762.7	30199.4	26853.1	30597.6	30990.3	30585.1	31137.4	29078.2	24732	29774.7	26878.9	31451.6	28176	33662.9
378.8	89.2551	82.3124	80.4373	83.3089	79.2385	70.3259	80.2335	81.1556	80.2784	81.7276	76.2839	64.9213	78.0917	70.5961	82.669	74.117	88.5666	76.9608	73.2904	80.9914	82.5735	76.8086	67.2356	84.3601	71.8906	88.6398	80.167	85.2026	84.4304	86.829	76.7349		33809.8	31179.9	30469.6	31557.4	30015.5	26639.5	30392.4	30741.7	30409.5	30958.4	28896.3	24592.2	29581.1	26741.8	31315	28075.5	33549
379	88.6839	81.6318	79.8278	82.579	78.6286	69.7929	79.5213	80.5042	79.647	81.1904	75.9345	64.5197	77.6402	70.2347	82.2898	73.841	88.2117	76.5066	72.8495	80.614	82.1511	76.514	66.9671	83.9638	71.4084	88.2425	79.8303	84.8734	84.0149	86.3881	76.5185		33611.2	30938.5	30254.7	31297.4	29800.2	26451.5	30138.6	30511.1	30186.2	30771.2	28779.2	24453	29425.6	26619	31187.8	27985.7	33432.2
379.2	88.0526	80.979	79.3521	81.8962	78.005	69.2635	78.987	79.9041	79.0055	80.72	75.4513	64.0565	76.958	69.945	81.7718	73.5202	87.8814	76.155	72.5462	80.1461	81.7579	75.9136	66.6294	83.6653	71.1052	87.8624	79.3726	84.5411	83.6638	85.8954	76.2242		33389.5	30707.2	30090.3	31055	29579.5	26264.7	29951.9	30299.6	29958.9	30609	28611.1	24290.2	29182.5	26523.1	31007.9	27878.9	33324.6
379.4	87.2903	80.3773	78.7382	81.2847	77.4414	68.6728	78.3356	79.3961	78.3655	80.232	75.0093	63.7145	76.5541	69.6497	81.2624	73.2412	87.4876	75.7887	72.1986	79.7135	81.4637	75.5905	66.3961	83.4679	70.6071	87.4474	79.0478	84.1249	83.2753	85.5415	75.7067		33117.9	30495.1	29873.3	30839.4	29381.3	26054.5	29720.5	30122.9	29731.9	30440	28458.5	24173.3	29044.6	26425.1	30831	27787.7	33192.8
379.6	86.6768	79.7683	78.158	80.8644	76.8339	68.1693	77.8222	78.7036	77.6641	79.6551	74.5246	63.2564	76.1067	69.3166	80.6612	72.9252	87.1375	75.4377	71.8796	79.3081	81.0638	75.2901	66.1449	83.0373	70.2843	86.9708	78.7175	83.9075	82.8972	85.1488	75.3693		32902.5	30280	29668.8	30696.1	29166.1	25877.1	29541.3	29875.9	29481.3	30237.1	28289.5	24012.1	28890.1	26312.6	30619	27682.4	33077.4
379.8	86.0881	79.1746	77.6413	80.2891	76.2364	67.7184	77.2249	78.1318	77.092	79.0747	74.0646	62.9417	75.6111	68.8132	80.2636	72.4961	86.6358	75.0308	71.5487	78.8266	80.6437	74.9344	65.7502	82.5357	70.0309	86.5444	78.3544	83.5567	82.4687	84.7452	74.9483		32696.3	30070.5	29488.2	30493.8	28954.6	25719.4	29330	29674.5	29279.5	30032.6	28129.7	23905.3	28717.1	26135.3	30484.1	27534	32904.3
380	85.3617	78.5353	77.0587	79.6251	75.657	67.284	76.6098	77.5039	76.5138	78.4646	73.6163	62.4584	75.109	68.3762	79.7344	72.2096	86.0559	74.632	71.2101	78.5744	80.3164	74.5257	65.3531	82.1566	69.7178	86.2395	78.0728	83.2247	82.0179	84.3151	74.61		32437.4	29843.4	29282.3	30257.5	28749.7	25567.9	29111.7	29451.5	29075.2	29816.5	27974.2	23734.2	28541.4	25983	30299.1	27439.6	32701.2
380.2	84.8242	77.9155	76.5271	79.0116	75.1333	66.9109	76.0286	77.1269	75.9639	77.9232	73.1135	61.8977	74.5741	67.9411	79.1366	71.7524	85.7777	74.2186	70.7876	78.2646	79.8563	74.1501	64.8999	81.7686	69.4327	85.8405	77.7529	82.9412	81.6191	83.9563	74.2637		32250.2	29623.5	29095.6	30040.2	28565.7	25439.5	28906.1	29323.6	28881.5	29626.4	27797.8	23533.5	28353.1	25831.2	30087.7	27280.3	32612.7
380.4	84.2383	77.2592	75.9712	78.4927	74.6046	66.4258	75.2754	76.5649	75.4102	77.46	72.7183	61.5182	74.0894	67.5555	78.6445	71.5778	85.3637	73.7319	70.5388	77.8605	79.3958	73.8753	64.5068	81.2313	69.1446	85.6166	77.4586	82.5011	81.2487	83.5956	74.0238		32044.2	29389.4	28899.4	29858.6	28379.6	25268.4	28634.8	29125.3	28686	29465.8	27662	23401.5	28183.6	25698.1	29916.4	27228.2	32472.4
380.6	83.5061	76.7013	75.4058	77.8876	73.9409	65.9642	74.6887	75.9626	74.8215	76.9056	72.1673	61.0655	73.7	67.2867	78.166	71.1996	85.0892	73.408	70.0952	77.396	79.0447	73.587	64.0959	80.7865	68.9559	85.1189	76.989	82.1222	80.9041	83.2487	73.8001		31782.4	29192.5	28699.4	29644	28141.9	25106	28426.5	28911.4	28477.1	29270.3	27466.9	23241.5	28050.2	25609.3	29750	27098.6	32384.9
380.8	82.8481	76.0466	74.825	77.4159	73.4967	65.4771	74.0254	75.3712	74.271	76.3006	71.7619	60.7529	73.2052	66.8082	77.7936	70.7336	84.7595	73.1338	69.6774	77.122	78.4741	73.4348	63.7697	80.3989	68.5984	84.7094	76.7268	81.7495	80.5025	82.8855	73.3105		31548.6	28958.5	28493.4	29480	27987.5	24933.7	28188.9	28701.4	28282.4	29055.3	27326.9	23134.7	27876.5	25440.6	29623.8	26935.4	32276.4
381	82.2739	75.27	74.1246	76.9008	72.9099	65.0617	73.5501	74.7399	73.6107	75.7325	71.4075	60.4838	72.7574	66.4722	77.2824	70.2993	84.3132	72.7765	69.2676	76.9097	78.1539	73.0396	63.3189	80.0972	68.2763	84.1808	76.3711	81.2969	80.1752	82.4934	73.1051		31346.4	28677.9	28241.5	29299.2	27778.7	24788.5	28022.6	28475.9	28045.7	28854.1	27206.3	23044.3	27720.6	25325.9	29444.6	26784	32123.3
381.2	81.6668	74.6987	73.6319	76.2474	72.375	64.5124	72.8341	74.0861	73.0674	75.2941	71.1385	60.1051	72.1189	66.0214	76.8187	69.9446	83.9059	72.4474	68.7743	76.3932	77.8246	72.795	63.0126	79.7428	68.0187	83.7814	75.9482	80.9069	79.8633	81.9801	72.7164		31131.4	28475.1	28068.5	29065.5	27589.3	24592.1	27764.4	28241.6	27853.3	28702.1	27118	22912.1	27491.7	25167.4	29283.3	26662.9	31984.9
381.4	81.0542	73.9359	72.9212	75.616	71.6571	64.04	72.2238	73.4603	72.4717	74.7436	70.7337	59.817	71.681	65.7447	76.3324	69.5074	83.5931	72.1227	68.3515	75.923	77.3288	72.4819	62.8041	79.4482	67.6731	83.4698	75.5933	80.4848	79.4344	81.5808	72.4668		30914.1	28199.2	27812.1	28839.9	27330	24424.9	27546.2	28017.8	27640.7	28507.2	26977.8	22814.2	27339.1	25075	29113.2	26510.1	31882.4
381.6	80.5144	73.3318	72.3453	75.1021	70.9723	63.5573	71.5607	72.9026	71.9583	74.3469	70.2707	59.5098	71.1446	65.3322	75.7868	69.122	83.2252	71.6747	68.0495	75.5307	76.8985	72.1081	62.6232	79.1933	67.301	83.1033	75.2404	80.1491	79.1806	81.1186	72.0006		30724.3	27983.4	27607	28659	27083	24253.5	27307.6	27819.6	27459.3	28370.8	26815.3	22708.9	27148.8	24930.8	28920.2	26377	31758.7
381.8	80.049	72.7333	71.7765	74.5544	70.517	62.9979	70.8576	72.2809	71.4043	73.886	69.8244	59.1992	70.6575	64.9894	75.3456	68.8211	82.7716	71.2165	67.8002	75.1278	76.5036	71.7766	62.4091	78.7509	66.9422	82.8275	74.8755	79.6305	78.8172	80.5608	71.7852		30562.7	27769.6	27404.3	28464.9	26923.4	24052.6	27053.4	27596.8	27262.2	28209.7	26659	22602.3	26977	24813	28767	26275.9	31602.2
382	79.4538	72.151	71.183	73.9932	69.9619	62.4371	70.3225	71.7117	70.8577	73.3502	69.496	58.7799	70.0574	64.6759	74.8587	68.3929	82.3651	70.8947	67.3773	74.6532	76.2428	71.3165	62.0049	78.3567	66.6112	82.1793	74.4331	79.1848	78.3553	80.2485	71.4172		30351.4	27561.7	27191.9	28265.4	26725.4	23851	26863.2	27393.9	27067.6	28019.8	26547.5	22453.9	26761.9	24706.2	28596	26126.1	31463.5
382.2	78.7654	71.6247	70.7286	73.2504	69.4325	61.9684	69.8315	71.0866	70.3024	72.8978	69.0967	58.4588	69.3671	64.3073	74.3028	67.9034	81.9339	70.5246	67.0784	74.3701	75.8179	70.9705	61.6941	77.9877	66.2645	81.7151	73.9851	78.9162	78.0956	79.8639	70.9036		30104.1	27375	27032.5	27996.3	26537.1	23684.3	26689.6	27169.3	26869.6	27861.5	26408.8	22343	26512.1	24578.3	28398.5	25952.7	31315.1
382.4	78.1749	71.0944	70.2223	72.7557	68.857	61.5523	69.3328	70.5992	69.8083	72.4292	68.7298	58.2051	68.8568	63.8716	73.7278	67.5672	81.537	70.2232	66.7883	73.9544	75.5026	70.5144	61.3422	77.5098	66.0233	81.2706	73.645	78.3868	77.6842	79.4038	70.6637		29894.1	27186.5	26853	27821.8	26330.9	23537.6	26512.9	26997.1	26694.7	27696.9	26282.3	22257.6	26330.8	24424.5	28193.5	25837.7	31179.7
382.6	77.6989	70.6606	69.6808	72.1546	68.2922	61.0934	68.6702	70.0792	69.3789	72.0569	68.218	57.6643	68.2668	63.4922	73.2597	67.1936	81.0685	69.7874	66.5122	73.4463	75.233	70.1412	61.0866	77.0536	65.7282	80.9713	73.1666	77.965	77.2411	79.1477	70.3612		29727.6	27034.7	26659.9	27606.3	26128.6	23374.3	26273.2	26812.3	26544.4	27569	26100.2	22062.4	26118.9	24292.1	28029.2	25708.3	31016.8
382.8	77.073	70.1063	69.0473	71.6833	67.6476	60.5353	68.1347	69.6301	68.9642	71.5359	67.7841	57.2638	67.6635	63.1005	72.6774	66.7621	80.5586	69.2598	66.0414	73.0069	74.8463	69.7531	60.737	76.6404	65.1982	80.6704	72.8205	77.6082	76.748	78.7884	70.0661		29503.5	26836.7	26431.3	27440.4	25895.5	23172.9	26082	26654.4	26399.5	27383.9	25947.8	21920.6	25901.6	24154.9	27820.9	25556.5	30837.8
383	76.4726	69.5947	68.4433	71.2915	67.1556	60.0257	67.5876	69.0913	68.3566	71.0882	67.384	56.9205	67.0178	62.7168	72.1038	66.4763	80.0372	68.9021	65.7382	72.7128	74.4871	69.1864	60.486	76.2664	64.9611	80.1456	72.4285	77.2538	76.3814	78.3535	69.6174		29289	26654.8	26213.8	27304.6	25720.6	22989.8	25886.1	26462	26180.6	27226.8	25808.1	21800.6	25667.8	24020.5	27615.8	25460.4	30654.2
383.2	75.8857	69.0615	67.9291	70.6309	66.8531	59.5296	67.1456	68.547	67.7422	70.6817	67.0345	56.7063	66.5869	62.2795	71.6102	66.0869	79.5642	68.4949	65.2634	72.4471	74.0841	68.7161	60.0914	75.8367	64.5427	79.7395	71.9555	76.798	75.9772	77.9356	69.3317		29079.4	26464.4	26030.4	27065.8	25618.1	22811.7	25730.2	26267.2	25958.8	27085.2	25687.6	21729.9	25516.1	23865.5	27441	25324.5	30489
383.4	75.2029	68.5952	67.3918	70.1226	66.2829	59.0646	66.701	68.0099	67.1528	70.2171	66.7458	56.3313	66.0475	61.9651	71.1045	65.7609	79.237	68.1139	64.9915	71.9825	73.6505	68.4161	59.687	75.462	64.1761	79.2985	71.5496	76.3695	75.4002	77.7046	68.9617		28832.8	26299.4	25838	26885	25412.9	22645.4	25573.2	26075	25746.4	26921.2	25590.3	21597.4	25322.6	23757.4	27261.5	25212.7	30379.5
383.6	74.5218	68.1297	66.8358	69.5532	65.7271	58.644	66.074	67.5899	66.6104	69.7831	66.3039	56.0169	65.5496	61.6422	70.61	65.2846	78.9165	67.7009	64.6284	71.6869	73.2051	68.0145	59.3615	75.1038	63.7369	78.912	71.1343	76.0779	74.9673	77.3331	68.5303		28586.6	26134.6	25638.2	26680.6	25212.9	22495.8	25346	25927.5	25551.7	26768.8	25434.2	21488.1	25144.8	23645.9	27086	25043.2	30272.4
383.8	74.0445	67.5489	66.2725	69.0414	65.2167	58.2222	65.5968	67.1992	66.087	69.3796	65.9456	55.8205	65.1672	61.273	70.1784	65.019	78.6379	67.3854	64.3481	71.2374	72.7805	67.6265	58.9566	74.7749	63.3219	78.5964	70.9561	75.7354	74.491	76.7936	68.19		28418.3	25925.3	25435.4	26498.1	25030.2	22345.7	25176.1	25791.1	25364.2	26627.9	25309.9	21423.9	25011.2	23516.6	26934.5	24954.3	30181.2
384	73.4485	67.0253	65.5323	68.4386	64.7897	57.7552	64.9336	66.6373	65.5123	68.9034	65.5037	55.5184	64.7815	60.8824	69.6565	64.6525	78.1542	66.9503	63.8908	70.7944	72.3768	67.2126	58.5677	74.4421	62.8615	78.1919	70.6649	75.3465	74.1058	76.3654	67.7794		28204.2	25737.7	25164.4	26280.4	24879.2	22178	24934.5	25588.7	25156.7	26458.9	25153.4	21319.1	24876.1	23378.8	26748.1	24826.6	30011.2
384.2	72.8443	66.4329	65.0673	67.9019	64.3201	57.3673	64.2735	66.1341	65.0064	68.2216	65.1364	55.2302	64.3564	60.4163	69.2004	64.2334	77.7433	66.428	63.4059	70.607	71.9774	66.877	58.2714	74.013	62.5185	77.6468	70.1504	74.918	73.6612	75.927	67.3251		27986.8	25523.5	24998.9	26087.9	24711.8	22040.5	24693.9	25408.7	24975.5	26210.7	25025.4	21219.4	24725.7	23211.9	26586.8	24678.5	29869
384.4	72.1357	65.8404	64.4864	67.2998	63.8229	57.0002	63.8283	65.6777	64.4231	67.8638	64.8296	55.005	64.1834	59.9549	68.6888	63.9334	77.3868	66.1671	63.0347	70.1614	71.53	66.4753	57.8729	73.5492	62.2076	77.2155	69.9199	74.5261	73.2391	75.4947	66.8789		27729	25309	24788.6	25870	24533.5	21910.9	24535.6	25246.5	24764.2	26086.8	24920.5	21143.9	24672.1	23046.7	26404	24576	29747.5
384.6	71.4838	65.2667	63.9918	66.7283	63.3939	56.4942	63.2695	65.1733	64.0349	67.4791	64.344	54.5521	63.8988	59.7337	68.2521	63.6216	77.0324	65.6924	62.6158	69.8101	71.1611	66.16	57.4601	73.2088	61.8151	76.6931	69.4612	74.1215	72.7803	75.0729	66.4151		27492.7	25101.6	24611.2	25663.7	24381.3	21727.7	24333.4	25065.7	24627.8	25952.5	24746.7	20980.7	24575.5	22973.6	26249.8	24468.9	29626.7
384.8	70.8915	64.8605	63.6095	66.2102	62.7989	56.1837	62.7156	64.5273	63.5536	66.9162	63.9742	54.2623	63.5606	59.4373	67.761	63.2078	76.8951	65.4273	62.3018	69.4497	70.7912	65.7985	57.162	72.7053	61.589	76.4822	69.1798	73.6844	72.3466	74.7925	66.1571		27279	24958.3	24476.9	25477.7	24165	21619.5	24133	24830.1	24455.4	25749.4	24617.3	20880.1	24458.1	22871.5	26074.4	24322.4	29589.2
385	70.2436	64.3018	63.0964	65.5333	62.3041	55.7912	62.0189	63.9393	63.203	66.4419	63.472	53.9587	63.1181	59.1368	67.3863	62.9392	76.4277	65.0276	61.8882	69.0614	70.3712	65.4484	56.8236	72.3292	61.3205	76.0148	68.8859	73.3857	72.0367	74.3528	65.7709		27043.8	24756.2	24292.1	25230.3	23987.1	21479.6	23877.3	24616.6	24333.2	25580.1	24436.7	20774.1	24300.5	22767.7	25943.7	24231.6	29424.7
385.2	69.6312	63.7295	62.4813	65.0585	61.7566	55.4031	61.5138	63.3752	62.7044	66.0098	63.1109	53.579	62.6735	58.7357	66.853	62.5127	76.0532	64.7902	61.3805	68.7485	69.9825	65.0477	56.4958	72.0247	61.1751	75.5647	68.6779	73.0009	71.7719	73.8662	65.4973		26821.9	24548.6	24067.8	25060.5	23788.6	21341.3	23695.1	24412.1	24153.7	25427	24310.3	20638.6	24141.8	22625	25751.8	24079.9	29295.7
385.4	69.1535	63.2537	61.9985	64.5422	61.2128	54.9311	60.999	62.8192	62.1077	65.6477	62.6724	53.0949	62.2326	58.4932	66.4143	62.2429	75.6464	64.3585	61.0547	68.4148	69.6432	64.6946	56.199	71.5325	60.912	75.1497	68.1614	72.5389	71.499	73.4542	65.1842		26651.8	24378	23894.2	24874.6	23591.4	21170.4	23509	24210.5	23936.3	25300.6	24153.9	20462.8	23984.4	22543.3	25596.1	23988.4	29154.1
385.6	68.578	62.711	61.5748	64.0198	60.7342	54.5357	60.5024	62.3442	61.6806	65.2149	62.3105	52.674	61.8012	58.2783	65.9247	61.7999	75.2569	63.8626	60.7312	68.0663	69.2611	64.36	56.0079	70.93	60.5838	74.779	67.7938	72.0921	71.2505	72.9929	64.876		26443.7	24181.4	23743.2	24686	23419.1	21029	23329.7	24039.9	23784	25146.9	24026.9	20311.1	23830.5	22472.1	25420.6	23830	29019.1
385.8	67.9158	62.1807	61.0069	63.4835	60.0273	54.0525	59.9275	61.721	61.2503	64.8642	62.0387	52.2105	61.3329	58.0127	65.4116	61.5063	74.9438	63.526	60.5145	67.704	68.7882	63.9261	55.6094	70.585	60.2313	74.538	67.5526	71.6829	70.687	72.6425	64.5867		26201.9	23989.3	23536.5	24491.9	23158.5	20853.5	23120	23812	23630.4	25024.6	23934.5	20142.8	23662.2	22381.3	25235.8	23729.1	28913.3
386	67.3928	61.7844	60.5043	62.9244	59.6345	53.5979	59.4686	61.1817	60.7363	64.2893	61.6464	51.9127	60.8087	57.7146	64.905	61.2019	74.5808	63.3389	60.1575	67.2612	68.3886	63.5071	55.3191	70.2078	59.7447	74.1843	67.1622	71.3385	70.2681	72.3113	64.2442		26013.6	23848.8	23354.7	24288.8	23018.9	20688.8	22954.9	23616.1	23444.2	24815.7	23795.5	20038.3	23472.2	22277.8	25053.3	23623.9	28788.2
386.2	66.9517	61.2631	60.0289	62.4543	59.1067	53.211	58.9819	60.6217	60.1888	63.7912	61.2029	51.7015	60.2959	57.3156	64.4645	60.8002	74.1946	62.9925	59.8445	66.9339	68.0486	63.0742	54.9772	69.893	59.3972	73.8052	66.8735	71.0205	69.8244	71.9276	63.9268		25856.7	23659.8	23183.2	24119.9	22827	20550.1	22778.8	23412.1	23244.9	24636.2	23636.6	19967.1	23286.3	22135.3	24896.2	23481	28654
386.4	66.5211	60.8302	59.4775	62.0243	58.4804	52.6708	58.404	60.0688	59.7381	63.3215	60.8453	51.4545	59.8288	56.8521	64.0213	60.6064	73.7663	62.5559	59.5294	66.4647	67.7819	62.7904	54.6848	69.565	59.0939	73.265	66.5088	70.6208	69.3607	71.4285	63.4304		25703.8	23504.8	22982.1	23966.2	22596.8	20352	22567.3	23210.6	23082.8	24467.4	23510.6	19882	23117.8	21967.7	24737.8	23418.3	28503.3
386.6	65.9465	60.3238	58.8181	61.517	58.0391	52.293	57.9698	59.7048	59.2666	62.8588	60.4308	51.0562	59.3949	56.4313	63.5533	60.1538	73.3565	62.1876	59.1666	66.1015	67.4805	62.4386	54.3993	69.0756	58.6258	72.6976	66.2199	70.0996	68.997	71.1322	63.0886		25494.9	23321.2	22739.1	23782.5	22437.9	20216.5	22411.1	23081.9	22912.5	24301.2	23362.5	19738.3	22962.1	21816.3	24569.7	23255.5	28359.6
386.8	65.4793	59.8407	58.3782	61.067	57.569	51.8308	57.4457	59.3232	58.7898	62.3259	59.9933	50.7182	59.0151	56.1484	63.0556	59.6858	72.9026	61.7317	58.7367	65.716	67.0514	62.0027	54.0553	68.6859	58.2577	72.3298	65.6812	69.7036	68.5994	70.7976	62.6363		25327.4	23146.4	22580.7	23620.7	22267.7	20048.2	22220	22946.2	22739.9	24107.7	23205.4	19617.8	22827	21718.2	24389.9	23086.5	28198.7
387	65.0672	59.4147	57.9011	60.5558	57.1271	51.4256	56.9638	58.877	58.2835	61.8395	59.6686	50.4714	58.5038	55.6707	62.5014	59.3778	72.4835	61.2932	58.3469	65.2904	66.7051	61.6695	53.778	68.3361	57.961	71.8515	65.2794	69.4327	68.193	70.4072	62.3119		25181	22993.5	22407.7	23435.1	22108.2	19901.7	22045	22785.4	22555.7	23931.9	23091.7	19532.4	22641	21544.6	24188	22979.2	28051.1
387.2	64.5397	58.9518	57.4528	59.9989	56.6054	50.9823	56.3566	58.3697	57.7722	61.3306	59.3891	50.1608	58.1339	55.2322	62.0396	58.9668	72.0171	60.9935	57.9689	64.946	66.2087	61.2547	53.4148	68.0239	57.6175	71.3423	65.0035	69.0304	67.7095	70.056	61.9527		24989.8	22826.1	22245.7	23231.6	21917.6	19740.3	21821.3	22600.7	22369.4	23747.2	22995.5	19422.3	22509.4	21385.9	24021.7	22831.9	27885
387.4	64.0324	58.56	56.993	59.5949	56.2188	50.668	55.82	58.0558	57.3781	60.8053	58.9831	49.8815	57.732	54.9612	61.6882	58.6467	71.6688	60.6231	57.533	64.6209	66.014	60.7323	53.0759	67.6151	57.1949	70.9015	64.6577	68.7129	67.4605	69.6572	61.6738		24806.2	22686.1	22079.1	23087.1	21779.2	19628.8	21624.7	22490.8	22228.3	23556	22850.1	19324.1	22365.4	21292	23898	22719.7	27764.5
387.6	63.6014	58.0859	56.481	59.139	55.6998	50.2747	55.3923	57.5566	56.8623	60.445	58.6654	49.5091	57.2805	54.7007	61.2634	58.4041	71.3556	60.2891	57.2932	64.2704	65.69	60.542	52.8065	67.3097	56.8857	70.4502	64.2568	68.3737	67.0933	69.169	61.2573		24651.9	22514.1	21892	22922.3	21589.2	19486.5	21470.1	22308.9	22039.8	23428.5	22738.7	19189.7	22201.9	21202	23745.7	22637.4	27657.4
387.8	63.089	57.6425	55.8667	58.5733	55.1732	49.8774	54.8976	57.1278	56.4617	60.0636	58.2722	49.1132	56.842	54.4568	60.8237	57.9929	71.0095	59.8559	57.0132	63.8964	65.2298	60.2759	52.4914	66.8439	56.5406	70.0101	63.9147	68.0161	66.7753	68.7265	60.9604		24465.9	22353.8	21665.1	22714.7	21396.2	19342.5	21289.3	22154.2	21895.8	23292.7	22598	19046.1	22043.3	21118.3	23587.4	22489.6	27537.5
388	62.4721	57.0954	55.3765	58.0652	54.8326	49.4949	54.5344	56.7467	56.0162	59.5656	57.9601	48.7357	56.3147	54.1979	60.3362	57.4411	70.6822	59.5649	56.6202	63.5204	64.6645	59.958	52.3064	66.4491	56.2098	69.4745	63.5482	67.4731	66.4678	68.3034	60.6802		24239.2	22153	21486.1	22529.3	21275	19204	21159.3	22017.7	21734.3	23111.5	22488.5	18909.5	21850.1	21028.8	23410.4	22287.1	27424.7
388.2	62.0058	56.6109	54.9065	57.6727	54.4283	49.0988	53.923	56.2723	55.4532	59.0969	57.6736	48.4326	55.9587	53.9682	59.9971	57.0973	70.3866	59.2775	56.2433	63.1265	64.2597	59.6398	51.9511	66.066	55.9592	69.2213	63.1975	67.1392	66.0525	68.0017	60.3058		24070.7	21976.4	21314.7	22388.5	21129.1	19060.2	20932.9	21844.9	21526.9	22941.4	22388.9	18801.5	21723.2	20950.5	23290.9	22165.2	27324.1
388.4	61.5733	56.1993	54.2714	57.1274	54.0192	48.6779	53.5052	55.8181	54.9389	58.689	57.3967	48.0636	55.5307	53.5805	59.5688	56.8564	70.1575	59.0155	55.8573	62.8041	63.7706	59.3718	51.5611	65.6106	55.5361	68.7531	62.9426	66.8197	65.5496	67.5027	60.0845		23915.1	21827.8	21079	22188.3	20981.1	18906.5	20781.4	21679.8	21338.3	22794.8	22292.9	18667.9	21568.1	20810.7	23136.5	22083	27249.2
388.6	61.0588	55.5861	53.7024	56.8073	53.5567	48.235	53.1363	55.2692	54.5417	58.1801	57.04	47.7316	55.0881	53.2585	59.1152	56.3956	69.9556	58.6018	55.5653	62.3552	63.5102	59.0909	51.2304	65.1933	55.0795	68.2432	62.5821	66.3632	65.1621	66.9957	59.7308		23727.4	21600.8	20868.8	22075.3	20812.1	18744.1	20648.8	21477.6	21194.9	22608.8	22165.7	18548.5	21407.2	20696.3	22972.2	21915.3	27184.7
388.8	60.5566	55.1079	53.2536	56.2791	53.0904	47.8735	52.6202	54.7744	54.146	57.7293	56.5494	47.468	54.6553	52.9145	58.7116	56.054	69.6251	58.2951	55.2223	62.0056	63.1772	58.7961	50.9839	64.8158	54.7301	67.8948	62.2229	65.8984	64.7181	66.652	59.3559		23544.4	21426	20705	21881.3	20641.5	18613.2	20458.7	21296.3	21052	22445.2	21986.4	18455.6	21250	20573.2	22827.1	21793.8	27070.2
389	59.9874	54.599	52.7868	55.8289	52.6768	47.4232	52.2997	54.2882	53.7107	57.4344	56.1601	47.1301	54.2354	52.5324	58.2514	55.6804	69.2694	57.8676	54.8994	61.5074	62.7939	58.406	50.7549	64.4315	54.4607	67.4399	61.677	65.5202	64.2085	66.2198	59.0326		23335.1	21239	20534.1	21717.4	20491.3	18447.6	20344.6	21118.1	20893.5	22342	21846.3	18333.6	21097.6	20435.1	22659.8	21659.7	26945.8
389.2	59.5012	54.074	52.3536	55.3589	52.3247	47.0133	51.7809	53.8223	53.1835	56.8921	55.6847	46.8594	53.7889	52.079	57.7491	55.3216	68.8342	57.5125	54.4476	61.1205	62.381	58.0885	50.4422	63.9944	54.2008	67.0692	61.319	65.1944	63.8419	65.7481	58.7281		23157.9	21045.6	20376	21545.7	20364.8	18297.6	20153.1	20947.6	20699	22142.4	21672.5	18237.7	20934.6	20269.1	22475.9	21531.2	26790.3
389.4	58.9893	53.6544	51.9747	55.0105	51.9384	46.6621	51.3167	53.3694	52.6533	56.4303	55.2362	46.6429	53.2762	51.7607	57.4005	54.9601	68.3509	57.2635	54.1062	60.7149	61.9316	57.7594	50.1525	63.6145	53.8264	66.6835	60.989	64.7084	63.4505	65.314	58.3406		22970.4	20893	20238.9	21421.1	20224.8	18170.2	19982.7	20782	20503.2	21974	21509	18162.7	20745.8	20155.6	22351.8	21401.5	26615.8
389.6	58.4916	53.0093	51.6085	54.5227	51.4695	46.2045	50.6731	52.9262	52.2102	55.8739	54.8724	46.3407	52.9411	51.3702	57.0903	54.5943	67.8997	56.751	53.8365	60.305	61.611	57.3929	49.7637	63.1289	53.4608	66.3678	60.6424	64.3638	62.9806	64.9555	57.9639		22788.3	20652.4	20106.7	21242	20052.5	18001.3	19742.2	20620	20341.1	21768.5	21378.3	18054.3	20625.9	20013.8	22242.4	21269.9	26453.7
389.8	58.0276	52.5356	51.1095	54.0247	51.0479	45.8339	50.3476	52.4618	51.9484	55.5156	54.4909	46.0513	52.5772	50.9647	56.6957	54.2503	67.5662	56.3317	53.5673	59.9463	61.2171	56.9382	49.3787	62.816	53.0857	65.913	60.3356	63.979	62.6038	64.5609	57.706		22619.2	20478.4	19922.5	21058.8	19898.5	17866.1	19625.5	20449.6	20249.5	21640	21240.6	17950.8	20494.6	19866	22100	21146.8	26337.3
390	57.6292	52.0831	50.7429	53.6049	50.5114	45.4103	50.0469	51.9746	51.4855	55.0197	53.9708	45.7009	52.1759	50.6062	56.2238	53.8822	67.236	55.9275	53.2198	59.5689	60.9209	56.5057	49.0541	62.5195	52.7415	65.4985	59.8345	63.5739	62.2541	64.2004	57.3218		22475.4	20312.4	19789.7	20905.9	19699.4	17710	19518.3	20270.1	20079.3	21457.7	21048.6	17823.4	20348.6	19736.4	21927.3	21014.1	26222
390.2	57.1435	51.5497	50.4306	53.0645	49.9819	45.1129	49.5367	51.5109	51.1365	54.7002	53.6067	45.3974	51.8821	50.2866	55.8954	53.5885	66.7364	55.6554	52.9326	59.2071	60.5778	56.0861	48.7495	62.0946	52.3634	65.0946	59.4246	63.2482	61.7684	63.8308	56.8754		22297.4	20114.7	19678	20705.8	19502.9	17603.1	19329.2	20099.6	19953.5	21344	20917.3	17714.1	20244.4	19621.8	21810.4	20910.2	26040.5
390.4	56.6391	51.0697	49.9284	52.704	49.5212	44.7627	49.0632	51.0255	50.6441	54.228	53.2417	44.9603	51.4851	49.9737	55.486	53.315	66.2958	55.3167	52.5687	58.9167	60.1816	55.6544	48.5517	61.7746	52.1059	64.851	59.0998	62.9982	61.3948	63.5095	56.5802		22111.9	19937.6	19492	20575.6	19333.1	17475.4	19154.3	19920.4	19771.5	21170.6	20785.6	17552.5	20099.8	19509.7	21661.7	20814.2	25881.9
390.6	56.0883	50.692	49.4303	52.2765	49.0946	44.4019	48.5749	50.602	50.0891	53.8211	52.8976	44.5908	51.0085	49.5876	55.0377	52.9101	65.926	54.8616	52.2933	58.4675	59.8198	55.3836	48.2089	61.4325	51.7228	64.513	58.8071	62.5046	61.07	63.107	56.2872		21908.1	19800.3	19307.5	20419.2	19176.4	17343.4	18973.4	19765.1	19564.8	21022.5	20661.8	17417.2	19923.9	19368.9	21497.7	20666.7	25750.7
390.8	55.5957	50.2943	49.0329	51.8273	48.6799	43.9841	48.0795	50.1822	49.7901	53.4365	52.6274	44.1996	50.6518	49.3279	54.6938	52.5683	65.5163	54.5815	52.0691	58.0044	59.5317	54.9275	47.9286	60.9452	51.2748	64.0632	58.5994	62.0746	60.5989	62.8365	55.9522		21726.8	19655	19162.1	20254.1	19024.1	17189	18789.5	19611.2	19458	20883	20566.8	17273.2	19794.7	19277.3	21374.3	20543.7	25603.8
391	55.0831	50.0149	48.603	51.2633	48.1094	43.5896	47.7585	49.6713	49.4043	53.1721	52.3438	43.9003	50.2641	49.0405	54.3044	52.2166	65.16	54.1829	51.7226	57.6622	59.2754	54.5452	47.5857	60.4679	50.9351	63.6981	58.267	61.6035	60.1619	62.458	55.6499		21537.5	19555.8	19003.8	20044	18810.8	17043.5	18673.6	19421.5	19317.1	20790.3	20466.4	17165	19653.3	19174.8	21233	20416.7	25477.6
391.2	54.6776	49.6003	48.1181	50.7282	47.744	43.3889	47.4389	49.304	48.942	52.7823	52.1482	43.5559	49.8769	48.7074	53.8713	51.9256	64.875	53.9022	51.3812	57.39	58.907	54.1883	47.289	60.102	50.6251	63.3613	57.8742	61.2751	59.8631	62.1362	55.2766		21389.9	19403.6	18823.8	19844.9	18677.5	16973.7	18558.1	19287.7	19146.1	20648.4	20400.4	17039.1	19511.8	19054.3	21074.5	20313.3	25379.1
391.4	54.2065	49.1901	47.7345	50.4449	47.3106	43.0602	47.0418	48.8122	48.5007	52.4524	51.8563	43.1394	49.4	48.3975	53.3283	51.6298	64.482	53.7433	51.1329	56.9692	58.5664	53.8391	47.0077	59.7505	50.2801	62.9873	57.4604	60.9466	59.396	61.7657	54.8778		21216.4	19253	18683.3	19744.1	18517.4	16853.8	18412.2	19105.1	18983.2	20529.9	20296.6	16884.8	19335.2	18942.8	20872.7	20207.9	25238.3
391.6	53.6654	48.8739	47.3566	49.9331	46.8922	42.7433	46.4547	48.5005	47.9419	52.0214	51.5592	42.8299	49.0428	48.0154	52.9193	51.3395	64.0501	53.2807	50.7979	56.6412	58.3391	53.5751	46.7829	59.4534	49.9007	62.5761	57.1283	60.5037	59.0181	61.3623	54.5562		21015.4	19139	18544.8	19553.8	18363	16738.3	18191.7	18992.8	18774	20371.6	20190.6	16772.2	19205.2	18802.8	20723.2	20104.5	25082
391.8	53.1175	48.5535	46.9414	49.5613	46.5138	42.3805	45.8746	48.0131	47.5763	51.6007	51.2053	42.604	48.6437	47.6438	52.5583	51.0189	63.7319	53.0335	50.4418	56.2027	58.0308	53.2094	46.5607	59.051	49.5511	62.2646	56.8754	60.181	58.5804	61.0396	54.3133		20811.4	19023.3	18391.6	19418.1	18224.1	16604.7	17973.7	18811.5	18640.4	20217.2	20062.2	16692.2	19058.6	18666.8	20592.3	19989.2	24970.2
392	52.7517	48.1689	46.4776	49.1721	46.1421	41.9893	45.5096	47.6348	47.2386	51.2431	50.8929	42.3867	48.236	47.3892	52.2171	50.7166	63.3252	52.8209	50.1987	55.8563	57.5908	52.8995	46.2227	58.6687	49.2612	61.759	56.5415	59.7812	58.2082	60.625	53.946		20678.7	18882.2	18219.2	19275.5	18087.7	16459.8	17839.8	18672.8	18517.5	20087.3	19950	16615.6	18908.5	18576.6	20469.1	19880.9	24823.5
392.2	52.3319	47.8164	45.9781	48.8445	45.723	41.6272	45.1144	47.2299	46.9024	50.8527	50.4882	42.2106	47.8767	46.9309	51.7691	50.4641	62.8896	52.6211	49.8287	55.5913	57.169	52.6671	45.8771	58.2357	49.1118	61.2324	56.2365	59.5139	57.8462	60.2999	53.6315		20524.6	18753.6	18032.6	19156.8	17932.6	16326.2	17693.9	18523.6	18395.1	19944.4	19801.5	16555	18777.2	18406.3	20303.8	19792	24665.3
392.4	51.9276	47.3094	45.5748	48.3915	45.2782	41.3755	44.7535	46.7758	46.4284	50.4308	50.1398	41.9666	47.5779	46.6005	51.3309	50.2407	62.5612	52.2849	49.471	55.4179	56.8209	52.2649	45.5815	57.9004	48.7091	60.7626	55.8414	59.117	57.4451	59.8939	53.345		20376.4	18564.2	17883.6	18988.8	17767.2	16235.7	17561.3	18354.8	18218.5	19789	19674.9	16467.7	18669.6	18286	20142.2	19714.5	24549
392.6	51.4615	46.8935	45.0717	48.008	44.9605	41.1657	44.2454	46.4183	45.9902	49.9445	49.753	41.6539	47.1193	46.293	50.9388	49.8859	62.1568	51.8758	49.1276	55.0148	56.3443	51.9666	45.2817	57.6535	48.399	60.3933	55.4153	58.8316	57.2118	59.4358	52.9036		20203.8	18410.4	17695.1	18847.9	17651.5	16161.7	17370.7	18223.8	18055.8	19608.2	19533	16353.3	18499	18174.6	19998.6	19585.2	24402.8
392.8	51.0626	46.4555	44.5848	47.5548	44.5097	40.7615	43.7865	45.9847	45.6369	49.5809	49.3193	41.3803	46.7447	45.9324	50.5543	49.4657	61.757	51.5318	48.7163	54.6005	55.9994	51.6429	44.949	57.4613	48.0898	59.9333	55.0497	58.5446	56.8608	59.0149	52.6483		20057.4	18247.7	17512.9	18679.5	17483.4	16011.1	17199.3	18062.8	17926.2	19475.4	19372.6	16254.2	18361.3	18042.2	19857.7	19430.1	24258.1
393	50.6381	46.0395	44.176	47.1026	44.1443	40.3956	43.3115	45.6053	45.2379	49.2292	48.9737	41.133	46.2965	45.5971	50.1993	48.9797	61.4987	51.1172	48.4382	54.0924	55.7024	51.3959	44.6965	57.1111	47.7939	59.5285	54.7989	58.2564	56.5017	58.6817	52.3982		19900.8	18093.5	17361.2	18511.3	17348.7	15875.5	17021.4	17922.9	17778.5	19347.1	19246.7	16165.3	18194.5	17919.7	19728.3	19249	24169
393.2	50.2829	45.5551	43.7191	46.6776	43.8027	39.9552	42.9576	45.2538	44.7964	48.8569	48.6316	40.8448	45.9001	45.351	49.8189	48.6326	61.2635	50.7587	48.2131	53.8385	55.246	50.8759	44.364	56.7068	47.5656	59.26	54.4207	57.9177	56.1633	58.2218	52.077		19771.2	17912.3	17190.4	18353.6	17223.2	15710.4	16890.9	17793.8	17613.9	19210.5	19121.9	16060.2	18047.9	17832	19588.8	19122.3	24088.8
393.4	49.9262	45.0652	43.3325	46.183	43.4376	39.5937	42.5751	44.8083	44.3095	48.4638	48.2948	40.5004	45.4919	44.937	49.4384	48.2876	60.8567	50.3271	47.9776	53.4952	54.7785	50.6489	44.082	56.3974	47.1574	58.8109	54.0415	57.5627	55.8304	57.844	51.7772		19641	17728.6	17047	18168.4	17088.4	15576.2	16749	17627.6	17431.4	19065.7	18999.2	15932.9	17896.5	17678.2	19449.1	18996.3	23941
393.6	49.4521	44.6342	42.9184	45.6695	43.038	39.3416	42.1269	44.4701	43.9251	48.0629	47.9438	40.1016	45.091	44.7398	49.0376	47.9055	60.5307	49.9363	47.6673	53.2207	54.5421	50.3271	43.7611	56.072	46.8626	58.496	53.5561	57.1699	55.4405	57.5	51.4814		19464.3	17568	16892.7	17975.5	16939.8	15484.9	16581.1	17503.4	17288.9	18917.6	18870.7	15784	17747.8	17609.6	19301.2	18855.6	23824.9
393.8	49.0112	44.2439	42.5122	45.2471	42.6842	38.9362	41.6441	44.0338	43.5011	47.69	47.6328	39.7509	44.6768	44.4139	48.6699	47.5426	60.2567	49.523	47.3525	52.7835	54.1171	49.9676	43.3991	55.7	46.5902	58.1344	53.2126	56.8393	54.9561	57.1976	51.1549		19300.6	17423.2	16741.3	17818.3	16809	15333.1	16399.4	17340.5	17130.7	18780.3	18757.8	15653.9	17593.7	17490.2	19166.2	18722.3	23729.1
394	48.551	43.9098	42.0245	44.7203	42.2449	38.5487	41.1906	43.7261	43.1477	47.3836	47.3619	39.3705	44.3313	44.1463	48.3299	47.1463	59.9974	49.1709	46.9346	52.3316	53.7736	49.5576	43.1433	55.4087	46.2995	57.8189	52.8784	56.3396	54.6194	56.866	50.8695		19129.1	17300.5	16557.7	17619.8	16644.5	15188.2	16229.1	17228.1	17000.2	18669.1	18660.6	15512	17466.5	17393.6	19042	18575.6	23639
394.2	48.2318	43.5534	41.6454	44.3153	41.8656	38.1295	40.8609	43.3791	42.8074	47.0367	46.9776	39.1192	44.1515	43.7686	47.9672	46.8858	59.7049	48.9072	46.5632	51.8267	53.5085	49.1984	42.8862	55.0372	46.0632	57.3704	52.6378	56.0596	54.1786	56.4506	50.5494		19013	17168.8	16416.6	17469.1	16503.4	15030.6	16107.4	17100	16874.7	18541.9	18518.6	15420.8	17404.5	17253.6	18908.7	18482.4	23535.7
394.4	47.8397	43.2309	41.2414	43.884	41.493	37.8415	40.4337	42.9585	42.4106	46.8106	46.6443	38.8224	43.8436	43.4799	47.6422	46.5731	59.3955	48.703	46.2957	51.5365	53.1725	48.9154	42.5765	54.6115	45.6948	57.0717	52.3488	55.7093	53.8458	56.1378	50.2438		18868	17050.3	16265.6	17307.8	16364.8	14924.7	15947.1	16942.8	16726.7	18462.1	18396.5	15311.6	17291.9	17148.5	18790.1	18368.4	23425.6
394.6	47.4099	42.8887	40.7606	43.5691	41.2142	37.4036	40.0263	42.4889	42.0566	46.5186	46.2571	38.5428	43.5671	43.1008	47.3697	46.247	59.0665	48.3782	45.963	51.2439	52.8615	48.5413	42.2092	54.2669	45.3764	56.8117	52.0366	55.2441	53.3839	55.637	49.9789		18707.9	16923.9	16084.1	17192.4	16263.1	14759.5	15794.4	16766.1	16595.5	18356.2	18253.1	15209	17191.6	17007.6	18692.1	18249.1	23307.6
394.8	46.9371	42.5277	40.4137	43.1302	40.8391	37.0645	39.5679	42.129	41.756	46.0699	45.8821	38.2885	43.2678	42.7195	46.9878	45.929	58.6793	48.0955	45.6672	50.9299	52.4281	48.1797	41.8983	53.9018	45.0216	56.3502	51.6386	54.9077	52.9897	55.3387	49.6253		18530.8	16789.9	15955.3	17027.8	16123.3	14633.1	15621.4	16632.5	16485.3	18188.4	18114.3	15116.3	17082.1	16865.7	18550.8	18132.8	23166.6
395	46.4927	42.1629	39.9885	42.8228	40.3799	36.7466	39.2944	41.7606	41.5009	45.6552	45.6642	37.978	42.8683	42.4455	46.601	45.565	58.2321	47.8062	45.2516	50.6387	52.0441	47.8923	41.5914	53.485	44.7045	56.0331	51.3771	54.5207	52.6528	55.0424	49.3591		18364.6	16654.3	15795.5	16915	15950.1	14514.9	15521.3	16495.4	16392.9	18033.8	18037.4	15001.3	16933	16766	18407.4	17998.2	23001.7
395.2	46.1432	41.7735	39.5934	42.4909	39.8866	36.3144	38.8745	41.3694	41.1568	45.4484	45.3446	37.772	42.5184	42.0514	46.2274	45.3268	57.8554	47.4923	45.0362	50.1102	51.7524	47.5312	41.2444	53.0262	44.4412	55.7382	51.1008	54.1843	52.2412	54.707	49.0044		18235.8	16508.9	15647.3	16792.4	15763.2	14351.5	15363.2	16349.2	16265.2	17961.2	17920.2	14927.5	16803.3	16618.7	18269.1	17913.2	22864.5
395.4	45.7238	41.3325	39.2917	42.029	39.5012	36.0023	38.5238	40.969	40.7004	45.155	44.9821	37.6609	42.1833	41.6293	45.9004	44.9856	57.5496	47.2289	44.7288	49.8283	51.4819	47.2308	41.0795	52.6255	44.0095	55.4238	50.8453	53.8111	51.9995	54.2003	48.6714		18079.2	16342.9	15535.9	16618.3	15618.8	14235.3	15232.3	16199.1	16092.9	17854.3	17785.9	14891.1	16679.3	16460.2	18149	17787.3	22755.1
395.6	45.3887	40.8851	39.0085	41.738	39.2042	35.7103	38.1479	40.5291	40.2943	44.8383	44.6943	37.3229	41.9163	41.3172	45.5747	44.7946	57.1923	46.8309	44.4814	49.5634	51.1317	46.9437	40.8157	52.2167	43.6815	55.0933	50.5128	53.403	51.6806	53.8161	48.27		17955.8	16174.1	15431.8	16511.6	15509.2	14127	15091.3	16033.3	15940.4	17738	17681.1	14764.9	16582.1	16345.1	18029.4	17720.7	22625.3
395.8	45.0448	40.4744	38.6211	41.4127	38.8551	35.413	37.7891	40.1624	39.9346	44.4594	44.2484	37.0232	41.5003	40.9849	45.2917	44.5199	56.7634	46.54	44.2761	49.2916	50.7704	46.7379	40.4493	51.8582	43.2992	54.7987	50.0156	53.0083	51.2287	53.4994	48.0517		17828.7	16019.8	15286.2	16391.1	15378.8	14016.5	14956.9	15896.3	15806.1	17597	17513.5	14653.8	16425.8	16221.8	17926.5	17621	22467
396	44.5171	40.1072	38.2373	41.0354	38.5367	35.0272	37.2974	39.7676	39.5619	44.0663	43.9451	36.8309	41.0628	40.6839	44.9076	44.104	56.4398	46.1153	43.92	48.9682	50.3496	46.4226	40.3032	51.5028	42.9445	54.3362	49.7042	52.5975	51.0136	53.2197	47.7227		17628.8	15882.5	15142	16250	15260.5	13870.8	14769.8	15748	15666.5	17450.3	17402.3	14585	16260.9	16110.8	17783.4	17465.2	22350.2
396.2	44.1429	39.7315	37.9627	40.705	38.1604	34.8834	36.9471	39.4244	39.1904	43.6751	43.6419	36.5897	40.829	40.4328	44.4981	43.8216	56.025	45.7533	43.607	48.7336	50.0046	46.0808	40.0588	51.1347	42.7535	53.8938	49.3792	52.2093	50.6966	52.9601	47.2612		17489.4	15741.6	15040.8	16127.3	15119.2	13820.8	14638.4	15619.9	15527.2	17304.1	17290.9	14496.8	16176.4	16019.5	17630.1	17362.1	22197.1
396.4	43.704	39.3239	37.5834	40.3464	37.7572	34.6049	36.6349	38.9881	38.8264	43.3918	43.3913	36.3627	40.5118	40.0814	44.0775	43.6483	55.6935	45.3815	43.3718	48.3936	49.8213	45.7383	39.8322	50.776	42.431	53.5211	49.12	51.8744	50.392	52.5769	46.9188		17324.3	15588	14898.1	15993.3	14967	13717.4	14522.1	15454.9	15390.8	17200.5	17200.3	14414.2	16058.9	15888.3	17472.3	17302.2	22076.9
396.6	43.3187	38.9711	37.2916	39.9463	37.4257	34.391	36.1559	38.5553	38.4225	43.1164	43.0768	36.0828	40.2577	39.9027	43.8164	43.3815	55.2607	45.0897	43.1272	48.0882	49.5639	45.452	39.4867	50.364	42.2518	53.1212	48.8685	51.5107	50.0491	52.1859	46.5807		17180.2	15455.9	14789.8	15842.7	14843	13639.5	14339.4	15291	15238.4	17100	17084.3	14310.4	15966.2	15825.4	17377.6	17205.1	21916.4
396.8	42.9117	38.6279	36.9328	39.6095	37.1119	34.1581	35.8001	38.2644	38.0329	42.7779	42.7913	35.8274	39.9456	39.6284	43.5495	42.9581	55.0059	44.7776	42.7809	47.7829	49.1299	45.0316	39.1929	49.959	41.9203	52.7939	48.4588	51.2035	49.7099	51.88	46.3018		17027.4	15327.6	14654.9	15717	14726	13553.9	14205.5	15183.3	15091.5	16974.3	16979.6	14216.3	15850.4	15724.5	17280.4	17045.8	21826.3
397	42.4867	38.3736	36.5743	39.265	36.8156	33.8657	35.3696	37.8961	37.7088	42.4492	42.5286	35.4452	39.6399	39.3628	43.1449	42.691	54.6984	44.5066	42.4949	47.4546	48.6656	44.6807	38.923	49.6859	41.7315	52.3219	48.0582	50.7943	49.4168	51.486	46.0457		16867.2	15234.3	14520	15588.2	14615.8	13444.7	14041.7	15044.8	14970.4	16852.3	16883.9	14071.7	15737	15627	17128.5	16948.3	21715.3
397.2	42.1049	38.0787	36.1721	39.0705	36.5409	33.5526	34.9569	37.6028	37.5075	42.1008	42.1881	35.226	39.2895	39.085	42.7364	42.3806	54.4118	44.279	42.1433	47.0926	48.34	44.2842	38.5602	49.2958	41.4701	52.0228	47.7259	50.6027	48.9575	51.1304	45.7693		16724.1	15124.9	14367.6	15518.8	14514	13327.1	13884.9	14935.8	14898	16722.4	16757.1	13991.8	15605.8	15524.6	16974.9	16833.6	21612.4
397.4	41.7484	37.68	35.8459	38.7053	36.2434	33.3258	34.5706	37.2345	37.2395	41.6385	42.0026	34.904	38.9096	38.8981	42.2438	41.9873	54.0964	43.9452	41.8317	46.9278	48.0797	43.9428	38.3295	49.0162	41.2277	51.6231	47.5657	50.2367	48.7001	50.7771	45.5406		16590.8	14974	14245.2	15381.5	14403.1	13243.7	13738.4	14797	14799	16547.1	16691.8	13870.8	15462.7	15458.1	16787.7	16685.8	21497.9
397.6	41.3403	37.328	35.5466	38.3681	35.8645	33.1255	34.2081	36.8296	36.9087	41.248	41.7163	34.6288	38.6581	38.5528	41.9118	41.723	53.7995	43.518	41.4982	46.6807	47.851	43.5923	38.082	48.599	41.0233	51.4183	47.2842	49.8531	48.3437	50.4751	45.2837		16436.9	14841.6	14133.3	15255.2	14259.7	13170.7	13601.1	14643.4	14674.9	16400.2	16586.4	13768.4	15370.5	15328.6	16664.1	16589.1	21390.7
397.8	40.9741	36.9852	35.2131	37.9296	35.5565	32.7825	33.9949	36.5243	36.6697	40.9534	41.5612	34.3323	38.2723	38.268	41.5459	41.4702	53.4048	43.234	41.1654	46.3563	47.5478	43.2499	37.8098	48.2894	40.7062	51.0348	46.9271	49.5181	47.9298	50.1264	44.998		16299.5	14712.7	14007.8	15088.4	14144.4	13040.9	13523.2	14529.4	14587.2	16291.3	16533	13657.4	15224.7	15223	16527	16496.8	21244.4
398	40.666	36.7339	34.8775	37.648	35.2373	32.5622	33.5311	36.1636	36.3209	40.597	41.2898	33.8933	37.952	37.9886	41.2739	41.2611	53.0856	42.8875	40.9439	46.0212	47.1892	42.9653	37.5095	48.0246	40.4583	50.7601	46.615	49.1489	47.4975	49.7068	44.8376		16185.1	14620.1	13881.2	14983.9	14024.4	12959.8	13345.4	14393.1	14455.7	16157.6	16433.3	13489.5	15104.9	15119.5	16427	16421.9	21128.1
398.2	40.3538	36.3926	34.6076	37.3423	34.8761	32.3221	33.2733	35.9341	35.8982	40.2253	41.0015	33.6561	37.6376	37.6824	40.9037	40.9511	52.824	42.5905	40.617	45.7294	46.7811	42.6227	37.2093	47.7147	40.1271	50.4474	46.2155	48.8057	47.094	49.4061	44.5113		16068.9	14491.5	13780.7	14869.7	13887.7	12870.7	13249.4	14309	14294.7	16017.7	16326.8	13401.9	14987.3	15005.1	16287.9	16306.7	21034.5
398.4	40.0983	36.1367	34.2664	37.0014	34.5739	31.9654	32.8204	35.6079	35.5764	39.9096	40.7146	33.4833	37.4608	37.3309	40.5563	40.6889	52.5629	42.3475	40.2858	45.4806	46.5721	42.3738	36.8677	47.4995	39.8438	50.0454	45.9992	48.6425	46.8025	49.0372	44.1932		15975.2	14396.9	13651.7	14741.4	13774.2	12735	13075.6	14186.2	14173.6	15900	16220.7	13339.7	14924.4	14872.6	16157.6	16210.5	20941.1
398.6	39.855	35.7411	33.9767	36.6504	34.1417	31.671	32.5062	35.2657	35.3338	39.5778	40.4213	33.1982	37.137	36.9931	40.2127	40.4239	52.246	41.9546	40.0327	45.1889	46.3473	42.138	36.6032	47.2638	39.4716	49.7115	45.7723	48.194	46.489	48.5616	43.9356		15886.2	14246.4	13543.1	14608.8	13608.9	12624.1	12957	14056.9	14084.1	15775.7	16111.9	13232.8	14802.8	14745.4	16028.8	16113	20825.3
398.8	39.4501	35.3862	33.5763	36.3128	33.7989	31.4713	32.2226	34.9917	35.0135	39.1722	40.152	32.9227	36.8765	36.756	39.8946	40.1356	51.884	41.6846	39.736	44.9341	46.1966	41.8239	36.4539	46.9586	39.1494	49.3354	45.5457	47.8859	46.1878	48.2464	43.6339		15732.7	14112	13390.2	14481.5	13479	12550.8	12850.4	13954.7	13963.4	15621.9	16012.6	13129.6	14706.3	14658.3	15910	16006.1	20691.3
399	39.1122	35.038	33.1629	35.922	33.4874	31.1594	31.9488	34.5504	34.6283	38.8206	39.7505	32.8107	36.5793	36.4594	39.6505	39.8675	51.6053	41.3341	39.4631	44.5248	45.7737	41.6926	36.2559	46.5487	38.8562	48.9818	45.3061	47.5659	45.8123	47.9577	43.226		15605.8	13980.2	13232	14332.9	13361.5	12432.6	12747.6	13785.6	13816.7	15489.4	15860.4	13091.5	14595.1	14547.3	15820.5	15907.1	20590.5
399.2	38.7615	34.8506	32.8998	35.6235	33.2094	30.8873	31.577	34.2624	34.2677	38.6578	39.4485	32.6294	36.2688	36.1962	39.3352	39.6567	51.2696	41.0734	39.2429	44.1579	45.4076	41.4695	35.894	46.2468	38.5618	48.5585	44.9668	47.1486	45.5222	47.5376	42.8387		15473.6	13912.4	13133.6	14220.9	13257.2	12330.2	12605.5	13677.6	13679.7	15432.2	15747.8	13025.7	14478.5	14449.5	15702.6	15831	20466.8
399.4	38.3824	34.4247	32.6057	35.2991	32.8133	30.6396	31.1908	33.8557	33.9082	38.3358	39.102	32.3733	36.0109	35.8679	39.0321	39.267	50.9173	40.8209	39.0082	43.8699	45.1922	41.1284	35.462	46.0188	38.2275	48.1682	44.651	46.8711	45.1757	47.0633	42.577		15329.9	13749.2	13022.7	14098.5	13105.6	12237.5	12457.6	13522	13542.9	15311.3	15617.3	12929.9	14382.8	14325.6	15589.4	15683.2	20336.4
399.6	38.0211	34.109	32.3649	35.0354	32.5054	30.3169	30.9401	33.6881	33.6703	38.0201	38.8049	32.1683	35.5962	35.6114	38.6527	38.9045	50.6511	40.5515	38.6837	43.5347	44.9324	40.8623	35.3484	45.6954	37.8774	47.8143	44.3549	46.5492	44.9498	46.8263	42.2926		15193.2	13630	12933	14000.1	12989.2	12114.6	12363.7	13461.8	13454.7	15192.8	15506.4	12854.5	14224.2	14230.3	15445.6	15546.2	20240.2
399.8	37.693	33.7926	31.9877	34.8105	32.1404	29.9331	30.6354	33.2807	33.4131	37.7157	38.5681	31.8722	35.3886	35.2513	38.39	38.6079	50.3982	40.2022	38.3124	43.2447	44.7161	40.6886	35.1607	45.2843	37.5484	47.6033	43.9772	46.2423	44.5515	46.5521	42.113		15069.7	13510.3	12788.7	13917.2	12849.7	11967.3	12248	13305.6	13358.6	15078.7	15419.5	12742.5	14148.4	14093.5	15348.3	15435.4	20149.2
400	37.3017	33.4563	31.6794	34.4108	31.8807	29.7253	30.3157	32.922	33.1252	37.3888	38.2817	31.5705	34.9944	35.0206	38.1297	38.2764	49.9162	39.949	37.9347	42.8487	44.3161	40.3355	34.9761	44.9673	37.3094	47.3231	43.7079	45.8769	44.2303	46.2032	41.814		14920.7	13382.5	12671.8	13764.3	12752.3	11890.1	12126.3	13168.8	13250.1	14955.5	15312.7	12628.2	13997.8	14008.2	15251.9	15310.6	19966.5
	71886.8	66467.3	67309	67235.2	64242.4	56393.1	65368.5	67568	63090.2	56054.7	42400.5	34385.7	54283.6	34290.3	54550	33838.6	38660.7	34068.5	32930.9	34904.5	35954.1	33488	29268.1	35917.9	30545.9	37698.5	34198	36062.2	35784.9	36556.9	32202.6		2.47666e+07	2.28945e+07	2.31522e+07	2.31606e+07	2.21256e+07	1.94357e+07	2.25129e+07	2.32632e+07	2.17613e+07	1.94572e+07	1.48851e+07	1.21056e+07	1.88275e+07	1.21418e+07	1.8968e+07	1.20354e+07	1.3791e+07
	0	0.2	0.4	0.6	0.8	1	1.2	1.4	1.6	1.8	2	2.2	2.4	2.6	2.8	3	3.2	3.4	3.6	3.8	4	4.2	4.4	4.6	4.8	5	5.2	5.4	5.6	5.8	6
	344.523	344.448	343.969	344.472	344.408	344.647	344.399	344.293	344.923	347.111	351.059	352.054	346.835	354.089	347.717	355.672	356.718	356.192	355.862	356.818	356.69	356.687	356.754	357.151	357.245	357.219	357.221	357.448	357.272	357.445	357.596
0	344.523
0.2	344.448
0.4	343.969
0.6	344.472
0.8	344.408
1	344.647
1.2	344.399
1.4	344.293
1.6	344.923
1.8	347.111
2	351.059
2.2	352.054
2.4	346.835
2.6	354.089
2.8	347.717
3	355.672
3.2	356.718
3.4	356.192
3.6	355.862
3.8	356.818
4	356.69
4.2	356.687
4.4	356.754
4.6	357.151
4.8	357.245
5	357.219
5.2	357.221
5.4	357.448
5.6	357.272
5.8	357.445
6	357.596
[truncated: 14 more columns]
