# Supplementary material for: High-level expression and molecular characterization of a recombinant prolidase from Escherichia coli NovaBlue
Source: PeerJ. 2018 Oct 31;6:e5863. doi: 10.7717/peerj.5863 (PMC6215446; doi:10.7717/peerj.5863)
Supplement: Supplemental Information 14 [file peerj-06-5863-s014.xls]

## Sheet: solvent condition
	solvent			ml	0.05	0.1	0.15	0.2	0.3	0.4	0.5	0.6	0.7
	1	1,4-Dioxane		100% stock solvent conc.	0.5	1	1.5	2	3	4	5	6	7
	2	Acetone		ddH2O	9.5	9	8.5	8	7	6	5	4	3
	3	CH3CN
	4	CH3OH
	5	DMF
	6	DMSO
	7	Ethylene glycol
	8	EtOH
	9	formamide
	10	Glycerol
	11	Isopropanol
	12	PEG1000
	13	PEG6000
	14	THF
con. Of protein				protein standard
		dilute 10x		y= 0.0009x+0.0456
		0.251
	O.D595 nm	0.265
		0.264
		0.26
	mg/ml	2.38222
	for reaction	0.05mg/ml

## Sheet: 105.04.04 EcPepQ
100mM Tris-HCl (pH 8.0)	1.556	1.46	1.462	1.49267
	0.05	0.1	0.15	0.2	0.3	0.4	0.5	0.6	0.7
	1.182	1.069	1.048	0.856	0.539	0.282	0.155	0.048	0.01
glycerol	1.173	1.109	1.026	0.94	0.563	0.277	0.131	0.044	0.011
	1.238	1.097	0.993	0.929	0.591	0.347	0.151	0.037	0.01
	1.314	1.212	1.061	0.87	0.722	1.246	0.271	0.114	0.038
ethylene glycol	1.256	1.26	1.097	1.094	0.816	1.216	0.284	0.106	0.036
	1.418	1.164	1.322	1.097	0.761	1.219	0.27	0.115	0.036
	0.732	0.75	0.701	1.089	1.463	0.726	0.251	0.333	0.388
PEG1000	0.715	0.755	0.64	1.327	1.158	1.053	0.284	0.508	0.358
	0.905	0.748	0.698	1.307	1.622	0.61	0.5	0.458	0.173
	0.915	1.066	0.996	1.068	1.456	1.406	1.458	1.132	0.485
PEG6000	0.98	1.02	0.923	1.016	1.134	1.491	1.424	1.168	0.778
	0.992	1.041	0.978	1.083	1.168	0.936	1.078	0.983	0.485
	0.384	0.145	0.107	0.076	0.017	0.004	0.002	0.015	0.016
THF	0.391	0.161	0.112	0.063	0.017	0.004	0.002	0.015	0.016
	0.411	0.171	0.112	0.072	0.017	0.004	0.002	0.015	0.016
	0.939	0.737	0.613	0.511	0.407	0.237	0.118	0.148	0.057
ethanol	0.939	0.746	0.653	0.565	0.404	0.24	0.098	0.152	0.06
	1.023	0.741	0.727	0.545	0.378	0.234	0.098	0.149	0.045
	1.253	1.184	1.121	1.041	1.268	0.863	0.541	0.324	0.098
methanol	1.463	1.207	1.132	1.249	1.116	0.766	0.585	0.318	0.107
	1.258	1.192	1.125	1.169	0.982	0.811	0.566	0.3	0.098
	0.77	0.43	0.174	0.263	0.113	0.049	0.039	0.032	0.032
isopropanol	0.557	0.377	0.219	0.161	0.089	0.067	0.038	0.035	0.021
	0.785	0.457	0.229	0.169	0.103	0.068	0.044	0.028	0.02
	0.99	0.686	0.58	0.552	0.485	0.301	0.219	0.142	0.077
acetone	0.962	0.838	0.66	0.552	0.439	0.333	0.245	0.143	0.075
	1.022	0.833	0.661	0.546	0.426	0.389	0.24	0.136	0.076
	1.041	0.742	0.645	0.51	0.445	0.412	0.244	0.124	0.009
DMF	1.061	0.75	0.668	0.554	0.472	0.372	0.239	0.131	0.009
	1.074	0.663	0.631	0.532	0.461	0.351	0.251	0.118	0.009
	1.15	0.994	0.883	0.728	0.61	0.43	0.249	0.14	0.008
dioxane	1.156	0.99	0.891	0.773	0.544	0.403	0.257	0.143	0.011
	1.18	0.971	0.887	0.719	0.563	0.435	0.263	0.146	0.002
	1.128	0.873	0.639	0.508	0.314	0.234	0.187	0.223	0.289
acetonitrile	1.063	0.895	0.697	0.508	0.289	0.219	0.193	0.29	0.298
	1.149	0.82	0.63	0.509	0.322	0.216	0.269	0.224	0.29
	1.719	2.027	2.208	2.244	2.125	1.139	0.389	0.159	0.104
formamide	1.745	2.097	2.174	2.18	2.061	1.176	0.389	0.117	0.084
	1.883	2.066	2.161	2.244	2.161	1.307	0.389	0.117
	0.982	0.964	0.945	0.886	0.642	0.37	0.149	0.025	0.001
DMSO	1.162	0.988	1.014	0.902	0.669	0.388	0.15	0.021	0.003
	1.063	0.92	0.958	0.864	0.626	0.401	0.153	0.02	0.002		CD+FL
											變溫
平均值	0.05	0.1	0.15	0.2	0.3	0.4	0.5	0.6	0.7		0.05	0.1	0.15	0.2	0.3	0.4	0.5	0.6	0.7			glycerol	ethylene glycol	PEG1000	PEG6000	THF	ethanol	methanol	isopropanol	acetone	DMF	dioxane	acetonitrile	formamide	DMSO
glycerol	1.19767	1.09167	1.02233	0.908333	0.564333	0.302	0.145667	0.043	0.0103333	glycerol	80.2367	73.1353	68.4904	60.8531	37.8071	20.2322	9.75882	2.88075	0.692273		0.05	80.2367	89.0576	52.5234	64.4707	26.485	64.7834	88.745	47.1639	66.4136	70.9245	77.8473	74.5869	119.406	71.6168
ethylene glycol	1.32933	1.212	1.16	1.02033	0.766333	1.227	0.275	0.111667	0.0366667	ethylene glycol	89.0576	81.197	77.7133	68.3564	51.3399	82.2019	18.4234	7.48102	2.45645		0.1	73.1353	81.197	50.3126	69.8303	10.6521	49.665	80.0134	28.2269	52.6351	48.1242	65.9893	57.7937	138.231	64.1358
PEG1000	0.784	0.751	0.679667	1.241	1.41433	0.796333	0.345	0.433	0.306333	PEG1000	52.5234	50.3126	45.5337	83.1398	94.7521	53.3497	23.113	29.0085	20.5226		0.15	68.4904	77.7133	45.5337	64.6941	7.39169	44.5065	75.4355	13.8901	42.452	43.4122	59.4238	43.9035	146.114	65.1407
PEG6000	0.962333	1.04233	0.965667	1.05567	1.25267	1.27767	1.32	1.09433	0.582667	PEG6000	64.4707	69.8303	64.6941	70.7235	83.9214	85.5962	88.4323	73.314	39.0353		0.2	60.8531	68.3564	83.1398	70.7235	4.71192	36.1992	77.2443	13.2425	36.8468	35.6409	49.5757	34.0554	148.906	59.2229
THF	0.395333	0.159	0.110333	0.0703333	0.017	0.004	0.002	0.015	0.016	THF	26.485	10.6521	7.39169	4.71192	1.1389	0.267977	0.133988	1.00491	1.07191		0.3	37.8071	51.3399	94.7521	83.9214	1.1389	26.552	75.1675	6.81108	30.1474	30.7727	38.343	20.6565	141.737	43.2559
ethanol	0.967	0.741333	0.664333	0.540333	0.396333	0.237	0.104667	0.149667	0.054	ethanol	64.7834	49.665	44.5065	36.1992	26.552	15.8776	7.01206	10.0268	3.61769		0.4	20.2322	82.2019	53.3497	85.5962	0.267977	15.8776	54.4886	4.10898	22.845	25.3461	28.3162	14.9397	80.8843	25.8821
methanol	1.32467	1.19433	1.126	1.153	1.122	0.813333	0.564	0.314	0.101	methanol	88.745	80.0134	75.4355	77.2443	75.1675	54.4886	37.7847	21.0362	6.76641		0.5	9.75882	18.4234	23.113	88.4323	0.133988	7.01206	37.7847	2.7021	15.7213	16.3912	17.1728	14.4931	26.0607	10.0938
isopropanol	0.704	0.421333	0.207333	0.197667	0.101667	0.0613333	0.0403333	0.0316667	0.0243333	isopropanol	47.1639	28.2269	13.8901	13.2425	6.81108	4.10898	2.7021	2.12148	1.63019		0.6	2.88075	7.48102	29.0085	73.314	1.00491	10.0268	21.0362	2.12148	9.40152	8.32961	9.58017	16.4582	8.77624	1.47387
acetone	0.991333	0.785667	0.633667	0.55	0.45	0.341	0.234667	0.140333	0.076	acetone	66.4136	52.6351	42.452	36.8468	30.1474	22.845	15.7213	9.40152	5.09156		0.7	0.692273	2.45645	20.5226	39.0353	1.07191	3.61769	6.76641	1.63019	5.09156	0.602948	0.468959	19.5846	6.29745	0.133988
DMF	1.05867	0.718333	0.648	0.532	0.459333	0.378333	0.244667	0.124333	0.009	DMF	70.9245	48.1242	43.4122	35.6409	30.7727	25.3461	16.3912	8.32961	0.602948
dioxane	1.162	0.985	0.887	0.74	0.572333	0.422667	0.256333	0.143	0.007	dioxane	77.8473	65.9893	59.4238	49.5757	38.343	28.3162	17.1728	9.58017	0.468959
acetonitrile	1.11333	0.862667	0.655333	0.508333	0.308333	0.223	0.216333	0.245667	0.292333	acetonitrile	74.5869	57.7937	43.9035	34.0554	20.6565	14.9397	14.4931	16.4582	19.5846
formamide	1.78233	2.06333	2.181	2.22267	2.11567	1.20733	0.389	0.131	0.094	formamide	119.406	138.231	146.114	148.906	141.737	80.8843	26.0607	8.77624	6.29745
DMSO	1.069	0.957333	0.972333	0.884	0.645667	0.386333	0.150667	0.022	0.002	DMSO	71.6168	64.1358	65.1407	59.2229	43.2559	25.8821	10.0938	1.47387	0.133988
標準差	0.05	0.1	0.15	0.2	0.3	0.4	0.5	0.6	0.7	標準差％	0.05	0.1	0.15	0.2	0.3	0.4	0.5	0.6	0.7
glycerol	0.0352184	0.0205264	0.0276827	0.0456545	0.0260256	0.0390512	0.0128582	0.00556776	0.00057735	glycerol	3.52184	2.05264	2.76827	4.56545	2.60256	3.90512	1.28582	0.556776	0.057735
ethylene glycol	0.0705715	0.0632166	0.0340049	0.0376431	0.0848783	0.54038	0.0757188	0.0425793	0.015885	ethylene glycol	7.05715	6.32166	3.40049	3.76431	8.48783	54.038	7.57188	4.25793	1.5885
PEG1000	0.0397157	0.0837636	0.0528141	0.116105	0.113006	0.510598	0.0733235	0.042336	0.0156205	PEG1000	3.97157	8.37636	5.28141	11.6105	11.3006	51.0598	7.33235	4.2336	1.56205
PEG6000	0.0820813	0.048	0.141446	0.130201	0.0472264	0.0165227	0.00781025	0.00493288	0.0011547	PEG6000	8.20813	4.8	14.1446	13.0201	4.72264	1.65227	0.781025	0.493288	0.11547
THF	0.358566	0.27102	0.314399	0.00404145	0.390393	0.283772	0.016563	0.128539	0.203227	THF	35.8566	27.102	31.4399	0.404145	39.0393	28.3772	1.6563	12.8539	20.3227
ethanol	0.40106	0.237593	0.377378	0.135159	0.352003	0.250843	0.016563	0.196892	0.195144	ethanol	40.106	23.7593	37.7378	13.5159	35.2003	25.0843	1.6563	19.6892	19.5144
methanol	0.105133	0.00360555	0.0343851	0.132015	0.235797	0.229722	0.135244	0.0901388	0.11644	methanol	10.5133	0.360555	3.43851	13.2015	23.5797	22.9722	13.5244	9.01388	11.644
isopropanol	0.112694	0.18161	0.191008	0.144108	0.235108	0.398847	0.624859	0.375533	0.156896	isopropanol	11.2694	18.161	19.1008	14.4108	23.5108	39.8847	62.4859	37.5533	15.6896
acetone	0.0407226	0.171864	0.155327	0.155191	0.248121	0.48597	0.543553	0.399932	0.30255	acetone	4.07226	17.1864	15.5327	15.5191	24.8121	48.597	54.3553	39.9932	30.255
DMF	0.0414287	0.023029	0.0380307	0.0351615	0.176911	0.298929	0.210266	0.0980833	0.169164	DMF	4.14287	2.3029	3.80307	3.51615	17.6911	29.8929	21.0266	9.80833	16.9164
dioxane	0.347617	0.511351	0.487771	0.563048	0.654936	0.751423	0.741572	0.619228	0.384373	dioxane	34.7617	51.1351	48.7771	56.3048	65.4936	75.1423	74.1572	61.9228	38.4373
acetonitrile	0.349026	0.512749	0.501435	0.585181	0.66453	0.53809	0.621229	0.558875	0.270777	acetonitrile	34.9026	51.2749	50.1435	58.5181	66.453	53.809	62.1229	55.8875	27.0777
formamide	0.0140119	0.0131149	0.00288675	0.00665833	0	0	0	0	0	formamide	1.40119	1.31149	0.288675	0.665833	0	0	0	0	0
DMSO	0.310775	0.329705	0.289252	0.256094	0.225167	0.134523	0.0669726	0.0767876	0.0236714	DMSO	31.0775	32.9705	28.9252	25.6094	22.5167	13.4523	6.69726	7.67876	2.36714

## Sheet: Sheet1
buffer	0,0,0
glycerol	255,64,64	4,2
ethylene glycol	255,255,0	5,4	6,4
THF	255,64,255	4,11
ethanol	255160128	3,3
methanol	255,0,0	5,2	6,2
isopropanol	152255152	3,5
acetone	192128255	3,10
DMF	96,0,96	8,11
dioxane	0,128,255	5,8
acetonitrile	0,0,96	8,9
formamide	0,128,96	7,6
DMSO	255192192	2,2
1	formamide
2	ethylene glycol
3	methanol
4	glycerol
5	dioxane
6	acetonitrile
7	DMSO
8	DMF
9	acetone
10	ethanol
11	isopropanol
12	THF
