# Supplementary material for: High-level expression and molecular characterization of a recombinant prolidase from Escherichia coli NovaBlue
Source: PeerJ. 2018 Oct 31;6:e5863. doi: 10.7717/peerj.5863 (PMC6215446; doi:10.7717/peerj.5863)
Supplement: Supplemental Information 15 [file peerj-06-5863-s015.xls]

## Sheet: 105.04.30 conc CD
	buffer	Glycerol	Ethylene glycol	THF	ethanol	methanol	Isopropanol	actone	acetonitrile			con. Of enzyme	buffer	Glycerol	Ethylene glycol	THF	ethanol	methanol	Isopropanol	actone	acetonitrile
260	-5.20328	-5.0041	-5.28056	-5.39825	-5.5	-5.58593	-5.36818	-27.8274	-5.79394		260	4.30166e-06	-1.2096	-1.16329	-1.22756	-1.25492	-1.27858	-1.29855	-1.24793	-6.46899	-1.34691
259.9	-5.2113	-5.00116	-5.28565	-5.3983	-5.48729	-5.59343	-5.3556	-31.634	-5.78648		259.9	4.30166e-06	-1.21146	-1.16261	-1.22875	-1.25493	-1.27562	-1.30029	-1.24501	-7.3539	-1.34517
259.8	-5.22605	-4.98627	-5.29451	-5.40722	-5.4706	-5.58553	-5.33657	-35.7939	-5.78175		259.8	4.30166e-06	-1.21489	-1.15915	-1.23081	-1.25701	-1.27174	-1.29846	-1.24058	-8.32094	-1.34407
259.7	-5.23342	-4.95746	-5.30086	-5.41467	-5.4572	-5.58413	-5.3244	-36.3884	-5.76105		259.7	4.30166e-06	-1.2166	-1.15245	-1.23228	-1.25874	-1.26863	-1.29813	-1.23775	-8.45915	-1.33926
259.6	-5.23212	-4.93039	-5.30292	-5.42759	-5.45643	-5.58924	-5.32956	-34.7672	-5.74877		259.6	4.30166e-06	-1.2163	-1.14616	-1.23276	-1.26174	-1.26845	-1.29932	-1.23895	-8.08227	-1.33641
259.5	-5.22758	-4.91685	-5.30109	-5.43045	-5.4642	-5.60547	-5.33608	-33.1543	-5.74042		259.5	4.30166e-06	-1.21525	-1.14301	-1.23233	-1.26241	-1.27025	-1.30309	-1.24047	-7.70732	-1.33447
259.4	-5.20871	-4.90773	-5.29881	-5.42096	-5.45939	-5.62075	-5.34623	-31.1662	-5.72333		259.4	4.30166e-06	-1.21086	-1.14089	-1.2318	-1.2602	-1.26913	-1.30665	-1.24283	-7.24515	-1.33049
259.3	-5.19319	-4.91073	-5.30969	-5.41927	-5.45654	-5.62828	-5.33951	-27.3443	-5.72259		259.3	4.30166e-06	-1.20725	-1.14159	-1.23433	-1.25981	-1.26847	-1.3084	-1.24127	-6.35668	-1.33032
259.2	-5.19777	-4.91755	-5.32127	-5.43744	-5.44889	-5.62058	-5.32543	-22.3455	-5.72		259.2	4.30166e-06	-1.20832	-1.14317	-1.23703	-1.26403	-1.26669	-1.30661	-1.23799	-5.19462	-1.32972
259.1	-5.19515	-4.93062	-5.31125	-5.46089	-5.43526	-5.61883	-5.3301	-15.4101	-5.72771		259.1	4.30166e-06	-1.20771	-1.14621	-1.2347	-1.26948	-1.26353	-1.3062	-1.23908	-3.58236	-1.33151
259	-5.17942	-4.94517	-5.30242	-5.47403	-5.42845	-5.62672	-5.32072	-13.4965	-5.74936		259	4.30166e-06	-1.20405	-1.14959	-1.23264	-1.27254	-1.26194	-1.30803	-1.2369	-3.13751	-1.33654
258.9	-5.15173	-4.96659	-5.29581	-5.47986	-5.40569	-5.63772	-5.30043	-12.3511	-5.75547		258.9	4.30166e-06	-1.19761	-1.15457	-1.23111	-1.27389	-1.25665	-1.31059	-1.23218	-2.87124	-1.33796
258.8	-5.13255	-4.98265	-5.28344	-5.48735	-5.37831	-5.64822	-5.2806	-10.9358	-5.77378		258.8	4.30166e-06	-1.19315	-1.15831	-1.22823	-1.27563	-1.25029	-1.31303	-1.22757	-2.54223	-1.34222
258.7	-5.13071	-4.99371	-5.26904	-5.48765	-5.36471	-5.64609	-5.26742	-9.59974	-5.7791		258.7	4.30166e-06	-1.19273	-1.16088	-1.22488	-1.2757	-1.24712	-1.31254	-1.22451	-2.23163	-1.34346
258.6	-5.13549	-4.99436	-5.26977	-5.48715	-5.36981	-5.63531	-5.24952	-6.4808	-5.78528		258.6	4.30166e-06	-1.19384	-1.16103	-1.22505	-1.27559	-1.24831	-1.31003	-1.22035	-1.50658	-1.34489
258.5	-5.148	-4.99823	-5.26382	-5.47223	-5.38334	-5.61309	-5.23658	-4.02251	-5.78031		258.5	4.30166e-06	-1.19675	-1.16193	-1.22367	-1.27212	-1.25146	-1.30486	-1.21734	-0.935106	-1.34374
258.4	-5.15424	-5.00452	-5.25892	-5.46176	-5.40567	-5.59834	-5.2304	-4.87025	-5.7734		258.4	4.30166e-06	-1.1982	-1.16339	-1.22253	-1.26969	-1.25665	-1.30144	-1.2159	-1.13218	-1.34213
258.3	-5.15892	-5.01414	-5.2682	-5.45337	-5.40774	-5.59323	-5.23174	-3.38638	-5.76463		258.3	4.30166e-06	-1.19928	-1.16563	-1.22469	-1.26774	-1.25713	-1.30025	-1.21621	-0.787226	-1.34009
258.2	-5.15581	-5.02299	-5.26732	-5.44705	-5.41156	-5.60261	-5.24002	-1.03033	-5.76636		258.2	4.30166e-06	-1.19856	-1.16769	-1.22448	-1.26627	-1.25802	-1.30243	-1.21814	-0.239519	-1.3405
258.1	-5.13305	-5.0513	-5.26261	-5.43788	-5.41981	-5.59966	-5.25359	0.866113	-5.76889		258.1	4.30166e-06	-1.19327	-1.17427	-1.22339	-1.26413	-1.25993	-1.30174	-1.22129	0.201344	-1.34108
258	-5.12293	-5.074	-5.25157	-5.43838	-5.42606	-5.58873	-5.26946	2.93035	-5.78531		258	4.30166e-06	-1.19092	-1.17954	-1.22082	-1.26425	-1.26139	-1.2992	-1.22498	0.681213	-1.3449
257.9	-5.10544	-5.08424	-5.23103	-5.43358	-5.43157	-5.57558	-5.27398	2.9284	-5.79175		257.9	4.30166e-06	-1.18685	-1.18192	-1.21605	-1.26313	-1.26267	-1.29614	-1.22603	0.68076	-1.3464
257.8	-5.08865	-5.07623	-5.23109	-5.43651	-5.43491	-5.56843	-5.27448	2.12052	-5.79285		257.8	4.30166e-06	-1.18295	-1.18006	-1.21606	-1.26382	-1.26344	-1.29448	-1.22615	0.492953	-1.34665
257.7	-5.07988	-5.07485	-5.22878	-5.43232	-5.45824	-5.54974	-5.26362	1.07107	-5.80345		257.7	4.30166e-06	-1.18091	-1.17974	-1.21552	-1.26284	-1.26887	-1.29014	-1.22362	0.24899	-1.34912
257.6	-5.07487	-5.0735	-5.2204	-5.40958	-5.47765	-5.53584	-5.2737	-1.51674	-5.80838		257.6	4.30166e-06	-1.17975	-1.17943	-1.21358	-1.25756	-1.27338	-1.28691	-1.22597	-0.352594	-1.35026
257.5	-5.07538	-5.06516	-5.21104	-5.37975	-5.50383	-5.51414	-5.282	-3.47381	-5.81999		257.5	4.30166e-06	-1.17986	-1.17749	-1.2114	-1.25062	-1.27947	-1.28186	-1.2279	-0.80755	-1.35296
257.4	-5.09061	-5.06383	-5.2177	-5.36297	-5.541	-5.50234	-5.25894	-7.06886	-5.81415		257.4	4.30166e-06	-1.1834	-1.17718	-1.21295	-1.24672	-1.28811	-1.27912	-1.22254	-1.64329	-1.3516
257.3	-5.10951	-5.05594	-5.21421	-5.35456	-5.56844	-5.50681	-5.24965	-6.2069	-5.79507		257.3	4.30166e-06	-1.1878	-1.17535	-1.21214	-1.24476	-1.29449	-1.28016	-1.22038	-1.44291	-1.34717
257.2	-5.13459	-5.04061	-5.20626	-5.35799	-5.59956	-5.51532	-5.2535	-5.14227	-5.78814		257.2	4.30166e-06	-1.19363	-1.17178	-1.21029	-1.24556	-1.30172	-1.28214	-1.22127	-1.19541	-1.34556
257.1	-5.16335	-5.03522	-5.20368	-5.36098	-5.6176	-5.51555	-5.25674	-4.72418	-5.78841		257.1	4.30166e-06	-1.20031	-1.17053	-1.20969	-1.24626	-1.30591	-1.28219	-1.22202	-1.09822	-1.34562
257	-5.17629	-5.03706	-5.20578	-5.35801	-5.63243	-5.51445	-5.25929	-5.87287	-5.79813		257	4.30166e-06	-1.20332	-1.17096	-1.21018	-1.24557	-1.30936	-1.28193	-1.22262	-1.36526	-1.34788
256.9	-5.18161	-5.04188	-5.21312	-5.36138	-5.63696	-5.5062	-5.25693	-6.36321	-5.80465		256.9	4.30166e-06	-1.20456	-1.17208	-1.21188	-1.24635	-1.31041	-1.28002	-1.22207	-1.47924	-1.3494
256.8	-5.18545	-5.0428	-5.21439	-5.37303	-5.63526	-5.48979	-5.24811	-5.4944	-5.80936		256.8	4.30166e-06	-1.20545	-1.17229	-1.21218	-1.24906	-1.31002	-1.2762	-1.22002	-1.27727	-1.35049
256.7	-5.18207	-5.03765	-5.20662	-5.38107	-5.63201	-5.4734	-5.23821	-5.05978	-5.81505		256.7	4.30166e-06	-1.20467	-1.17109	-1.21037	-1.25093	-1.30926	-1.27239	-1.21772	-1.17624	-1.35181
256.6	-5.1846	-5.03357	-5.18439	-5.38298	-5.64041	-5.45902	-5.22448	-4.82621	-5.81975		256.6	4.30166e-06	-1.20525	-1.17014	-1.20521	-1.25137	-1.31122	-1.26905	-1.21453	-1.12194	-1.35291
256.5	-5.18558	-5.02801	-5.1684	-5.37692	-5.65105	-5.4509	-5.21586	-4.51981	-5.81766		256.5	4.30166e-06	-1.20548	-1.16885	-1.20149	-1.24996	-1.31369	-1.26716	-1.21252	-1.05071	-1.35242
256.4	-5.19972	-5.00367	-5.16195	-5.35645	-5.65981	-5.46439	-5.21879	-4.02091	-5.82295		256.4	4.30166e-06	-1.20877	-1.16319	-1.19999	-1.2452	-1.31573	-1.2703	-1.2132	-0.934734	-1.35365
256.3	-5.20991	-4.99047	-5.16359	-5.3401	-5.65735	-5.47782	-5.2075	-4.63122	-5.83182		256.3	4.30166e-06	-1.21114	-1.16013	-1.20037	-1.2414	-1.31515	-1.27342	-1.21058	-1.07661	-1.35571
256.2	-5.22802	-4.97773	-5.1743	-5.31322	-5.65515	-5.48241	-5.19442	-4.87591	-5.85866		256.2	4.30166e-06	-1.21535	-1.15716	-1.20286	-1.23515	-1.31464	-1.27449	-1.20754	-1.13349	-1.36195
256.1	-5.23755	-4.97469	-5.17163	-5.29522	-5.66028	-5.491	-5.19285	-4.29721	-5.89065		256.1	4.30166e-06	-1.21756	-1.15646	-1.20224	-1.23097	-1.31584	-1.27648	-1.20717	-0.998965	-1.36939
256	-5.23068	-4.96768	-5.1764	-5.28896	-5.64292	-5.51003	-5.20457	-4.54631	-5.9215		256	4.30166e-06	-1.21597	-1.15483	-1.20335	-1.22951	-1.3118	-1.28091	-1.2099	-1.05687	-1.37656
255.9	-5.22616	-4.955	-5.16485	-5.30049	-5.61742	-5.52183	-5.21141	-4.51097	-5.93257		255.9	4.30166e-06	-1.21492	-1.15188	-1.20066	-1.2322	-1.30587	-1.28365	-1.21149	-1.04866	-1.37913
255.8	-5.20516	-4.93717	-5.14766	-5.30825	-5.59953	-5.5283	-5.2216	-5.20806	-5.93991		255.8	4.30166e-06	-1.21003	-1.14773	-1.19667	-1.234	-1.30171	-1.28515	-1.21386	-1.21071	-1.38084
255.7	-5.19346	-4.91584	-5.14265	-5.3197	-5.57593	-5.51785	-5.23761	-5.53002	-5.95834		255.7	4.30166e-06	-1.20731	-1.14278	-1.1955	-1.23666	-1.29623	-1.28272	-1.21758	-1.28555	-1.38512
255.6	-5.1887	-4.89272	-5.12632	-5.32479	-5.55256	-5.51959	-5.24343	-5.30468	-5.97888		255.6	4.30166e-06	-1.20621	-1.1374	-1.19171	-1.23784	-1.29079	-1.28313	-1.21893	-1.23317	-1.3899
255.5	-5.16551	-4.87803	-5.11891	-5.32158	-5.54331	-5.51663	-5.24706	-5.29272	-5.99356		255.5	4.30166e-06	-1.20082	-1.13399	-1.18998	-1.2371	-1.28864	-1.28244	-1.21977	-1.23039	-1.39331
255.4	-5.13995	-4.85952	-5.12366	-5.32186	-5.5377	-5.51711	-5.25476	-5.22782	-6.00805		255.4	4.30166e-06	-1.19487	-1.12968	-1.19109	-1.23716	-1.28734	-1.28255	-1.22156	-1.2153	-1.39668
255.3	-5.13513	-4.86002	-5.12871	-5.32853	-5.51764	-5.53021	-5.2644	-5.42169	-6.02387		255.3	4.30166e-06	-1.19375	-1.1298	-1.19226	-1.23871	-1.28268	-1.2856	-1.22381	-1.26037	-1.40036
255.2	-5.11633	-4.86007	-5.14662	-5.33282	-5.48585	-5.54354	-5.27142	-5.88056	-6.04087		255.2	4.30166e-06	-1.18938	-1.12981	-1.19643	-1.23971	-1.27529	-1.2887	-1.22544	-1.36704	-1.40431
255.1	-5.11166	-4.85629	-5.16285	-5.32784	-5.46404	-5.54278	-5.28465	-6.84589	-6.04484		255.1	4.30166e-06	-1.1883	-1.12893	-1.2002	-1.23855	-1.27022	-1.28852	-1.22851	-1.59145	-1.40523
255	-5.12436	-4.85626	-5.18835	-5.32204	-5.45138	-5.53607	-5.28968	-8.03741	-6.04377		255	4.30166e-06	-1.19125	-1.12893	-1.20613	-1.2372	-1.26727	-1.28696	-1.22968	-1.86844	-1.40498
254.9	-5.1383	-4.85088	-5.22321	-5.32783	-5.44131	-5.53595	-5.30252	-7.87932	-6.04702		254.9	4.30166e-06	-1.19449	-1.12768	-1.21423	-1.23855	-1.26493	-1.28693	-1.23267	-1.83169	-1.40574
254.8	-5.15199	-4.84565	-5.26265	-5.35366	-5.43324	-5.53574	-5.31461	-7.46267	-6.05064		254.8	4.30166e-06	-1.19767	-1.12646	-1.2234	-1.24456	-1.26306	-1.28688	-1.23548	-1.73483	-1.40658
254.7	-5.16212	-4.85256	-5.29085	-5.38036	-5.43254	-5.53589	-5.31636	-7.52636	-6.04955		254.7	4.30166e-06	-1.20003	-1.12807	-1.22995	-1.25076	-1.26289	-1.28692	-1.23588	-1.74964	-1.40633
254.6	-5.16323	-4.87028	-5.32082	-5.40015	-5.43542	-5.55101	-5.32561	-7.06314	-6.04161		254.6	4.30166e-06	-1.20029	-1.13219	-1.23692	-1.25536	-1.26356	-1.29043	-1.23803	-1.64196	-1.40448
254.5	-5.16285	-4.89618	-5.33647	-5.42726	-5.4439	-5.55834	-5.3283	-6.25389	-6.01993		254.5	4.30166e-06	-1.2002	-1.13821	-1.24056	-1.26167	-1.26553	-1.29214	-1.23866	-1.45383	-1.39944
254.4	-5.2023	-4.91709	-5.34227	-5.43979	-5.43353	-5.5667	-5.33663	-5.57874	-6.0032		254.4	4.30166e-06	-1.20937	-1.14307	-1.24191	-1.26458	-1.26312	-1.29408	-1.2406	-1.29688	-1.39555
254.3	-5.22742	-4.93768	-5.35536	-5.44892	-5.43395	-5.56585	-5.345	-5.14612	-5.98691		254.3	4.30166e-06	-1.21521	-1.14785	-1.24495	-1.2667	-1.26322	-1.29388	-1.24254	-1.19631	-1.39177
254.2	-5.24072	-4.9482	-5.37714	-5.444	-5.43075	-5.58087	-5.34789	-5.31334	-5.98296		254.2	4.30166e-06	-1.2183	-1.1503	-1.25001	-1.26556	-1.26248	-1.29737	-1.24321	-1.23518	-1.39085
254.1	-5.24142	-4.95341	-5.38729	-5.44871	-5.41046	-5.59967	-5.34876	-5.29862	-5.98678		254.1	4.30166e-06	-1.21846	-1.15151	-1.25237	-1.26665	-1.25776	-1.30175	-1.24342	-1.23176	-1.39174
254	-5.22799	-4.97435	-5.3884	-5.456	-5.4052	-5.60192	-5.35272	-5.51466	-6.00358		254	4.30166e-06	-1.21534	-1.15638	-1.25263	-1.26835	-1.25654	-1.30227	-1.24434	-1.28198	-1.39564
253.9	-5.22451	-5.0053	-5.4093	-5.46718	-5.41647	-5.59964	-5.36192	-5.70296	-6.02318		253.9	4.30166e-06	-1.21453	-1.16357	-1.25749	-1.27095	-1.25916	-1.30174	-1.24648	-1.32576	-1.4002
253.8	-5.22474	-5.02905	-5.41002	-5.4745	-5.42363	-5.61866	-5.36969	-6.52167	-6.02259		253.8	4.30166e-06	-1.21459	-1.16909	-1.25766	-1.27265	-1.26082	-1.30616	-1.24828	-1.51608	-1.40006
253.7	-5.22232	-5.04451	-5.40122	-5.48416	-5.42155	-5.63199	-5.35655	-7.11613	-6.02986		253.7	4.30166e-06	-1.21402	-1.17269	-1.25561	-1.27489	-1.26034	-1.30926	-1.24523	-1.65427	-1.40175
253.6	-5.21813	-5.04525	-5.38373	-5.48465	-5.44081	-5.63535	-5.32747	-7.35419	-6.03041		253.6	4.30166e-06	-1.21305	-1.17286	-1.25155	-1.27501	-1.26482	-1.31004	-1.23847	-1.70962	-1.40188
253.5	-5.23093	-5.03982	-5.36327	-5.48798	-5.47117	-5.64479	-5.31353	-7.89687	-6.03113		253.5	4.30166e-06	-1.21602	-1.1716	-1.24679	-1.27578	-1.27187	-1.31223	-1.23523	-1.83577	-1.40205
253.4	-5.21974	-5.04092	-5.34647	-5.49835	-5.48542	-5.65313	-5.30548	-8.15641	-6.03515		253.4	4.30166e-06	-1.21342	-1.17185	-1.24288	-1.27819	-1.27519	-1.31417	-1.23336	-1.89611	-1.40298
253.3	-5.21355	-5.05102	-5.32919	-5.50345	-5.50865	-5.66212	-5.30594	-8.48657	-6.04907		253.3	4.30166e-06	-1.21198	-1.1742	-1.23887	-1.27938	-1.28059	-1.31626	-1.23346	-1.97286	-1.40622
253.2	-5.20377	-5.05646	-5.32374	-5.49872	-5.53046	-5.65751	-5.3002	-9.05436	-6.04775		253.2	4.30166e-06	-1.20971	-1.17547	-1.2376	-1.27828	-1.28566	-1.31519	-1.23213	-2.10485	-1.40591
253.1	-5.20566	-5.033	-5.3037	-5.48744	-5.54897	-5.64627	-5.28529	-10.0336	-6.06423		253.1	4.30166e-06	-1.21015	-1.17001	-1.23294	-1.27566	-1.28996	-1.31258	-1.22866	-2.33249	-1.40974
253	-5.20908	-5.00307	-5.28509	-5.47776	-5.56738	-5.62084	-5.28716	-10.6373	-6.08467		253	4.30166e-06	-1.21095	-1.16305	-1.22862	-1.2734	-1.29424	-1.30667	-1.2291	-2.47283	-1.41449
252.9	-5.22298	-4.98197	-5.25593	-5.47251	-5.57227	-5.61275	-5.30459	-11.2818	-6.10954		252.9	4.30166e-06	-1.21418	-1.15815	-1.22184	-1.27218	-1.29538	-1.30479	-1.23315	-2.62266	-1.42027
252.8	-5.21045	-4.95092	-5.25193	-5.45766	-5.5745	-5.61346	-5.31188	-12.0224	-6.13618		252.8	4.30166e-06	-1.21126	-1.15093	-1.22091	-1.26873	-1.29589	-1.30495	-1.23484	-2.79483	-1.42647
252.7	-5.19179	-4.92396	-5.24876	-5.45105	-5.5866	-5.60424	-5.30685	-12.8449	-6.15376		252.7	4.30166e-06	-1.20693	-1.14466	-1.22017	-1.2672	-1.29871	-1.30281	-1.23367	-2.98603	-1.43055
252.6	-5.1789	-4.90402	-5.25412	-5.44768	-5.59301	-5.59677	-5.30596	-13.3518	-6.15906		252.6	4.30166e-06	-1.20393	-1.14003	-1.22142	-1.26641	-1.3002	-1.30107	-1.23347	-3.10387	-1.43179
252.5	-5.16998	-4.91031	-5.24709	-5.45518	-5.61817	-5.58853	-5.31139	-13.7176	-6.14079		252.5	4.30166e-06	-1.20186	-1.14149	-1.21978	-1.26816	-1.30605	-1.29916	-1.23473	-3.18891	-1.42754
252.4	-5.17383	-4.9149	-5.24875	-5.46001	-5.64236	-5.58094	-5.31052	-14.0923	-6.1077		252.4	4.30166e-06	-1.20275	-1.14256	-1.22017	-1.26928	-1.31167	-1.29739	-1.23453	-3.27601	-1.41985
252.3	-5.17743	-4.89655	-5.2472	-5.44492	-5.64881	-5.58282	-5.32489	-14.6024	-6.08189		252.3	4.30166e-06	-1.20359	-1.13829	-1.21981	-1.26577	-1.31317	-1.29783	-1.23787	-3.39459	-1.41385
252.2	-5.17593	-4.8795	-5.2509	-5.42324	-5.65473	-5.58792	-5.34774	-14.9185	-6.06974		252.2	4.30166e-06	-1.20324	-1.13433	-1.22067	-1.26073	-1.31454	-1.29901	-1.24318	-3.46808	-1.41102
252.1	-5.1693	-4.87947	-5.26856	-5.40015	-5.66439	-5.58006	-5.36237	-14.7165	-6.07765		252.1	4.30166e-06	-1.2017	-1.13432	-1.22477	-1.25536	-1.31679	-1.29719	-1.24658	-3.42112	-1.41286
252	-5.17559	-4.8718	-5.2858	-5.38068	-5.67815	-5.56628	-5.39168	-14.3818	-6.07678		252	4.30166e-06	-1.20316	-1.13254	-1.22878	-1.25084	-1.31999	-1.29398	-1.25339	-3.34331	-1.41266
251.9	-5.18071	-4.86611	-5.2841	-5.36759	-5.68235	-5.5621	-5.43357	-14.0144	-6.07742		251.9	4.30166e-06	-1.20435	-1.13122	-1.22839	-1.24779	-1.32097	-1.29301	-1.26313	-3.2579	-1.41281
251.8	-5.17073	-4.86143	-5.28698	-5.35097	-5.68321	-5.55556	-5.44997	-13.9149	-6.08931		251.8	4.30166e-06	-1.20203	-1.13013	-1.22905	-1.24393	-1.32117	-1.29149	-1.26694	-3.23477	-1.41557
251.7	-5.15314	-4.86185	-5.29249	-5.3426	-5.69244	-5.54937	-5.46465	-14.1572	-6.10836		251.7	4.30166e-06	-1.19794	-1.13023	-1.23034	-1.24198	-1.32331	-1.29005	-1.27036	-3.2911	-1.42
251.6	-5.13596	-4.86608	-5.27887	-5.35006	-5.69102	-5.5597	-5.47759	-14.4688	-6.12007		251.6	4.30166e-06	-1.19395	-1.13121	-1.22717	-1.24372	-1.32298	-1.29245	-1.27337	-3.36354	-1.42272
251.5	-5.12306	-4.87149	-5.27651	-5.3394	-5.68299	-5.57707	-5.5038	-14.5515	-6.12846		251.5	4.30166e-06	-1.19095	-1.13247	-1.22662	-1.24124	-1.32111	-1.29649	-1.27946	-3.38276	-1.42467
251.4	-5.10778	-4.90348	-5.27474	-5.33135	-5.68275	-5.60869	-5.53229	-14.6431	-6.11875		251.4	4.30166e-06	-1.1874	-1.1399	-1.22621	-1.23937	-1.32106	-1.30384	-1.28608	-3.40405	-1.42241
251.3	-5.10073	-4.93795	-5.27629	-5.3213	-5.67504	-5.62847	-5.54479	-14.9586	-6.11395		251.3	4.30166e-06	-1.18576	-1.14792	-1.22657	-1.23703	-1.31927	-1.30844	-1.28899	-3.4774	-1.4213
251.2	-5.09149	-4.96077	-5.29107	-5.3203	-5.65958	-5.62312	-5.55701	-15.1003	-6.1088		251.2	4.30166e-06	-1.18361	-1.15322	-1.23001	-1.2368	-1.31567	-1.3072	-1.29183	-3.51034	-1.4201
251.1	-5.09646	-4.9831	-5.28208	-5.32861	-5.6477	-5.62034	-5.57324	-15.232	-6.10017		251.1	4.30166e-06	-1.18476	-1.15841	-1.22792	-1.23873	-1.31291	-1.30655	-1.2956	-3.54096	-1.4181
251	-5.10056	-4.99778	-5.28632	-5.3124	-5.63934	-5.62386	-5.58003	-15.4408	-6.097		251	4.30166e-06	-1.18572	-1.16182	-1.2289	-1.23496	-1.31097	-1.30737	-1.29718	-3.58949	-1.41736
250.9	-5.097	-5.00344	-5.29969	-5.30677	-5.62727	-5.64292	-5.57942	-15.6413	-6.10801		250.9	4.30166e-06	-1.18489	-1.16314	-1.23201	-1.23366	-1.30816	-1.3118	-1.29704	-3.6361	-1.41992
250.8	-5.09112	-5.0045	-5.32109	-5.29955	-5.61106	-5.64974	-5.58058	-15.8725	-6.13295		250.8	4.30166e-06	-1.18352	-1.16339	-1.23698	-1.23198	-1.30439	-1.31338	-1.29731	-3.68985	-1.42572
250.7	-5.08301	-5.00688	-5.32871	-5.2849	-5.60256	-5.64802	-5.58473	-15.9364	-6.14268		250.7	4.30166e-06	-1.18164	-1.16394	-1.23876	-1.22857	-1.30242	-1.31298	-1.29827	-3.70471	-1.42798
250.6	-5.08982	-5.01803	-5.33188	-5.27687	-5.59223	-5.63593	-5.57771	-15.8659	-6.15136		250.6	4.30166e-06	-1.18322	-1.16653	-1.23949	-1.2267	-1.30002	-1.31017	-1.29664	-3.68832	-1.43
250.5	-5.09813	-5.03032	-5.32314	-5.27064	-5.57265	-5.62732	-5.5568	-15.8293	-6.15932		250.5	4.30166e-06	-1.18515	-1.16939	-1.23746	-1.22526	-1.29546	-1.30817	-1.29178	-3.67981	-1.43185
250.4	-5.11218	-5.03008	-5.31934	-5.25933	-5.54673	-5.63337	-5.541	-16.0462	-6.16053		250.4	4.30166e-06	-1.18842	-1.16933	-1.23658	-1.22263	-1.28944	-1.30958	-1.28811	-3.73023	-1.43213
250.3	-5.09644	-5.04088	-5.31146	-5.24374	-5.52283	-5.63916	-5.51797	-16.2715	-6.17919		250.3	4.30166e-06	-1.18476	-1.17184	-1.23475	-1.219	-1.28388	-1.31093	-1.28275	-3.78261	-1.43647
250.2	-5.09232	-5.05144	-5.31676	-5.23807	-5.50506	-5.63675	-5.49512	-16.5222	-6.17763		250.2	4.30166e-06	-1.1838	-1.1743	-1.23598	-1.21768	-1.27975	-1.31037	-1.27744	-3.84089	-1.4361
250.1	-5.10785	-5.05111	-5.29261	-5.23149	-5.49986	-5.64715	-5.48882	-16.5939	-6.17669		250.1	4.30166e-06	-1.18741	-1.17422	-1.23036	-1.21615	-1.27854	-1.31278	-1.27598	-3.85755	-1.43588
250	-5.12468	-5.04578	-5.28887	-5.21814	-5.50512	-5.65035	-5.48035	-16.5815	-6.17805		250	4.30166e-06	-1.19133	-1.17298	-1.22949	-1.21305	-1.27977	-1.31353	-1.27401	-3.85467	-1.4362
249.9	-5.13136	-5.0322	-5.2972	-5.20774	-5.51386	-5.6451	-5.44117	-16.469	-6.18393		249.9	4.30166e-06	-1.19288	-1.16983	-1.23143	-1.21063	-1.2818	-1.31231	-1.2649	-3.82852	-1.43757
249.8	-5.13241	-5.02636	-5.30592	-5.2183	-5.51553	-5.64863	-5.41199	-16.5759	-6.19057		249.8	4.30166e-06	-1.19312	-1.16847	-1.23346	-1.21309	-1.28219	-1.31313	-1.25812	-3.85337	-1.43911
249.7	-5.13084	-5.0184	-5.30636	-5.22801	-5.50709	-5.65478	-5.40054	-16.4163	-6.20944		249.7	4.30166e-06	-1.19276	-1.16662	-1.23356	-1.21535	-1.28022	-1.31456	-1.25545	-3.81627	-1.4435
249.6	-5.13951	-5.00636	-5.29577	-5.23879	-5.52115	-5.66781	-5.38702	-16.4484	-6.23188		249.6	4.30166e-06	-1.19477	-1.16382	-1.2311	-1.21785	-1.28349	-1.31759	-1.25231	-3.82373	-1.44871
249.5	-5.15775	-5.00697	-5.30725	-5.242	-5.52276	-5.68142	-5.35624	-16.7785	-6.25606		249.5	4.30166e-06	-1.19901	-1.16396	-1.23377	-1.2186	-1.28387	-1.32075	-1.24516	-3.90047	-1.45433
249.4	-5.16038	-5.01405	-5.32536	-5.24966	-5.51468	-5.68369	-5.34198	-17.0443	-6.28067		249.4	4.30166e-06	-1.19962	-1.16561	-1.23798	-1.22038	-1.28199	-1.32128	-1.24184	-3.96226	-1.46006
249.3	-5.14855	-5.01526	-5.33178	-5.25991	-5.50669	-5.68212	-5.34047	-17.3017	-6.28482		249.3	4.30166e-06	-1.19687	-1.16589	-1.23947	-1.22276	-1.28013	-1.32091	-1.24149	-4.02209	-1.46102
249.2	-5.14739	-5.02305	-5.33229	-5.25885	-5.52071	-5.66346	-5.35644	-17.5189	-6.27728		249.2	4.30166e-06	-1.1966	-1.1677	-1.23959	-1.22252	-1.28339	-1.31657	-1.2452	-4.07259	-1.45927
249.1	-5.15739	-5.04262	-5.31639	-5.25256	-5.53548	-5.67514	-5.37615	-17.6142	-6.29392		249.1	4.30166e-06	-1.19893	-1.17225	-1.23589	-1.22105	-1.28682	-1.31929	-1.24978	-4.09474	-1.46314
249	-5.1769	-5.06347	-5.33091	-5.25826	-5.53813	-5.70772	-5.37092	-17.8343	-6.31391		249	4.30166e-06	-1.20346	-1.1771	-1.23927	-1.22238	-1.28744	-1.32686	-1.24857	-4.14591	-1.46778
248.9	-5.18949	-5.06615	-5.34787	-5.27108	-5.55142	-5.73967	-5.36376	-18.0312	-6.32514		248.9	4.30166e-06	-1.20639	-1.17772	-1.24321	-1.22536	-1.29053	-1.33429	-1.2469	-4.19168	-1.47039
248.8	-5.19256	-5.06629	-5.36024	-5.29413	-5.58429	-5.76274	-5.36662	-18.3149	-6.32698		248.8	4.30166e-06	-1.2071	-1.17775	-1.24609	-1.23072	-1.29817	-1.33965	-1.24757	-4.25763	-1.47082
248.7	-5.20197	-5.06949	-5.3672	-5.31686	-5.62364	-5.78318	-5.37737	-18.6329	-6.31582		248.7	4.30166e-06	-1.20929	-1.1785	-1.2477	-1.236	-1.30732	-1.34441	-1.25007	-4.33156	-1.46823
248.6	-5.21124	-5.07227	-5.36931	-5.34473	-5.65921	-5.79766	-5.39105	-18.9019	-6.30435		248.6	4.30166e-06	-1.21145	-1.17914	-1.24819	-1.24248	-1.31559	-1.34777	-1.25325	-4.39409	-1.46556
248.5	-5.20729	-5.07262	-5.3716	-5.37163	-5.67158	-5.82305	-5.41038	-19.1792	-6.30649		248.5	4.30166e-06	-1.21053	-1.17922	-1.24873	-1.24873	-1.31846	-1.35367	-1.25774	-4.45855	-1.46606
248.4	-5.21308	-5.07691	-5.40064	-5.38698	-5.66354	-5.85019	-5.41748	-19.3783	-6.29575		248.4	4.30166e-06	-1.21188	-1.18022	-1.25548	-1.2523	-1.31659	-1.35998	-1.25939	-4.50484	-1.46356
248.3	-5.22218	-5.0668	-5.41754	-5.40621	-5.64573	-5.87718	-5.44264	-19.5459	-6.29246		248.3	4.30166e-06	-1.21399	-1.17787	-1.25941	-1.25677	-1.31245	-1.36626	-1.26524	-4.5438	-1.4628
248.2	-5.23051	-5.06939	-5.41808	-5.42673	-5.63953	-5.88426	-5.47801	-19.6226	-6.29793		248.2	4.30166e-06	-1.21593	-1.17847	-1.25953	-1.26154	-1.31101	-1.3679	-1.27346	-4.56163	-1.46407
248.1	-5.24112	-5.06355	-5.41388	-5.44808	-5.64671	-5.8876	-5.48796	-19.7044	-6.31313		248.1	4.30166e-06	-1.21839	-1.17711	-1.25855	-1.26651	-1.31268	-1.36868	-1.27578	-4.58065	-1.4676
248	-5.25232	-5.05423	-5.41713	-5.46312	-5.65535	-5.89077	-5.49334	-19.8102	-6.31435		248	4.30166e-06	-1.221	-1.17495	-1.25931	-1.27	-1.31469	-1.36942	-1.27703	-4.60524	-1.46789
247.9	-5.24708	-5.04427	-5.41821	-5.47448	-5.66323	-5.89851	-5.50395	-19.8607	-6.31126		247.9	4.30166e-06	-1.21978	-1.17263	-1.25956	-1.27264	-1.31652	-1.37122	-1.27949	-4.61698	-1.46717
247.8	-5.25499	-5.02766	-5.41062	-5.47726	-5.67464	-5.90264	-5.52212	-19.996	-6.31359		247.8	4.30166e-06	-1.22162	-1.16877	-1.2578	-1.27329	-1.31917	-1.37218	-1.28372	-4.64843	-1.46771
247.7	-5.26078	-5.00934	-5.40906	-5.48706	-5.703	-5.92682	-5.52424	-20.1173	-6.31993		247.7	4.30166e-06	-1.22296	-1.16451	-1.25743	-1.27557	-1.32577	-1.3778	-1.28421	-4.67663	-1.46918
247.6	-5.26937	-4.9907	-5.40637	-5.50687	-5.74032	-5.94651	-5.51066	-20.2855	-6.35455		247.6	4.30166e-06	-1.22496	-1.16018	-1.25681	-1.28017	-1.33444	-1.38237	-1.28105	-4.71573	-1.47723
247.5	-5.27063	-4.97568	-5.41834	-5.53281	-5.7561	-5.95061	-5.49038	-20.4625	-6.39374		247.5	4.30166e-06	-1.22525	-1.15669	-1.25959	-1.2862	-1.33811	-1.38333	-1.27634	-4.75688	-1.48634
247.4	-5.26295	-4.95424	-5.43465	-5.56364	-5.78185	-5.94201	-5.48883	-20.6036	-6.42305		247.4	4.30166e-06	-1.22347	-1.1517	-1.26338	-1.29337	-1.3441	-1.38133	-1.27598	-4.78968	-1.49315
247.3	-5.25355	-4.93384	-5.4287	-5.59602	-5.81338	-5.93826	-5.50386	-20.6947	-6.4388		247.3	4.30166e-06	-1.22128	-1.14696	-1.262	-1.3009	-1.35143	-1.38046	-1.27947	-4.81086	-1.49682
247.2	-5.24551	-4.92902	-5.4318	-5.61608	-5.85579	-5.93611	-5.50705	-20.7206	-6.45195		247.2	4.30166e-06	-1.21941	-1.14584	-1.26272	-1.30556	-1.36128	-1.37996	-1.28021	-4.81688	-1.49987
247.1	-5.24571	-4.91399	-5.46318	-5.63346	-5.87224	-5.93441	-5.51653	-20.6903	-6.47324		247.1	4.30166e-06	-1.21946	-1.14235	-1.27002	-1.3096	-1.36511	-1.37956	-1.28242	-4.80984	-1.50482
247	-5.2414	-4.91416	-5.49263	-5.65102	-5.86966	-5.92952	-5.52721	-20.7452	-6.50179		247	4.30166e-06	-1.21846	-1.14239	-1.27686	-1.31368	-1.36451	-1.37842	-1.2849	-4.8226	-1.51146
246.9	-5.24767	-4.92373	-5.52894	-5.64751	-5.86691	-5.92644	-5.52766	-20.8318	-6.53949		246.9	4.30166e-06	-1.21992	-1.14461	-1.2853	-1.31287	-1.36387	-1.37771	-1.28501	-4.84273	-1.52022
246.8	-5.26525	-4.92566	-5.55504	-5.63728	-5.87452	-5.90447	-5.53362	-20.9454	-6.58409		246.8	4.30166e-06	-1.224	-1.14506	-1.29137	-1.31049	-1.36564	-1.3726	-1.28639	-4.86914	-1.53059
246.7	-5.28015	-4.93158	-5.54683	-5.62919	-5.90497	-5.89702	-5.53868	-21.0885	-6.63198		246.7	4.30166e-06	-1.22747	-1.14644	-1.28946	-1.30861	-1.37272	-1.37087	-1.28757	-4.90241	-1.54172
246.6	-5.29334	-4.95711	-5.54651	-5.61244	-5.91182	-5.89538	-5.533	-21.2546	-6.66602		246.6	4.30166e-06	-1.23053	-1.15237	-1.28939	-1.30471	-1.37431	-1.37049	-1.28625	-4.94102	-1.54964
246.5	-5.31329	-5.00456	-5.55787	-5.60816	-5.92134	-5.89685	-5.52463	-21.3408	-6.69744		246.5	4.30166e-06	-1.23517	-1.1634	-1.29203	-1.30372	-1.37652	-1.37083	-1.2843	-4.96106	-1.55694
246.4	-5.32866	-5.04945	-5.58336	-5.60719	-5.93639	-5.88734	-5.51817	-21.4295	-6.73337		246.4	4.30166e-06	-1.23874	-1.17384	-1.29795	-1.30349	-1.38002	-1.36862	-1.2828	-4.98168	-1.56529
246.3	-5.34421	-5.07928	-5.61402	-5.6156	-5.94647	-5.88798	-5.50994	-21.4862	-6.76134		246.3	4.30166e-06	-1.24236	-1.18077	-1.30508	-1.30545	-1.38237	-1.36877	-1.28089	-4.99486	-1.5718
246.2	-5.35485	-5.11277	-5.6294	-5.62909	-5.94346	-5.8962	-5.50438	-21.4968	-6.78757		246.2	4.30166e-06	-1.24483	-1.18856	-1.30866	-1.30858	-1.38167	-1.37068	-1.27959	-4.99732	-1.57789
246.1	-5.35695	-5.1401	-5.64649	-5.64491	-5.95451	-5.90546	-5.49354	-21.5095	-6.80723		246.1	4.30166e-06	-1.24532	-1.19491	-1.31263	-1.31226	-1.38423	-1.37283	-1.27707	-5.00027	-1.58246
246	-5.36778	-5.16075	-5.66077	-5.65658	-5.96255	-5.89784	-5.48679	-21.5465	-6.81079		246	4.30166e-06	-1.24784	-1.19971	-1.31595	-1.31497	-1.3861	-1.37106	-1.2755	-5.00888	-1.58329
245.9	-5.38869	-5.17876	-5.67157	-5.66323	-5.97236	-5.89669	-5.48266	-21.5647	-6.82051		245.9	4.30166e-06	-1.2527	-1.2039	-1.31846	-1.31652	-1.38838	-1.37079	-1.27454	-5.01311	-1.58555
245.8	-5.39478	-5.19204	-5.66458	-5.661	-5.9911	-5.91462	-5.49251	-21.6693	-6.83123		245.8	4.30166e-06	-1.25411	-1.20698	-1.31683	-1.316	-1.39274	-1.37496	-1.27683	-5.03742	-1.58804
245.7	-5.39562	-5.20682	-5.66381	-5.64059	-6.01595	-5.92387	-5.48265	-21.8086	-6.84274		245.7	4.30166e-06	-1.25431	-1.21042	-1.31666	-1.31126	-1.39852	-1.37711	-1.27454	-5.06981	-1.59072
245.6	-5.38725	-5.22797	-5.66091	-5.62496	-6.05108	-5.92933	-5.48607	-21.9776	-6.85314		245.6	4.30166e-06	-1.25236	-1.21534	-1.31598	-1.30762	-1.40668	-1.37838	-1.27534	-5.10909	-1.59314
245.5	-5.37811	-5.23447	-5.64837	-5.6242	-6.06774	-5.94332	-5.50481	-22.0845	-6.86808		245.5	4.30166e-06	-1.25024	-1.21685	-1.31307	-1.30745	-1.41056	-1.38163	-1.27969	-5.13394	-1.59661
245.4	-5.38989	-5.23697	-5.61715	-5.62879	-6.10079	-5.96346	-5.51076	-22.1246	-6.88959		245.4	4.30166e-06	-1.25298	-1.21743	-1.30581	-1.30851	-1.41824	-1.38631	-1.28108	-5.14327	-1.60161
245.3	-5.41009	-5.25008	-5.5942	-5.63921	-6.14356	-5.97468	-5.51803	-22.1501	-6.9062		245.3	4.30166e-06	-1.25767	-1.22048	-1.30047	-1.31094	-1.42818	-1.38892	-1.28277	-5.14919	-1.60547
245.2	-5.41402	-5.2575	-5.57677	-5.65559	-6.18332	-5.99575	-5.52987	-22.158	-6.91181		245.2	4.30166e-06	-1.25859	-1.2222	-1.29642	-1.31474	-1.43743	-1.39382	-1.28552	-5.15103	-1.60678
245.1	-5.41101	-5.27217	-5.57234	-5.68198	-6.21218	-6.02338	-5.54366	-22.2643	-6.90923		245.1	4.30166e-06	-1.25789	-1.22561	-1.29539	-1.32088	-1.44413	-1.40024	-1.28872	-5.17574	-1.60618
245	-5.40958	-5.2907	-5.56736	-5.71427	-6.21968	-6.03361	-5.56855	-22.3247	-6.89205		245	4.30166e-06	-1.25756	-1.22992	-1.29423	-1.32839	-1.44588	-1.40262	-1.29451	-5.18978	-1.60218
244.9	-5.40929	-5.29455	-5.56823	-5.73345	-6.23905	-6.06282	-5.59954	-22.3881	-6.89776		244.9	4.30166e-06	-1.25749	-1.23081	-1.29444	-1.33284	-1.45038	-1.40941	-1.30171	-5.20452	-1.60351
244.8	-5.42039	-5.30136	-5.56916	-5.73596	-6.26917	-6.09676	-5.63094	-22.5309	-6.89284		244.8	4.30166e-06	-1.26007	-1.2324	-1.29465	-1.33343	-1.45738	-1.4173	-1.30901	-5.23772	-1.60237
244.7	-5.41431	-5.31792	-5.57146	-5.7489	-6.30191	-6.10922	-5.65098	-22.7094	-6.87994		244.7	4.30166e-06	-1.25865	-1.23625	-1.29519	-1.33644	-1.46499	-1.4202	-1.31367	-5.27921	-1.59937
244.6	-5.40457	-5.33639	-5.58757	-5.75863	-6.35732	-6.10565	-5.66095	-22.862	-6.87392		244.6	4.30166e-06	-1.25639	-1.24054	-1.29893	-1.3387	-1.47787	-1.41937	-1.31599	-5.31469	-1.59797
244.5	-5.39515	-5.34251	-5.60336	-5.76373	-6.41217	-6.10563	-5.69732	-22.9476	-6.86808		244.5	4.30166e-06	-1.2542	-1.24196	-1.3026	-1.33988	-1.49063	-1.41936	-1.32445	-5.33459	-1.59661
244.4	-5.40222	-5.35478	-5.61085	-5.78458	-6.45554	-6.11884	-5.74353	-23.029	-6.88531		244.4	4.30166e-06	-1.25584	-1.24482	-1.30434	-1.34473	-1.50071	-1.42244	-1.33519	-5.35351	-1.60062
244.3	-5.41542	-5.37714	-5.62142	-5.78457	-6.48735	-6.15899	-5.78408	-23.0793	-6.90069		244.3	4.30166e-06	-1.25891	-1.25001	-1.3068	-1.34473	-1.5081	-1.43177	-1.34461	-5.3652	-1.60419
244.2	-5.44198	-5.41723	-5.64102	-5.79403	-6.51089	-6.19392	-5.82375	-23.1475	-6.91337		244.2	4.30166e-06	-1.26509	-1.25933	-1.31136	-1.34693	-1.51357	-1.43989	-1.35384	-5.38106	-1.60714
244.1	-5.48449	-5.45359	-5.65952	-5.81195	-6.51739	-6.20967	-5.84882	-23.1992	-6.91153		244.1	4.30166e-06	-1.27497	-1.26779	-1.31566	-1.35109	-1.51509	-1.44355	-1.35966	-5.39308	-1.60671
244	-5.51612	-5.48385	-5.67096	-5.8417	-6.52708	-6.22894	-5.89464	-23.2357	-6.93106		244	4.30166e-06	-1.28232	-1.27482	-1.31832	-1.35801	-1.51734	-1.44803	-1.37032	-5.40156	-1.61125
243.9	-5.54715	-5.51302	-5.69702	-5.85926	-6.52406	-6.24215	-5.92868	-23.3473	-6.95231		243.9	4.30166e-06	-1.28954	-1.2816	-1.32438	-1.36209	-1.51664	-1.4511	-1.37823	-5.4275	-1.61619
243.8	-5.56164	-5.55369	-5.72748	-5.87428	-6.52555	-6.25357	-5.95993	-23.4722	-6.97125		243.8	4.30166e-06	-1.2929	-1.29106	-1.33146	-1.36558	-1.51698	-1.45376	-1.38549	-5.45654	-1.62059
243.7	-5.56059	-5.57915	-5.75838	-5.88243	-6.52838	-6.26658	-5.99339	-23.5798	-6.98041		243.7	4.30166e-06	-1.29266	-1.29697	-1.33864	-1.36748	-1.51764	-1.45678	-1.39327	-5.48155	-1.62272
243.6	-5.56902	-5.58783	-5.79982	-5.90607	-6.51626	-6.28604	-6.02594	-23.6126	-6.98949		243.6	4.30166e-06	-1.29462	-1.29899	-1.34827	-1.37297	-1.51482	-1.4613	-1.40084	-5.48918	-1.62483
243.5	-5.57909	-5.6006	-5.84399	-5.91972	-6.51382	-6.31154	-6.0515	-23.615	-7.01066		243.5	4.30166e-06	-1.29696	-1.30196	-1.35854	-1.37615	-1.51426	-1.46723	-1.40678	-5.48974	-1.62976
243.4	-5.59329	-5.60075	-5.89375	-5.94443	-6.52775	-6.33322	-6.07208	-23.5996	-7.05688		243.4	4.30166e-06	-1.30026	-1.302	-1.37011	-1.38189	-1.51749	-1.47227	-1.41157	-5.48616	-1.6405
243.3	-5.61554	-5.59828	-5.95571	-5.97707	-6.54329	-6.34264	-6.08209	-23.5892	-7.1177		243.3	4.30166e-06	-1.30543	-1.30142	-1.38451	-1.38948	-1.52111	-1.47446	-1.41389	-5.48374	-1.65464
243.2	-5.63368	-5.60397	-6.00546	-6.01666	-6.5483	-6.33585	-6.09096	-23.5545	-7.16377		243.2	4.30166e-06	-1.30965	-1.30274	-1.39608	-1.39868	-1.52227	-1.47288	-1.41595	-5.47567	-1.66535
243.1	-5.64271	-5.59954	-6.03556	-6.04649	-6.56542	-6.35863	-6.10029	-23.4809	-7.21874		243.1	4.30166e-06	-1.31175	-1.30171	-1.40308	-1.40562	-1.52625	-1.47818	-1.41812	-5.45856	-1.67813
243	-5.66304	-5.59917	-6.04326	-6.08368	-6.58096	-6.39287	-6.13374	-23.4379	-7.27983		243	4.30166e-06	-1.31648	-1.30163	-1.40487	-1.41426	-1.52986	-1.48614	-1.4259	-5.44857	-1.69233
242.9	-5.70058	-5.60397	-6.03381	-6.11588	-6.58867	-6.43895	-6.15775	-23.4241	-7.32916		242.9	4.30166e-06	-1.3252	-1.30274	-1.40267	-1.42175	-1.53166	-1.49685	-1.43148	-5.44536	-1.7038
242.8	-5.73326	-5.61564	-6.0371	-6.14997	-6.60411	-6.4831	-6.16801	-23.3565	-7.37498		242.8	4.30166e-06	-1.3328	-1.30546	-1.40343	-1.42967	-1.53525	-1.50711	-1.43387	-5.42964	-1.71445
242.7	-5.75528	-5.63972	-6.04044	-6.17076	-6.63048	-6.51629	-6.19467	-23.3048	-7.4093		242.7	4.30166e-06	-1.33792	-1.31106	-1.40421	-1.43451	-1.54138	-1.51483	-1.44006	-5.41762	-1.72243
242.6	-5.76908	-5.65129	-6.06072	-6.19465	-6.6567	-6.54979	-6.22162	-23.3298	-7.44251		242.6	4.30166e-06	-1.34113	-1.31375	-1.40892	-1.44006	-1.54747	-1.52262	-1.44633	-5.42344	-1.73015
242.5	-5.77607	-5.66644	-6.07845	-6.21509	-6.69228	-6.59162	-6.25673	-23.3162	-7.48662		242.5	4.30166e-06	-1.34275	-1.31727	-1.41305	-1.44481	-1.55574	-1.53234	-1.45449	-5.42027	-1.7404
242.4	-5.78855	-5.68111	-6.11395	-6.23737	-6.73989	-6.64455	-6.27188	-23.304	-7.54021		242.4	4.30166e-06	-1.34565	-1.32068	-1.4213	-1.44999	-1.56681	-1.54465	-1.45801	-5.41744	-1.75286
242.3	-5.8125	-5.69046	-6.15061	-6.25296	-6.77235	-6.694	-6.2834	-23.2076	-7.58978		242.3	4.30166e-06	-1.35122	-1.32285	-1.42982	-1.45361	-1.57436	-1.55614	-1.46069	-5.39503	-1.76438
242.2	-5.85963	-5.70396	-6.18227	-6.27282	-6.80752	-6.75319	-6.31023	-23.0634	-7.64889		242.2	4.30166e-06	-1.36218	-1.32599	-1.43718	-1.45823	-1.58253	-1.5699	-1.46693	-5.36151	-1.77812
242.1	-5.9112	-5.70788	-6.21322	-6.29416	-6.83125	-6.78789	-6.33167	-23.0079	-7.71351		242.1	4.30166e-06	-1.37417	-1.3269	-1.44438	-1.46319	-1.58805	-1.57797	-1.47191	-5.3486	-1.79315
242	-5.93819	-5.72782	-6.23349	-6.31219	-6.85882	-6.81778	-6.34519	-23.0245	-7.77002		242	4.30166e-06	-1.38044	-1.33154	-1.44909	-1.46738	-1.59446	-1.58492	-1.47505	-5.35246	-1.80628
241.9	-5.96744	-5.75286	-6.25566	-6.33249	-6.89051	-6.85778	-6.34774	-23.1059	-7.82442		241.9	4.30166e-06	-1.38724	-1.33736	-1.45424	-1.4721	-1.60182	-1.59422	-1.47565	-5.37139	-1.81893
241.8	-6.00075	-5.78036	-6.26837	-6.36973	-6.9147	-6.92372	-6.36974	-23.2204	-7.8661		241.8	4.30166e-06	-1.39498	-1.34375	-1.4572	-1.48076	-1.60745	-1.60954	-1.48076	-5.398	-1.82862
241.7	-6.0225	-5.82117	-6.28304	-6.39007	-6.95562	-6.9893	-6.40768	-23.331	-7.90869		241.7	4.30166e-06	-1.40004	-1.35324	-1.46061	-1.48549	-1.61696	-1.62479	-1.48958	-5.42372	-1.83852
241.6	-6.04437	-5.86151	-6.2853	-6.40519	-7.00807	-7.05467	-6.44977	-23.403	-7.92851		241.6	4.30166e-06	-1.40512	-1.36261	-1.46113	-1.489	-1.62915	-1.63999	-1.49937	-5.44045	-1.84313
241.5	-6.08008	-5.90263	-6.29428	-6.42147	-7.06446	-7.12991	-6.4921	-23.4874	-7.95596		241.5	4.30166e-06	-1.41343	-1.37217	-1.46322	-1.49279	-1.64226	-1.65748	-1.50921	-5.46007	-1.84951
241.4	-6.1215	-5.95186	-6.30671	-6.42506	-7.11814	-7.17616	-6.53128	-23.6035	-7.99023		241.4	4.30166e-06	-1.42305	-1.38362	-1.46611	-1.49362	-1.65474	-1.66823	-1.51831	-5.48706	-1.85747
241.3	-6.1737	-5.98384	-6.35211	-6.42003	-7.16078	-7.21664	-6.56294	-23.6407	-8.03188		241.3	4.30166e-06	-1.43519	-1.39105	-1.47666	-1.49245	-1.66465	-1.67764	-1.52567	-5.49571	-1.86716
241.2	-6.21537	-6.02225	-6.40607	-6.42697	-7.20166	-7.25176	-6.59302	-23.6847	-8.09364		241.2	4.30166e-06	-1.44488	-1.39998	-1.48921	-1.49407	-1.67416	-1.6858	-1.53267	-5.50594	-1.88151
241.1	-6.25318	-6.0592	-6.45337	-6.4349	-7.23928	-7.29051	-6.62152	-23.7508	-8.15798		241.1	4.30166e-06	-1.45367	-1.40857	-1.5002	-1.49591	-1.6829	-1.69481	-1.53929	-5.52131	-1.89647
241	-6.28426	-6.07344	-6.47443	-6.45314	-7.26903	-7.33255	-6.64036	-23.7752	-8.2274		241	4.30166e-06	-1.46089	-1.41188	-1.5051	-1.50015	-1.68982	-1.70458	-1.54367	-5.52698	-1.91261
240.9	-6.30831	-6.07862	-6.48604	-6.4764	-7.30301	-7.36246	-6.67031	-23.7714	-8.27488		240.9	4.30166e-06	-1.46648	-1.41309	-1.5078	-1.50556	-1.69772	-1.71154	-1.55063	-5.52609	-1.92365
240.8	-6.33001	-6.07468	-6.47779	-6.49814	-7.34512	-7.39353	-6.70211	-23.8588	-8.32335		240.8	4.30166e-06	-1.47153	-1.41217	-1.50588	-1.51061	-1.70751	-1.71876	-1.55803	-5.54641	-1.93491
240.7	-6.3572	-6.07496	-6.48532	-6.504	-7.38188	-7.42221	-6.72837	-23.9622	-8.37241		240.7	4.30166e-06	-1.47785	-1.41223	-1.50763	-1.51197	-1.71605	-1.72543	-1.56413	-5.57045	-1.94632
240.6	-6.3958	-6.1001	-6.50282	-6.53272	-7.41281	-7.44522	-6.73855	-24.0509	-8.42234		240.6	4.30166e-06	-1.48682	-1.41808	-1.5117	-1.51865	-1.72324	-1.73078	-1.5665	-5.59107	-1.95793
240.5	-6.42304	-6.12946	-6.50526	-6.57033	-7.44456	-7.46982	-6.76232	-24.1859	-8.44318		240.5	4.30166e-06	-1.49315	-1.4249	-1.51227	-1.52739	-1.73062	-1.7365	-1.57202	-5.62245	-1.96277
240.4	-6.45642	-6.16936	-6.52401	-6.60364	-7.49092	-7.51406	-6.79024	-24.2229	-8.47218		240.4	4.30166e-06	-1.50091	-1.43418	-1.51662	-1.53514	-1.7414	-1.74678	-1.57851	-5.63105	-1.96951
240.3	-6.49798	-6.20778	-6.55864	-6.63758	-7.53226	-7.55278	-6.83897	-24.2561	-8.51481		240.3	4.30166e-06	-1.51057	-1.44311	-1.52468	-1.54303	-1.75101	-1.75578	-1.58984	-5.63877	-1.97942
240.2	-6.53872	-6.26406	-6.59545	-6.66403	-7.5899	-7.58617	-6.89656	-24.227	-8.55222		240.2	4.30166e-06	-1.52004	-1.45619	-1.53323	-1.54917	-1.76441	-1.76354	-1.60323	-5.63201	-1.98812
240.1	-6.58026	-6.33183	-6.63524	-6.68889	-7.64712	-7.60311	-6.93322	-24.1573	-8.6061		240.1	4.30166e-06	-1.5297	-1.47195	-1.54248	-1.55495	-1.77771	-1.76748	-1.61175	-5.6158	-2.00064
240	-6.63605	-6.38069	-6.67882	-6.71622	-7.69598	-7.62437	-6.97436	-24.1051	-8.67748		240	4.30166e-06	-1.54267	-1.48331	-1.55261	-1.56131	-1.78907	-1.77242	-1.62132	-5.60367	-2.01724
239.9	-6.69057	-6.42457	-6.71481	-6.73619	-7.74734	-7.6424	-7.02593	-24.0333	-8.75639		239.9	4.30166e-06	-1.55534	-1.49351	-1.56098	-1.56595	-1.80101	-1.77661	-1.63331	-5.58698	-2.03558
239.8	-6.73905	-6.45317	-6.74944	-6.75521	-7.78129	-7.67035	-7.07321	-24.0017	-8.82678		239.8	4.30166e-06	-1.56661	-1.50016	-1.56903	-1.57037	-1.8089	-1.78311	-1.6443	-5.57963	-2.05195
239.7	-6.79006	-6.48182	-6.79117	-6.77596	-7.81254	-7.69976	-7.10856	-23.9822	-8.8731		239.7	4.30166e-06	-1.57847	-1.50682	-1.57873	-1.5752	-1.81617	-1.78995	-1.65251	-5.5751	-2.06271
239.6	-6.81812	-6.53048	-6.82753	-6.8076	-7.85062	-7.73583	-7.15411	-24.0114	-8.92236		239.6	4.30166e-06	-1.585	-1.51813	-1.58718	-1.58255	-1.82502	-1.79833	-1.6631	-5.58189	-2.07416
239.5	-6.85493	-6.56271	-6.85305	-6.85597	-7.89983	-7.77879	-7.20558	-24.0581	-8.95644		239.5	4.30166e-06	-1.59355	-1.52562	-1.59312	-1.59379	-1.83646	-1.80832	-1.67507	-5.59274	-2.08209
239.4	-6.88261	-6.58849	-6.88534	-6.91771	-7.95534	-7.80976	-7.27726	-24.0924	-8.99048		239.4	4.30166e-06	-1.59999	-1.53161	-1.60062	-1.60815	-1.84936	-1.81552	-1.69173	-5.60072	-2.09
239.3	-6.91667	-6.63911	-6.93432	-6.9672	-8.01685	-7.83764	-7.33743	-24.1133	-9.03194		239.3	4.30166e-06	-1.60791	-1.54338	-1.61201	-1.61965	-1.86366	-1.822	-1.70572	-5.60558	-2.09964
239.2	-6.97932	-6.70185	-6.98006	-7.01818	-8.06941	-7.87209	-7.39357	-24.1238	-9.0904		239.2	4.30166e-06	-1.62247	-1.55797	-1.62264	-1.6315	-1.87588	-1.83001	-1.71877	-5.60802	-2.11323
239.1	-7.03952	-6.76622	-7.02739	-7.07812	-8.11704	-7.90997	-7.44714	-24.1013	-9.13407		239.1	4.30166e-06	-1.63646	-1.57293	-1.63364	-1.64544	-1.88695	-1.83882	-1.73122	-5.60279	-2.12338
239	-7.06885	-6.8318	-7.06697	-7.14007	-8.1705	-7.95655	-7.50873	-24.0358	-9.17494		239	4.30166e-06	-1.64328	-1.58818	-1.64285	-1.65984	-1.89938	-1.84964	-1.74554	-5.58756	-2.13288
238.9	-7.0819	-6.8909	-7.12497	-7.1741	-8.21843	-8.01468	-7.57763	-23.981	-9.2223		238.9	4.30166e-06	-1.64632	-1.60191	-1.65633	-1.66775	-1.91052	-1.86316	-1.76156	-5.57482	-2.14389
238.8	-7.10836	-6.94356	-7.20021	-7.22027	-8.26397	-8.0729	-7.62223	-23.8916	-9.29091		238.8	4.30166e-06	-1.65247	-1.61416	-1.67382	-1.67848	-1.92111	-1.87669	-1.77193	-5.55404	-2.15984
238.7	-7.13179	-6.9719	-7.26968	-7.25251	-8.31845	-8.12957	-7.66446	-23.8445	-9.34891		238.7	4.30166e-06	-1.65791	-1.62074	-1.68997	-1.68598	-1.93377	-1.88987	-1.78174	-5.54309	-2.17332
238.6	-7.16601	-6.99268	-7.32716	-7.28286	-8.37764	-8.1832	-7.69186	-23.7744	-9.39499		238.6	4.30166e-06	-1.66587	-1.62558	-1.70333	-1.69303	-1.94753	-1.90233	-1.78811	-5.52679	-2.18404
238.5	-7.20192	-7.00998	-7.3585	-7.31886	-8.42079	-8.23116	-7.72807	-23.737	-9.45366		238.5	4.30166e-06	-1.67422	-1.6296	-1.71062	-1.7014	-1.95757	-1.91348	-1.79653	-5.5181	-2.19768
238.4	-7.22746	-7.02671	-7.38354	-7.34659	-8.46392	-8.2729	-7.77392	-23.7383	-9.48367		238.4	4.30166e-06	-1.68015	-1.63349	-1.71644	-1.70785	-1.96759	-1.92319	-1.80719	-5.5184	-2.20465
238.3	-7.24359	-7.06305	-7.42918	-7.39849	-8.5064	-8.34053	-7.80102	-23.7362	-9.50935		238.3	4.30166e-06	-1.6839	-1.64193	-1.72705	-1.71991	-1.97747	-1.93891	-1.81349	-5.51791	-2.21062
238.2	-7.2452	-7.12178	-7.49006	-7.44337	-8.55715	-8.4073	-7.83315	-23.6981	-9.54843		238.2	4.30166e-06	-1.68428	-1.65559	-1.7412	-1.73035	-1.98927	-1.95443	-1.82096	-5.50905	-2.21971
238.1	-7.24022	-7.18081	-7.56863	-7.49722	-8.62773	-8.48469	-7.8672	-23.6119	-9.60263		238.1	4.30166e-06	-1.68312	-1.66931	-1.75947	-1.74287	-2.00567	-1.97242	-1.82887	-5.48902	-2.23231
238	-7.23446	-7.21264	-7.62775	-7.55508	-8.69794	-8.57895	-7.91124	-23.5693	-9.6715		238	4.30166e-06	-1.68178	-1.67671	-1.77321	-1.75632	-2.02199	-1.99433	-1.83911	-5.47911	-2.24832
237.9	-7.24219	-7.24971	-7.69333	-7.60421	-8.75936	-8.67428	-7.9576	-23.5428	-9.70895		237.9	4.30166e-06	-1.68358	-1.68533	-1.78845	-1.76774	-2.03627	-2.01649	-1.84989	-5.47295	-2.25702
237.8	-7.27163	-7.29407	-7.77591	-7.64176	-8.82926	-8.76859	-7.99655	-23.4849	-9.76409		237.8	4.30166e-06	-1.69042	-1.69564	-1.80765	-1.77647	-2.05252	-2.03842	-1.85894	-5.45949	-2.26984
237.7	-7.31358	-7.35082	-7.85316	-7.69112	-8.88807	-8.86218	-8.02114	-23.4473	-9.80967		237.7	4.30166e-06	-1.70017	-1.70883	-1.82561	-1.78794	-2.06619	-2.06017	-1.86466	-5.45075	-2.28044
237.6	-7.36477	-7.39816	-7.92117	-7.75917	-8.95558	-8.94452	-8.04937	-23.3822	-9.86752		237.6	4.30166e-06	-1.71207	-1.71984	-1.84142	-1.80376	-2.08189	-2.07932	-1.87122	-5.43562	-2.29388
237.5	-7.4222	-7.45312	-7.99347	-7.82304	-9.01318	-9.04846	-8.08196	-23.3192	-9.92202		237.5	4.30166e-06	-1.72543	-1.73261	-1.85823	-1.81861	-2.09528	-2.10348	-1.8788	-5.42097	-2.30655
237.4	-7.47196	-7.50874	-8.06375	-7.89241	-9.05385	-9.13762	-8.13177	-23.2379	-9.98562		237.4	4.30166e-06	-1.73699	-1.74554	-1.87457	-1.83473	-2.10473	-2.12421	-1.89038	-5.40207	-2.32134
237.3	-7.54679	-7.54455	-8.12975	-7.96339	-9.11708	-9.21858	-8.17166	-23.2128	-10.0689		237.3	4.30166e-06	-1.75439	-1.75387	-1.88991	-1.85123	-2.11943	-2.14303	-1.89965	-5.39624	-2.3407
237.2	-7.60967	-7.59212	-8.1868	-8.04368	-9.19974	-9.30626	-8.21388	-23.183	-10.1455		237.2	4.30166e-06	-1.76901	-1.76493	-1.90317	-1.8699	-2.13865	-2.16341	-1.90947	-5.38931	-2.35851
237.1	-7.66828	-7.66026	-8.23274	-8.10621	-9.2782	-9.41311	-8.276	-23.1452	-10.2232		237.1	4.30166e-06	-1.78263	-1.78077	-1.91385	-1.88444	-2.15689	-2.18825	-1.92391	-5.38052	-2.37657
237	-7.72899	-7.75002	-8.27069	-8.17524	-9.34188	-9.53246	-8.35357	-23.1047	-10.3162		237	4.30166e-06	-1.79674	-1.80163	-1.92267	-1.90048	-2.17169	-2.21599	-1.94194	-5.37111	-2.39819
236.9	-7.78105	-7.82203	-8.34215	-8.2587	-9.41594	-9.65939	-8.43468	-23.0601	-10.3999		236.9	4.30166e-06	-1.80885	-1.81837	-1.93928	-1.91988	-2.18891	-2.2455	-1.96079	-5.36074	-2.41765
236.8	-7.84138	-7.89676	-8.42974	-8.35472	-9.50636	-9.76214	-8.50031	-22.9476	-10.4887		236.8	4.30166e-06	-1.82287	-1.83575	-1.95965	-1.94221	-2.20993	-2.26939	-1.97605	-5.33459	-2.43829
236.7	-7.90395	-7.96133	-8.52324	-8.45924	-9.58684	-9.86083	-8.57342	-22.7908	-10.5998		236.7	4.30166e-06	-1.83742	-1.85076	-1.98138	-1.9665	-2.22864	-2.29233	-1.99305	-5.29814	-2.46412
236.6	-7.98183	-8.01611	-8.59435	-8.5545	-9.67807	-9.9488	-8.64361	-22.6946	-10.6829		236.6	4.30166e-06	-1.85552	-1.86349	-1.99791	-1.98865	-2.24984	-2.31278	-2.00936	-5.27577	-2.48343
236.5	-8.06787	-8.04692	-8.64784	-8.65131	-9.76196	-10.0363	-8.71175	-22.639	-10.7744		236.5	4.30166e-06	-1.87552	-1.87065	-2.01035	-2.01115	-2.26935	-2.33312	-2.0252	-5.26285	-2.50471
236.4	-8.16315	-8.11209	-8.69468	-8.73669	-9.84485	-10.0962	-8.7962	-22.6465	-10.8582		236.4	4.30166e-06	-1.89767	-1.8858	-2.02124	-2.031	-2.28861	-2.34705	-2.04484	-5.26459	-2.52419
236.3	-8.25273	-8.19402	-8.74045	-8.82463	-9.93607	-10.1535	-8.88132	-22.6008	-10.9535		236.3	4.30166e-06	-1.9185	-1.90485	-2.03188	-2.05145	-2.30982	-2.36037	-2.06462	-5.25397	-2.54634
236.2	-8.32824	-8.27308	-8.77478	-8.91385	-10.0218	-10.2164	-8.97255	-22.5318	-11.0615		236.2	4.30166e-06	-1.93605	-1.92323	-2.03986	-2.07219	-2.32975	-2.37499	-2.08583	-5.23793	-2.57145
236.1	-8.39145	-8.37963	-8.81826	-9.00191	-10.1028	-10.2955	-9.07729	-22.482	-11.1642		236.1	4.30166e-06	-1.95075	-1.948	-2.04996	-2.09266	-2.34858	-2.39338	-2.11018	-5.22635	-2.59532
236	-8.45607	-8.47774	-8.86356	-9.0652	-10.2062	-10.3726	-9.17729	-22.4139	-11.2734		236	4.30166e-06	-1.96577	-1.9708	-2.0605	-2.10737	-2.37262	-2.4113	-2.13343	-5.21052	-2.62071
235.9	-8.50963	-8.57584	-8.92876	-9.11834	-10.3064	-10.4384	-9.27575	-22.3476	-11.3838		235.9	4.30166e-06	-1.97822	-1.99361	-2.07565	-2.11972	-2.39591	-2.4266	-2.15632	-5.19511	-2.64637
235.8	-8.57454	-8.65898	-9.01331	-9.17014	-10.4091	-10.4873	-9.35833	-22.2643	-11.4868		235.8	4.30166e-06	-1.99331	-2.01294	-2.09531	-2.13177	-2.41978	-2.43796	-2.17551	-5.17574	-2.67032
235.7	-8.65447	-8.73286	-9.08996	-9.23976	-10.5323	-10.5517	-9.45211	-22.1562	-11.569		235.7	4.30166e-06	-2.01189	-2.03011	-2.11313	-2.14795	-2.44842	-2.45293	-2.19731	-5.15061	-2.68942
235.6	-8.73513	-8.80153	-9.15619	-9.31753	-10.6361	-10.6399	-9.55237	-22.0225	-11.636		235.6	4.30166e-06	-2.03064	-2.04608	-2.12852	-2.16603	-2.47255	-2.47344	-2.22062	-5.11953	-2.705
235.5	-8.82908	-8.86847	-9.21225	-9.38772	-10.7405	-10.7516	-9.64669	-21.9283	-11.6894		235.5	4.30166e-06	-2.05248	-2.06164	-2.14156	-2.18235	-2.49682	-2.4994	-2.24255	-5.09763	-2.71741
235.4	-8.93153	-8.9459	-9.26787	-9.46706	-10.8545	-10.8389	-9.72752	-21.8645	-11.7409		235.4	4.30166e-06	-2.0763	-2.07964	-2.15448	-2.20079	-2.52333	-2.5197	-2.26134	-5.0828	-2.72939
235.3	-9.03228	-9.01226	-9.32101	-9.55948	-10.9959	-10.9245	-9.80999	-21.804	-11.807		235.3	4.30166e-06	-2.09972	-2.09506	-2.16684	-2.22227	-2.5562	-2.5396	-2.28051	-5.06874	-2.74475
235.2	-9.13271	-9.08909	-9.36507	-9.61793	-11.1398	-11.0109	-9.88496	-21.7284	-11.8875		235.2	4.30166e-06	-2.12306	-2.11292	-2.17708	-2.23586	-2.58965	-2.55968	-2.29794	-5.05116	-2.76347
235.1	-9.23634	-9.18187	-9.435	-9.66977	-11.285	-11.1156	-9.96033	-21.7008	-11.9712		235.1	4.30166e-06	-2.14716	-2.13449	-2.19334	-2.24791	-2.6234	-2.58402	-2.31546	-5.04475	-2.78292
235	-9.30785	-9.27868	-9.50284	-9.71574	-11.4294	-11.236	-10.0302	-21.6895	-12.0562		235	4.30166e-06	-2.16378	-2.157	-2.20911	-2.2586	-2.65697	-2.61201	-2.3317	-5.04212	-2.80268
234.9	-9.36138	-9.36778	-9.57387	-9.78749	-11.5443	-11.3435	-10.1002	-21.6657	-12.135		234.9	4.30166e-06	-2.17622	-2.17771	-2.22562	-2.27528	-2.68368	-2.637	-2.34798	-5.03659	-2.821
234.8	-9.41618	-9.47651	-9.66844	-9.87526	-11.6575	-11.444	-10.1836	-21.6073	-12.2154		234.8	4.30166e-06	-2.18896	-2.20299	-2.2476	-2.29568	-2.71	-2.66037	-2.36736	-5.02301	-2.83969
234.7	-9.48858	-9.58268	-9.78574	-9.95483	-11.7601	-11.5515	-10.2597	-21.4896	-12.2974		234.7	4.30166e-06	-2.20579	-2.22767	-2.27487	-2.31418	-2.73385	-2.68536	-2.38505	-4.99565	-2.85875
234.6	-9.56086	-9.67077	-9.91894	-10.0173	-11.8421	-11.663	-10.3474	-21.3958	-12.3619		234.6	4.30166e-06	-2.2226	-2.24815	-2.30584	-2.3287	-2.75291	-2.71128	-2.40544	-4.97384	-2.87375
234.5	-9.64552	-9.7566	-10.0525	-10.0675	-11.9418	-11.7611	-10.4174	-21.2898	-12.4119		234.5	4.30166e-06	-2.24228	-2.2681	-2.33689	-2.34037	-2.77609	-2.73408	-2.42171	-4.9492	-2.88537
234.4	-9.72525	-9.85467	-10.1548	-10.1148	-12.0381	-11.8523	-10.4891	-21.197	-12.47		234.4	4.30166e-06	-2.26081	-2.2909	-2.36067	-2.35137	-2.79848	-2.75528	-2.43838	-4.92763	-2.89888
234.3	-9.8059	-9.95144	-10.285	-10.189	-12.1183	-11.965	-10.5686	-21.1133	-12.5273		234.3	4.30166e-06	-2.27956	-2.31339	-2.39094	-2.36862	-2.81712	-2.78148	-2.45686	-4.90817	-2.9122
234.2	-9.871	-10.0374	-10.4064	-10.2642	-12.2113	-12.0938	-10.6602	-21.0431	-12.61		234.2	4.30166e-06	-2.29469	-2.33338	-2.41916	-2.3861	-2.83874	-2.81142	-2.47816	-4.89185	-2.93142
234.1	-9.93663	-10.1311	-10.507	-10.3383	-12.3071	-12.23	-10.7724	-21.0094	-12.7021		234.1	4.30166e-06	-2.30995	-2.35516	-2.44254	-2.40333	-2.86101	-2.84309	-2.50424	-4.88402	-2.95283
234	-10.0105	-10.2376	-10.624	-10.4002	-12.3847	-12.3566	-10.8845	-21.0045	-12.7817		234	4.30166e-06	-2.32712	-2.37992	-2.46974	-2.41772	-2.87905	-2.87252	-2.5303	-4.88288	-2.97134
233.9	-10.08	-10.3465	-10.7386	-10.4786	-12.4758	-12.4464	-11.0032	-21.0009	-12.87		233.9	4.30166e-06	-2.34328	-2.40523	-2.49638	-2.43594	-2.90023	-2.89339	-2.55789	-4.88204	-2.99187
233.8	-10.1365	-10.4392	-10.8527	-10.5786	-12.5798	-12.5245	-11.1328	-20.9542	-12.9663		233.8	4.30166e-06	-2.35641	-2.42678	-2.52291	-2.45919	-2.9244	-2.91155	-2.58802	-4.87118	-3.01425
233.7	-10.2045	-10.5377	-10.9681	-10.6807	-12.6731	-12.6215	-11.2572	-20.8804	-13.0639		233.7	4.30166e-06	-2.37222	-2.44968	-2.54973	-2.48292	-2.94609	-2.9341	-2.61694	-4.85403	-3.03694
233.6	-10.2745	-10.6486	-11.0894	-10.7824	-12.7484	-12.7115	-11.3747	-20.8449	-13.1481		233.6	4.30166e-06	-2.38849	-2.47546	-2.57793	-2.50656	-2.9636	-2.95502	-2.64426	-4.84578	-3.05651
233.5	-10.3496	-10.7552	-11.2015	-10.8941	-12.835	-12.814	-11.5	-20.8257	-13.2245		233.5	4.30166e-06	-2.40595	-2.50024	-2.60399	-2.53253	-2.98373	-2.97885	-2.67338	-4.84131	-3.07428
233.4	-10.4286	-10.8581	-11.3053	-11.0126	-12.9131	-12.9197	-11.6179	-20.7542	-13.2797		233.4	4.30166e-06	-2.42432	-2.52416	-2.62812	-2.56008	-3.00188	-3.00342	-2.70079	-4.82469	-3.08711
233.3	-10.5216	-10.9713	-11.4208	-11.11	-12.994	-13.0119	-11.7338	-20.6612	-13.3644		233.3	4.30166e-06	-2.44594	-2.55048	-2.65497	-2.58272	-3.02069	-3.02485	-2.72774	-4.80307	-3.1068
233.2	-10.6108	-11.093	-11.552	-11.2084	-13.0843	-13.1257	-11.8437	-20.5319	-13.4363		233.2	4.30166e-06	-2.46667	-2.57877	-2.68547	-2.6056	-3.04168	-3.05131	-2.75328	-4.77301	-3.12351
233.1	-10.7091	-11.1986	-11.6557	-11.302	-13.2046	-13.2502	-11.9673	-20.4245	-13.4986		233.1	4.30166e-06	-2.48953	-2.60332	-2.70958	-2.62736	-3.06965	-3.08025	-2.78202	-4.74805	-3.13799
233	-10.7957	-11.2985	-11.7411	-11.4166	-13.3261	-13.3692	-12.085	-20.2932	-13.5617		233	4.30166e-06	-2.50966	-2.62654	-2.72943	-2.654	-3.09789	-3.10791	-2.80938	-4.71752	-3.15266
232.9	-10.907	-11.4079	-11.8294	-11.5502	-13.4558	-13.4981	-12.2041	-20.1723	-13.6649		232.9	4.30166e-06	-2.53553	-2.65197	-2.74996	-2.68505	-3.12805	-3.13788	-2.83706	-4.68942	-3.17665
232.8	-11.0397	-11.5095	-11.92	-11.6941	-13.5841	-13.6201	-12.329	-20.0972	-13.7956		232.8	4.30166e-06	-2.56638	-2.67559	-2.77102	-2.71851	-3.15787	-3.16624	-2.8661	-4.67196	-3.20704
232.7	-11.1595	-11.5766	-12.0179	-11.8364	-13.7237	-13.749	-12.4369	-20.0086	-13.9017		232.7	4.30166e-06	-2.59423	-2.69119	-2.79378	-2.75159	-3.19032	-3.19621	-2.89118	-4.65136	-3.2317
232.6	-11.2826	-11.6406	-12.0935	-11.9709	-13.8626	-13.8714	-12.551	-19.9746	-13.9634		232.6	4.30166e-06	-2.62285	-2.70607	-2.81135	-2.78285	-3.22261	-3.22466	-2.91771	-4.64346	-3.24605
232.5	-11.4009	-11.734	-12.1784	-12.1085	-13.9892	-13.997	-12.6668	-19.9287	-14.0141		232.5	4.30166e-06	-2.65035	-2.72778	-2.83109	-2.81484	-3.25204	-3.25386	-2.94463	-4.63279	-3.25783
232.4	-11.5142	-11.8598	-12.2711	-12.2458	-14.1235	-14.13	-12.7739	-19.8608	-14.0796		232.4	4.30166e-06	-2.67669	-2.75703	-2.85264	-2.84676	-3.28326	-3.28478	-2.96953	-4.617	-3.27306
232.3	-11.626	-11.9924	-12.3637	-12.3824	-14.2703	-14.2511	-12.8745	-19.8199	-14.1613		232.3	4.30166e-06	-2.70268	-2.78785	-2.87417	-2.87851	-3.31739	-3.31293	-2.99291	-4.6075	-3.29205
232.2	-11.7462	-12.1118	-12.4553	-12.4978	-14.395	-14.3688	-12.9737	-19.7765	-14.2447		232.2	4.30166e-06	-2.73062	-2.81561	-2.89546	-2.90534	-3.34638	-3.34029	-3.01597	-4.59741	-3.31144
232.1	-11.8788	-12.2312	-12.5705	-12.6153	-14.5305	-14.4885	-13.073	-19.6782	-14.3137		232.1	4.30166e-06	-2.76144	-2.84336	-2.92224	-2.93266	-3.37788	-3.36812	-3.03906	-4.57456	-3.32748
232	-12	-12.3438	-12.7039	-12.7255	-14.6706	-14.6	-13.1828	-19.5774	-14.4172		232	4.30166e-06	-2.78962	-2.86954	-2.95325	-2.95827	-3.41045	-3.39404	-3.06458	-4.55112	-3.35154
231.9	-12.1297	-12.4668	-12.8258	-12.8246	-14.8111	-14.7294	-13.2956	-19.4507	-14.5348		231.9	4.30166e-06	-2.81977	-2.89813	-2.98159	-2.98131	-3.44311	-3.42412	-3.0908	-4.52167	-3.37888
231.8	-12.2733	-12.5847	-12.9542	-12.927	-14.9719	-14.8622	-13.406	-19.3011	-14.6484		231.8	4.30166e-06	-2.85315	-2.92554	-3.01144	-3.00512	-3.48049	-3.45499	-3.11647	-4.48689	-3.40529
231.7	-12.4218	-12.7102	-13.0896	-13.0374	-15.1298	-14.9886	-13.5329	-19.1678	-14.7532		231.7	4.30166e-06	-2.88767	-2.95472	-3.04292	-3.03078	-3.5172	-3.48437	-3.14597	-4.4559	-3.42965
231.6	-12.605	-12.8228	-13.2367	-13.1568	-15.3102	-15.1364	-13.6721	-19.0993	-14.8502		231.6	4.30166e-06	-2.93026	-2.98089	-3.07711	-3.05854	-3.55913	-3.51873	-3.17833	-4.43998	-3.4522
231.5	-12.7932	-12.9404	-13.3747	-13.2659	-15.4775	-15.2836	-13.8005	-19.0734	-14.9712		231.5	4.30166e-06	-2.97401	-3.00823	-3.10919	-3.0839	-3.59803	-3.55295	-3.20818	-4.43396	-3.48033
231.4	-12.9688	-13.0649	-13.524	-13.374	-15.6079	-15.4294	-13.9233	-19.032	-15.0894		231.4	4.30166e-06	-3.01483	-3.03717	-3.1439	-3.10903	-3.62834	-3.58684	-3.23672	-4.42433	-3.50781
231.3	-13.1277	-13.1997	-13.6659	-13.479	-15.7352	-15.5881	-14.0451	-18.9797	-15.1853		231.3	4.30166e-06	-3.05177	-3.06851	-3.17689	-3.13344	-3.65793	-3.62374	-3.26504	-4.41218	-3.5301
231.2	-13.2711	-13.3442	-13.7994	-13.5775	-15.8691	-15.7386	-14.1538	-18.9351	-15.2535		231.2	4.30166e-06	-3.08511	-3.1021	-3.20792	-3.15634	-3.68906	-3.65872	-3.29031	-4.40181	-3.54595
231.1	-13.3773	-13.4925	-13.928	-13.6881	-16.0088	-15.8749	-14.2803	-18.8574	-15.3044		231.1	4.30166e-06	-3.1098	-3.13658	-3.23782	-3.18205	-3.72154	-3.69041	-3.31972	-4.38375	-3.55779
231	-13.4743	-13.665	-14.0607	-13.8033	-16.1441	-16.0268	-14.4278	-18.7527	-15.3688		231	4.30166e-06	-3.13235	-3.17668	-3.26867	-3.20883	-3.75299	-3.72572	-3.354	-4.35941	-3.57276
230.9	-13.5718	-13.8385	-14.2106	-13.9279	-16.2825	-16.172	-14.5626	-18.6084	-15.4631		230.9	4.30166e-06	-3.15501	-3.21701	-3.30351	-3.23779	-3.78516	-3.75948	-3.38534	-4.32586	-3.59468
230.8	-13.6744	-13.9833	-14.3609	-14.076	-16.4391	-16.3328	-14.6809	-18.502	-15.5695		230.8	4.30166e-06	-3.17886	-3.25067	-3.33845	-3.27222	-3.82157	-3.79686	-3.41284	-4.30113	-3.61941
230.7	-13.7556	-14.1152	-14.5062	-14.2055	-16.5817	-16.4861	-14.7836	-18.3762	-15.6776		230.7	4.30166e-06	-3.19774	-3.28133	-3.37223	-3.30233	-3.85472	-3.83249	-3.43672	-4.27188	-3.64454
230.6	-13.8546	-14.2379	-14.6521	-14.3461	-16.7154	-16.6327	-14.8849	-18.1912	-15.7755		230.6	4.30166e-06	-3.22075	-3.30986	-3.40615	-3.33501	-3.8858	-3.86657	-3.46027	-4.22888	-3.6673
230.5	-13.9764	-14.3665	-14.8029	-14.5093	-16.8586	-16.7843	-14.9716	-18.0569	-15.8902		230.5	4.30166e-06	-3.24907	-3.33975	-3.4412	-3.37295	-3.91909	-3.90182	-3.48042	-4.19765	-3.69397
230.4	-14.1039	-14.506	-14.9283	-14.6726	-17.0007	-16.9238	-15.0739	-17.9046	-15.9995		230.4	4.30166e-06	-3.27871	-3.37218	-3.47035	-3.41091	-3.95212	-3.93425	-3.5042	-4.16225	-3.71937
230.3	-14.2145	-14.6568	-15.0338	-14.8343	-17.1445	-17.0741	-15.1862	-17.7569	-16.0618		230.3	4.30166e-06	-3.30442	-3.40724	-3.49488	-3.4485	-3.98555	-3.96918	-3.53031	-4.12791	-3.73386
230.2	-14.3288	-14.7801	-15.1436	-14.9775	-17.2735	-17.21	-15.3063	-17.6425	-16.1392		230.2	4.30166e-06	-3.33099	-3.4359	-3.52041	-3.48179	-4.01554	-4.00078	-3.55823	-4.10132	-3.75185
230.1	-14.4381	-14.8973	-15.2691	-15.1037	-17.395	-17.3539	-15.4445	-17.5478	-16.2124		230.1	4.30166e-06	-3.3564	-3.46315	-3.54958	-3.51113	-4.04378	-4.03423	-3.59035	-4.07931	-3.76887
230	-14.5328	-15.0343	-15.3663	-15.2172	-17.5444	-17.494	-15.5749	-17.424	-16.2973		230	4.30166e-06	-3.37841	-3.495	-3.57218	-3.53751	-4.07851	-4.0668	-3.62067	-4.05053	-3.7886
229.9	-14.606	-15.1832	-15.4309	-15.3347	-17.6764	-17.613	-15.7039	-17.2521	-16.3743		229.9	4.30166e-06	-3.39543	-3.52961	-3.58719	-3.56483	-4.1092	-4.09446	-3.65066	-4.01056	-3.8065
229.8	-14.6643	-15.3125	-15.5191	-15.4532	-17.8227	-17.7248	-15.8314	-17.1222	-16.4477		229.8	4.30166e-06	-3.40898	-3.55967	-3.6077	-3.59238	-4.14321	-4.12045	-3.6803	-3.98037	-3.82357
229.7	-14.7399	-15.4294	-15.6138	-15.5737	-17.9869	-17.8282	-15.9706	-17.0012	-16.5589		229.7	4.30166e-06	-3.42656	-3.58684	-3.62971	-3.62039	-4.18138	-4.14449	-3.71266	-3.95224	-3.84942
229.6	-14.8397	-15.5366	-15.7132	-15.6997	-18.155	-17.9579	-16.0992	-16.8356	-16.6654		229.6	4.30166e-06	-3.44976	-3.61177	-3.65282	-3.64968	-4.22046	-4.17464	-3.74255	-3.91374	-3.87418
229.5	-14.9326	-15.6222	-15.8262	-15.8209	-18.3089	-18.0936	-16.2237	-16.6615	-16.7609		229.5	4.30166e-06	-3.47135	-3.63166	-3.67909	-3.67786	-4.25624	-4.20619	-3.77149	-3.87327	-3.89638
229.4	-15.0491	-15.6893	-15.9485	-15.9319	-18.4575	-18.2342	-16.3401	-16.5582	-16.8604		229.4	4.30166e-06	-3.49844	-3.64726	-3.70752	-3.70366	-4.29078	-4.23887	-3.79855	-3.84925	-3.91951
229.3	-15.1888	-15.798	-16.0511	-16.037	-18.5767	-18.3485	-16.45	-16.48	-16.9735		229.3	4.30166e-06	-3.53091	-3.67253	-3.73137	-3.72809	-4.31849	-4.26544	-3.8241	-3.83108	-3.9458
229.2	-15.3198	-15.9257	-16.1408	-16.1188	-18.6902	-18.4607	-16.5626	-16.3536	-17.0833		229.2	4.30166e-06	-3.56137	-3.70222	-3.75222	-3.74711	-4.34488	-4.29153	-3.85028	-3.80169	-3.97132
229.1	-15.4399	-16.0555	-16.2341	-16.2063	-18.8084	-18.5591	-16.6813	-16.1782	-17.1745		229.1	4.30166e-06	-3.58929	-3.73239	-3.77391	-3.76745	-4.37235	-4.3144	-3.87787	-3.76092	-3.99252
229	-15.5925	-16.1848	-16.3375	-16.3096	-18.9475	-18.6692	-16.818	-15.9774	-17.2708		229	4.30166e-06	-3.62476	-3.76245	-3.79795	-3.79146	-4.40469	-4.33999	-3.90965	-3.71424	-4.01491
228.9	-15.7152	-16.3375	-16.4375	-16.3958	-19.1025	-18.7863	-16.9475	-15.7717	-17.3804		228.9	4.30166e-06	-3.65328	-3.79795	-3.8212	-3.8115	-4.44072	-4.36722	-3.93975	-3.66642	-4.04039
228.8	-15.8054	-16.4805	-16.5355	-16.452	-19.2467	-18.8923	-17.0859	-15.5493	-17.4994		228.8	4.30166e-06	-3.67425	-3.83119	-3.84398	-3.82457	-4.47425	-4.39186	-3.97193	-3.61472	-4.06805
228.7	-15.8934	-16.5957	-16.6345	-16.5108	-19.3815	-19.0052	-17.2175	-15.3894	-17.5905		228.7	4.30166e-06	-3.69471	-3.85797	-3.86699	-3.83824	-4.50558	-4.4181	-4.00252	-3.57755	-4.08923
228.6	-15.9835	-16.6983	-16.7344	-16.5687	-19.5245	-19.1343	-17.3419	-15.2198	-17.6686		228.6	4.30166e-06	-3.71566	-3.88182	-3.89022	-3.8517	-4.53883	-4.44812	-4.03144	-3.53812	-4.10739
228.5	-16.0538	-16.8081	-16.8196	-16.6657	-19.6479	-19.2694	-17.4805	-15.0502	-17.7485		228.5	4.30166e-06	-3.732	-3.90735	-3.91002	-3.87424	-4.56751	-4.47952	-4.06366	-3.49869	-4.12596
228.4	-16.1331	-16.9001	-16.8788	-16.769	-19.7888	-19.382	-17.6059	-14.8541	-17.8532		228.4	4.30166e-06	-3.75043	-3.92874	-3.92378	-3.89826	-4.60027	-4.5057	-4.09281	-3.45311	-4.1503
228.3	-16.2146	-16.9958	-16.957	-16.8639	-19.92	-19.5097	-17.7244	-14.6782	-17.9343		228.3	4.30166e-06	-3.76938	-3.95098	-3.94196	-3.92032	-4.63077	-4.53538	-4.12036	-3.41221	-4.16915
228.2	-16.2994	-17.1026	-17.0471	-16.9565	-20.0469	-19.6404	-17.8349	-14.4662	-18.0173		228.2	4.30166e-06	-3.78909	-3.97581	-3.96291	-3.94185	-4.66027	-4.56577	-4.14605	-3.36293	-4.18845
228.1	-16.3906	-17.2317	-17.128	-17.0565	-20.1755	-19.7863	-17.9462	-14.1764	-18.0864		228.1	4.30166e-06	-3.81029	-4.00582	-3.98172	-3.96509	-4.69016	-4.59969	-4.17192	-3.29556	-4.20451
228	-16.4881	-17.3645	-17.2224	-17.1571	-20.2995	-19.9075	-18.0496	-13.9449	-18.1538		228	4.30166e-06	-3.83296	-4.03669	-4.00366	-3.98848	-4.71899	-4.62786	-4.19596	-3.24175	-4.22018
227.9	-16.5736	-17.5025	-17.3481	-17.2547	-20.4136	-20.0127	-18.1629	-13.7318	-18.2474		227.9	4.30166e-06	-3.85283	-4.06877	-4.03288	-4.01117	-4.74551	-4.65232	-4.2223	-3.19221	-4.24194
227.8	-16.672	-17.6561	-17.4608	-17.3412	-20.4993	-20.1367	-18.2767	-13.5131	-18.3596		227.8	4.30166e-06	-3.87571	-4.10448	-4.05908	-4.03128	-4.76543	-4.68114	-4.24875	-3.14137	-4.26802
227.7	-16.7864	-17.7868	-17.5428	-17.4209	-20.6145	-20.2467	-18.3724	-13.1813	-18.4596		227.7	4.30166e-06	-3.9023	-4.13487	-4.07814	-4.0498	-4.79222	-4.70671	-4.271	-3.06423	-4.29127
227.6	-16.8791	-17.862	-17.6471	-17.5187	-20.7558	-20.3744	-18.4615	-12.8464	-18.5445		227.6	4.30166e-06	-3.92385	-4.15235	-4.10239	-4.07254	-4.82506	-4.7364	-4.29171	-2.98638	-4.31101
227.5	-16.9823	-17.9201	-17.7613	-17.6156	-20.894	-20.513	-18.541	-12.6023	-18.6087		227.5	4.30166e-06	-3.94784	-4.16585	-4.12894	-4.09507	-4.85719	-4.76862	-4.31019	-2.92963	-4.32593
227.4	-17.0825	-17.9661	-17.8501	-17.7003	-21.0292	-20.6369	-18.6358	-12.352	-18.6908		227.4	4.30166e-06	-3.97114	-4.17655	-4.14958	-4.11476	-4.88862	-4.79742	-4.33223	-2.87145	-4.34502
227.3	-17.1817	-18.0203	-17.9533	-17.7974	-21.1489	-20.7633	-18.7493	-12.1921	-18.7487		227.3	4.30166e-06	-3.9942	-4.18915	-4.17357	-4.13733	-4.91645	-4.82681	-4.35862	-2.83428	-4.35848
227.2	-17.2787	-18.0699	-18.0723	-17.9021	-21.255	-20.889	-18.8801	-12.0377	-18.7967		227.2	4.30166e-06	-4.01675	-4.20068	-4.20123	-4.16167	-4.94111	-4.85603	-4.38902	-2.79838	-4.36963
227.1	-17.3801	-18.1449	-18.1958	-18.007	-21.3778	-21.0176	-18.9827	-11.8372	-18.8489		227.1	4.30166e-06	-4.04032	-4.21811	-4.22994	-4.18605	-4.96966	-4.88592	-4.41287	-2.75177	-4.38177
227	-17.4688	-18.2451	-18.3153	-18.1135	-21.5211	-21.1248	-19.0645	-11.5231	-18.9373		227	4.30166e-06	-4.06094	-4.24141	-4.25772	-4.21081	-5.00297	-4.91084	-4.43189	-2.67875	-4.40232
226.9	-17.563	-18.3538	-18.4433	-18.2231	-21.6497	-21.2078	-19.1457	-11.1604	-19.0439		226.9	4.30166e-06	-4.08284	-4.26667	-4.28748	-4.23629	-5.03287	-4.93014	-4.45077	-2.59444	-4.4271
226.8	-17.6651	-18.4684	-18.5861	-18.3093	-21.7729	-21.3117	-19.2129	-10.8169	-19.1628		226.8	4.30166e-06	-4.10657	-4.29332	-4.32068	-4.25633	-5.06151	-4.95429	-4.46639	-2.51459	-4.45474
226.7	-17.7485	-18.5815	-18.7303	-18.4012	-21.878	-21.4622	-19.2708	-10.5094	-19.2596		226.7	4.30166e-06	-4.12596	-4.31961	-4.3542	-4.27769	-5.08594	-4.98928	-4.47985	-2.4431	-4.47724
226.6	-17.8432	-18.6628	-18.8612	-18.5071	-21.9628	-21.5888	-19.3549	-10.168	-19.3549		226.6	4.30166e-06	-4.14798	-4.33851	-4.38463	-4.30231	-5.10565	-5.01871	-4.4994	-2.36374	-4.4994
226.5	-17.9418	-18.724	-19.0072	-18.6041	-22.0432	-21.7028	-19.4529	-9.8203	-19.4613		226.5	4.30166e-06	-4.1709	-4.35273	-4.41857	-4.32486	-5.12434	-5.04521	-4.52218	-2.28291	-4.52413
226.4	-18.0419	-18.7698	-19.1345	-18.7149	-22.1445	-21.8126	-19.5495	-9.4763	-19.5285		226.4	4.30166e-06	-4.19417	-4.36338	-4.44816	-4.35062	-5.14789	-5.07074	-4.54464	-2.20294	-4.53975
226.3	-18.1301	-18.8264	-19.2419	-18.8263	-22.2557	-21.9365	-19.6574	-9.107	-19.5919		226.3	4.30166e-06	-4.21467	-4.37654	-4.47313	-4.37652	-5.17374	-5.09954	-4.56972	-2.11709	-4.55449
226.2	-18.2066	-18.8896	-19.3327	-18.9119	-22.3754	-22.0459	-19.7622	-8.72316	-19.6436		226.2	4.30166e-06	-4.23246	-4.39123	-4.49424	-4.39642	-5.20157	-5.12497	-4.59408	-2.02786	-4.56651
226.1	-18.2754	-18.9864	-19.4353	-19.0062	-22.5084	-22.1256	-19.8795	-8.27345	-19.6959		226.1	4.30166e-06	-4.24845	-4.41373	-4.51809	-4.41834	-5.23249	-5.1435	-4.62135	-1.92331	-4.57867
226	-18.333	-19.1004	-19.5415	-19.0907	-22.6203	-22.2171	-20.0022	-7.86922	-19.7663		226	4.30166e-06	-4.26184	-4.44024	-4.54278	-4.43798	-5.2585	-5.16477	-4.64988	-1.82934	-4.59504
225.9	-18.4098	-19.2101	-19.6291	-19.1685	-22.7252	-22.3117	-20.1178	-7.39983	-19.8341		225.9	4.30166e-06	-4.27969	-4.46574	-4.56314	-4.45607	-5.28289	-5.18676	-4.67675	-1.72023	-4.6108
225.8	-18.4891	-19.3289	-19.7172	-19.2373	-22.8358	-22.4126	-20.238	-6.96764	-19.9222		225.8	4.30166e-06	-4.29813	-4.49335	-4.58362	-4.47206	-5.3086	-5.21022	-4.70469	-1.61975	-4.63128
225.7	-18.5621	-19.4636	-19.825	-19.3041	-22.9516	-22.543	-20.3381	-6.55889	-19.9723		225.7	4.30166e-06	-4.3151	-4.52467	-4.60868	-4.48759	-5.33552	-5.24053	-4.72796	-1.52473	-4.64292
225.6	-18.6248	-19.5923	-19.9339	-19.3663	-23.0679	-22.6786	-20.4003	-6.10297	-20.0114		225.6	4.30166e-06	-4.32967	-4.55459	-4.634	-4.50205	-5.36255	-5.27205	-4.74242	-1.41875	-4.65201
225.5	-18.7126	-19.7021	-20.0327	-19.4489	-23.1765	-22.8189	-20.4839	-5.60705	-20.0361		225.5	4.30166e-06	-4.35008	-4.58011	-4.65697	-4.52125	-5.3878	-5.30467	-4.76185	-1.30346	-4.65776
225.4	-18.8118	-19.7972	-20.1216	-19.5445	-23.2926	-22.9425	-20.5708	-5.20209	-20.0446		225.4	4.30166e-06	-4.37314	-4.60222	-4.67763	-4.54347	-5.41479	-5.3334	-4.78206	-1.20932	-4.65973
225.3	-18.9108	-19.9027	-20.2243	-19.6554	-23.4058	-23.0814	-20.6636	-4.8891	-20.0652		225.3	4.30166e-06	-4.39616	-4.62674	-4.70151	-4.56926	-5.4411	-5.36569	-4.80363	-1.13656	-4.66452
225.2	-19.0039	-20.0009	-20.3064	-19.756	-23.5244	-23.2451	-20.7456	-4.49239	-20.078		225.2	4.30166e-06	-4.4178	-4.64957	-4.72059	-4.59264	-5.46867	-5.40375	-4.82269	-1.04434	-4.6675
225.1	-19.095	-20.1099	-20.3639	-19.8638	-23.6223	-23.3588	-20.8532	-4.10201	-20.0983		225.1	4.30166e-06	-4.43898	-4.67491	-4.73396	-4.6177	-5.49143	-5.43018	-4.84771	-0.953587	-4.67222
225	-19.1822	-20.2121	-20.451	-19.9649	-23.7286	-23.4446	-20.9955	-3.70355	-20.1384		225	4.30166e-06	-4.45925	-4.69867	-4.75421	-4.6412	-5.51614	-5.45012	-4.88079	-0.860958	-4.68154
224.9	-19.2689	-20.3159	-20.53	-20.0491	-23.8439	-23.5481	-21.1331	-3.25864	-20.1663		224.9	4.30166e-06	-4.47941	-4.7228	-4.77257	-4.66078	-5.54295	-5.47418	-4.91277	-0.75753	-4.68802
224.8	-19.3507	-20.4237	-20.5863	-20.1296	-23.9469	-23.6677	-21.246	-2.88988	-20.1909		224.8	4.30166e-06	-4.49842	-4.74786	-4.78566	-4.67949	-5.56689	-5.50199	-4.93902	-0.671805	-4.69374
224.7	-19.4386	-20.5372	-20.6213	-20.1988	-24.0283	-23.7983	-21.3116	-2.52495	-20.2291		224.7	4.30166e-06	-4.51886	-4.77425	-4.7938	-4.69558	-5.58582	-5.53235	-4.95427	-0.586971	-4.70262
224.6	-19.5216	-20.6498	-20.6408	-20.268	-24.1076	-23.9199	-21.3873	-2.15856	-20.2605		224.6	4.30166e-06	-4.53815	-4.80042	-4.79833	-4.71167	-5.60425	-5.56062	-4.97187	-0.501797	-4.70992
224.5	-19.6175	-20.736	-20.6503	-20.3647	-24.2014	-24.052	-21.4422	-1.78186	-20.2943		224.5	4.30166e-06	-4.56044	-4.82046	-4.80054	-4.73414	-5.62606	-5.59132	-4.98463	-0.414226	-4.71778
224.4	-19.7163	-20.8011	-20.6859	-20.4797	-24.2999	-24.1894	-21.5031	-1.38698	-20.3066		224.4	4.30166e-06	-4.58341	-4.83559	-4.80881	-4.76088	-5.64895	-5.62327	-4.99879	-0.322429	-4.72064
224.3	-19.7881	-20.8711	-20.7336	-20.5988	-24.3975	-24.3104	-21.5934	-1.01491	-20.3115		224.3	4.30166e-06	-4.6001	-4.85187	-4.8199	-4.78857	-5.67164	-5.65139	-5.01978	-0.235934	-4.72178
224.2	-19.8255	-20.9309	-20.7799	-20.7149	-24.4909	-24.4191	-21.6709	-0.727573	-20.2845		224.2	4.30166e-06	-4.6088	-4.86577	-4.83067	-4.81556	-5.69335	-5.67666	-5.03779	-0.169138	-4.7155
224.1	-19.8731	-20.9898	-20.792	-20.8449	-24.5634	-24.4922	-21.7424	-0.390307	-20.2717		224.1	4.30166e-06	-4.61986	-4.87946	-4.83348	-4.84578	-5.71021	-5.69366	-5.05442	-0.090734	-4.71253
224	-19.9224	-21.0457	-20.784	-20.9316	-24.6332	-24.5508	-21.8265	-0.0135605	-20.3264		224	4.30166e-06	-4.63132	-4.89246	-4.83162	-4.86593	-5.72644	-5.70728	-5.07397	-0.00315238	-4.72524
223.9	-19.9621	-21.0968	-20.7783	-21.0188	-24.697	-24.6167	-21.9	0.378072	-20.4027		223.9	4.30166e-06	-4.64055	-4.90433	-4.83029	-4.8862	-5.74127	-5.7226	-5.09105	0.0878897	-4.74298
223.8	-19.9966	-21.165	-20.7983	-21.0865	-24.7505	-24.6806	-21.9674	0.758518	-20.4758		223.8	4.30166e-06	-4.64857	-4.92019	-4.83494	-4.90194	-5.7537	-5.73745	-5.10672	0.176331	-4.75997
223.7	-20.0395	-21.2387	-20.8272	-21.1279	-24.7687	-24.7269	-22.0575	1.13999	-20.543		223.7	4.30166e-06	-4.65855	-4.93732	-4.84166	-4.91156	-5.75793	-5.74822	-5.12767	0.265011	-4.77559
223.6	-20.0617	-21.2938	-20.848	-21.1773	-24.7658	-24.7678	-22.1409	1.50031	-20.6052		223.6	4.30166e-06	-4.66371	-4.95013	-4.8465	-4.92305	-5.75726	-5.75773	-5.14705	0.348774	-4.79005
223.5	-20.0995	-21.357	-20.8646	-21.2352	-24.7669	-24.8281	-22.2163	1.88832	-20.6321		223.5	4.30166e-06	-4.67249	-4.96482	-4.85036	-4.93651	-5.75752	-5.77174	-5.16458	0.438974	-4.79631
223.4	-20.1479	-21.3896	-20.8804	-21.2924	-24.8103	-24.8933	-22.2677	2.34311	-20.641		223.4	4.30166e-06	-4.68375	-4.9724	-4.85403	-4.94981	-5.76761	-5.7869	-5.17653	0.544699	-4.79838
223.3	-20.1996	-21.4166	-20.8948	-21.3368	-24.8581	-24.9386	-22.2773	2.77597	-20.6433		223.3	4.30166e-06	-4.69576	-4.97868	-4.85738	-4.96013	-5.77872	-5.79743	-5.17876	0.645325	-4.79891
223.2	-20.2578	-21.4602	-20.9124	-21.4041	-24.9367	-25.0026	-22.2821	3.15524	-20.6471		223.2	4.30166e-06	-4.70929	-4.98881	-4.86147	-4.97577	-5.79699	-5.81231	-5.17988	0.733493	-4.79979
223.1	-20.2535	-21.5123	-20.9428	-21.4704	-25.0388	-25.0582	-22.3133	3.53236	-20.688		223.1	4.30166e-06	-4.70829	-5.00093	-4.86853	-4.99118	-5.82072	-5.82523	-5.18713	0.821161	-4.8093
223	-20.2758	-21.5508	-20.9969	-21.5303	-25.1174	-25.1257	-22.376	3.97714	-20.7466		223	4.30166e-06	-4.71348	-5.00988	-4.88111	-5.00511	-5.839	-5.84093	-5.20171	0.924559	-4.82292
222.9	-20.2911	-21.5938	-21.0734	-21.5743	-25.1853	-25.1986	-22.4461	4.60678	-20.7729		222.9	4.30166e-06	-4.71704	-5.01987	-4.89889	-5.01534	-5.85478	-5.85787	-5.218	1.07093	-4.82904
222.8	-20.317	-21.6522	-21.1375	-21.5901	-25.2228	-25.2704	-22.5033	5.00704	-20.7545		222.8	4.30166e-06	-4.72306	-5.03345	-4.9138	-5.01901	-5.8635	-5.87456	-5.2313	1.16398	-4.82476
222.7	-20.3557	-21.6849	-21.1849	-21.6073	-25.2505	-25.324	-22.5272	5.29097	-20.7586		222.7	4.30166e-06	-4.73205	-5.04105	-4.92482	-5.02301	-5.86994	-5.88702	-5.23686	1.22998	-4.82571
222.6	-20.4233	-21.7346	-21.2321	-21.6144	-25.283	-25.3909	-22.5348	5.67677	-20.8029		222.6	4.30166e-06	-4.74777	-5.0526	-4.93579	-5.02466	-5.87749	-5.90258	-5.23862	1.31967	-4.83601
222.5	-20.5031	-21.7857	-21.324	-21.6404	-25.3367	-25.4518	-22.5921	6.30352	-20.8677		222.5	4.30166e-06	-4.76632	-5.06448	-4.95715	-5.0307	-5.88998	-5.91673	-5.25194	1.46537	-4.85108
222.4	-20.5605	-21.8536	-21.4193	-21.6854	-25.3926	-25.5278	-22.6413	6.94976	-20.8994		222.4	4.30166e-06	-4.77966	-5.08027	-4.97931	-5.04117	-5.90297	-5.9344	-5.26338	1.6156	-4.85845
222.3	-20.6135	-21.901	-21.5096	-21.7362	-25.4499	-25.5828	-22.689	7.57705	-20.94		222.3	4.30166e-06	-4.79198	-5.09129	-5.0003	-5.05297	-5.91629	-5.94719	-5.27447	1.76142	-4.86788
222.2	-20.6621	-21.9558	-21.5535	-21.794	-25.5076	-25.6515	-22.7348	8.37127	-20.9733		222.2	4.30166e-06	-4.80328	-5.10402	-5.0105	-5.06641	-5.92971	-5.96316	-5.28512	1.94605	-4.87562
222.1	-20.7037	-21.9998	-21.5793	-21.8545	-25.5401	-25.7291	-22.764	8.64472	-20.9998		222.1	4.30166e-06	-4.81295	-5.11425	-5.0165	-5.08048	-5.93726	-5.9812	-5.29191	2.00962	-4.88179
222	-20.7593	-22.0263	-21.6396	-21.9174	-25.5666	-25.8166	-22.7965	8.84717	-21.0184		222	4.30166e-06	-4.82588	-5.12041	-5.03052	-5.0951	-5.94342	-6.00154	-5.29946	2.05669	-4.88611
221.9	-20.8117	-22.043	-21.6934	-21.9628	-25.6428	-25.891	-22.8167	8.46029	-21.017		221.9	4.30166e-06	-4.83806	-5.1243	-5.04303	-5.10565	-5.96114	-6.01883	-5.30416	1.96675	-4.88578
221.8	-20.8378	-22.0391	-21.782	-22.0263	-25.7315	-25.9252	-22.8343	8.46366	-21.0254		221.8	4.30166e-06	-4.84413	-5.12339	-5.06362	-5.12041	-5.98176	-6.02678	-5.30825	1.96753	-4.88774
221.7	-20.8576	-22.0573	-21.8551	-22.099	-25.7731	-25.9541	-22.8684	8.66862	-21.0546		221.7	4.30166e-06	-4.84873	-5.12762	-5.08062	-5.13731	-5.99143	-6.0335	-5.31618	2.01518	-4.89452
221.6	-20.8782	-22.0817	-21.917	-22.188	-25.7796	-25.9914	-22.9105	8.87573	-21.0813		221.6	4.30166e-06	-4.85352	-5.13329	-5.09501	-5.158	-5.99294	-6.04217	-5.32596	2.06332	-4.90073
221.5	-20.926	-22.1108	-21.9557	-22.2702	-25.7645	-26.0107	-22.9433	8.77199	-21.0816		221.5	4.30166e-06	-4.86463	-5.14006	-5.104	-5.17711	-5.98943	-6.04666	-5.33359	2.03921	-4.9008
221.4	-20.9629	-22.1253	-22.0024	-22.3335	-25.7535	-26.0359	-22.9705	9.28961	-21.0561		221.4	4.30166e-06	-4.87321	-5.14343	-5.11486	-5.19183	-5.98687	-6.05252	-5.33991	2.15954	-4.89487
221.3	-20.9745	-22.1485	-22.0538	-22.4057	-25.751	-26.0347	-22.9822	10.0633	-21.0145		221.3	4.30166e-06	-4.8759	-5.14882	-5.12681	-5.20861	-5.98629	-6.05224	-5.34263	2.3394	-4.8852
221.2	-20.9958	-22.1616	-22.0748	-22.4826	-25.7571	-26.0512	-22.9849	11.1898	-21.035		221.2	4.30166e-06	-4.88086	-5.15187	-5.13169	-5.22649	-5.98771	-6.05608	-5.34326	2.60127	-4.88997
221.1	-21.011	-22.1679	-22.0778	-22.562	-25.7947	-26.0866	-23.0055	12.4822	-21.0733		221.1	4.30166e-06	-4.88439	-5.15333	-5.13239	-5.24495	-5.99645	-6.0643	-5.34805	2.90171	-4.89887
221	-21.0083	-22.2076	-22.1023	-22.6192	-25.8251	-26.1483	-23.0347	13.0234	-21.1053		221	4.30166e-06	-4.88376	-5.16256	-5.13808	-5.25824	-6.00351	-6.07865	-5.35483	3.02753	-4.90631
220.9	-20.9989	-22.2501	-22.0939	-22.6851	-25.8347	-26.1872	-23.0462	13.1005	-21.1387		220.9	4.30166e-06	-4.88158	-5.17244	-5.13613	-5.27356	-6.00575	-6.08769	-5.35751	3.04545	-4.91408
220.8	-20.9846	-22.2732	-22.0887	-22.7105	-25.816	-26.2241	-23.0429	13.2933	-21.1684		220.8	4.30166e-06	-4.87825	-5.17781	-5.13492	-5.27947	-6.0014	-6.09627	-5.35674	3.09027	-4.92098
220.7	-20.9795	-22.2728	-22.1026	-22.7629	-25.8257	-26.2492	-23.0424	13.053	-21.183		220.7	4.30166e-06	-4.87707	-5.17772	-5.13815	-5.29165	-6.00365	-6.1021	-5.35662	3.03441	-4.92437
220.6	-20.9791	-22.2703	-22.1087	-22.8264	-25.8149	-26.2549	-23.0436	12.8866	-21.1452		220.6	4.30166e-06	-4.87697	-5.17714	-5.13957	-5.30641	-6.00114	-6.10343	-5.3569	2.99572	-4.91559
220.5	-21.0034	-22.2722	-22.1364	-22.8235	-25.7948	-26.2513	-23.0625	10.0766	-21.1154		220.5	4.30166e-06	-4.88262	-5.17758	-5.14601	-5.30574	-5.99647	-6.10259	-5.3613	2.34249	-4.90866
220.4	-21.0159	-22.2701	-22.1541	-22.8254	-25.8067	-26.2991	-23.0417	9.59872	-21.095		220.4	4.30166e-06	-4.88553	-5.17709	-5.15012	-5.30618	-5.99924	-6.1137	-5.35646	2.2314	-4.90392
220.3	-21.0216	-22.2706	-22.1701	-22.8432	-25.854	-26.3148	-22.9956	10.5893	-21.078		220.3	4.30166e-06	-4.88685	-5.17721	-5.15384	-5.31032	-6.01023	-6.11735	-5.34575	2.46168	-4.89996
220.2	-21.0164	-22.2779	-22.156	-22.857	-25.8758	-26.3268	-22.9916	11.9952	-21.0264		220.2	4.30166e-06	-4.88564	-5.1789	-5.15057	-5.31353	-6.0153	-6.12014	-5.34482	2.7885	-4.88797
220.1	-20.9943	-22.3065	-22.1494	-22.8709	-25.8947	-26.3406	-22.9706	13.1834	-20.9834		220.1	4.30166e-06	-4.88051	-5.18555	-5.14903	-5.31676	-6.01969	-6.12335	-5.33993	3.06472	-4.87797
220	-20.9726	-22.3535	-22.1359	-22.8534	-25.9229	-26.3573	-22.9464	13.8178	-20.9138		220	4.30166e-06	-4.87546	-5.19648	-5.14589	-5.31269	-6.02625	-6.12723	-5.33431	3.2122	-4.86179
219.9	-20.9505	-22.396	-22.1485	-22.8242	-25.9608	-26.3437	-22.9184		-20.8526		219.9	4.30166e-06	-4.87032	-5.20636	-5.14882	-5.3059	-6.03506	-6.12407	-5.3278	0	-4.84757
219.8	-20.9227	-22.3883	-22.2026	-22.7967	-25.973	-26.3353	-22.9077		-20.8272		219.8	4.30166e-06	-4.86386	-5.20457	-5.1614	-5.29951	-6.0379	-6.12212	-5.32531	0	-4.84166
219.7	-20.9309	-22.3854	-22.2302	-22.7813	-26.0131	-26.3028	-22.9086		-20.7947		219.7	4.30166e-06	-4.86577	-5.20389	-5.16781	-5.29593	-6.04722	-6.11456	-5.32552	0	-4.83411
219.6	-20.9483	-22.3975	-22.2423	-22.7596	-26.0624	-26.2688	-22.9278		-20.7727		219.6	4.30166e-06	-4.86981	-5.20671	-5.17063	-5.29088	-6.05868	-6.10666	-5.32998	0	-4.82899
219.5	-20.9585	-22.4161	-22.2722	-22.7283	-26.0701	-26.2124	-22.964		-20.7554		219.5	4.30166e-06	-4.87218	-5.21103	-5.17758	-5.28361	-6.06047	-6.09355	-5.3384	0	-4.82497
219.4	-20.9609	-22.433	-22.2929	-22.7289	-26.0581	-26.1693	-22.9861		-20.713		219.4	4.30166e-06	-4.87274	-5.21496	-5.18239	-5.28375	-6.05768	-6.08353	-5.34354	0	-4.81511
219.3	-20.9619	-22.4353	-22.306	-22.6965	-26.0712	-26.1028	-23.0077		-20.68		219.3	4.30166e-06	-4.87297	-5.21549	-5.18544	-5.27621	-6.06072	-6.06807	-5.34856	0	-4.80744
219.2	-20.964	-22.4571	-22.3292	-22.6867	-26.0956	-26.0363	-23.0327		-20.6483		219.2	4.30166e-06	-4.87346	-5.22056	-5.19083	-5.27394	-6.0664	-6.05261	-5.35437	0	-4.80007
219.1	-20.9647	-22.4897	-22.345	-22.693	-26.0914	-25.9827	-23.0622		-20.5678		219.1	4.30166e-06	-4.87363	-5.22814	-5.1945	-5.2754	-6.06542	-6.04015	-5.36123	0	-4.78136
219	-20.9827	-22.508	-22.3466	-22.657	-26.0839	-25.9386	-23.0733		-20.5202		219	4.30166e-06	-4.87781	-5.23239	-5.19487	-5.26703	-6.06368	-6.0299	-5.36381	0	-4.77029
218.9	-20.9875	-22.5113	-22.3423	-22.6363	-26.1051	-25.9232	-23.0639		-20.4821		218.9	4.30166e-06	-4.87893	-5.23316	-5.19387	-5.26222	-6.06861	-6.02632	-5.36162	0	-4.76144
218.8	-20.978	-22.5167	-22.3571	-22.6506	-26.1594	-25.895	-23.0602		-20.4391		218.8	4.30166e-06	-4.87672	-5.23442	-5.19731	-5.26554	-6.08123	-6.01976	-5.36076	0	-4.75144
218.7	-20.9714	-22.5012	-22.3657	-22.6582	-26.1838	-25.8195	-23.1066		-20.3885		218.7	4.30166e-06	-4.87518	-5.23081	-5.19931	-5.26731	-6.0869	-6.00221	-5.37155	0	-4.73968
218.6	-20.9614	-22.49	-22.3909	-22.656	-26.1657	-25.7833	-23.1425		-20.3713		218.6	4.30166e-06	-4.87286	-5.22821	-5.20517	-5.2668	-6.08269	-5.9938	-5.37989	0	-4.73568
218.5	-20.9932	-22.4889	-22.4136	-22.6254	-26.1417	-25.7259	-23.1627		-20.3549		218.5	4.30166e-06	-4.88025	-5.22795	-5.21045	-5.25969	-6.07711	-5.98045	-5.38459	0	-4.73187
218.4	-21.0108	-22.4768	-22.4231	-22.5664	-26.1342	-25.6931	-23.161		-20.3162		218.4	4.30166e-06	-4.88434	-5.22514	-5.21266	-5.24597	-6.07537	-5.97283	-5.3842	0	-4.72287
218.3	-21.0206	-22.4515	-22.4605	-22.5407	-26.1245	-25.6984	-23.1605		-20.3126		218.3	4.30166e-06	-4.88662	-5.21926	-5.22135	-5.24	-6.07312	-5.97406	-5.38408	0	-4.72203
218.2	-21.0314	-22.4291	-22.4693	-22.5181	-26.1152	-25.6917	-23.1664		-20.3278		218.2	4.30166e-06	-4.88913	-5.21405	-5.2234	-5.23474	-6.07095	-5.9725	-5.38545	0	-4.72557
218.1	-21.0454	-22.4413	-22.4459	-22.4984	-26.0775	-25.6828	-23.1611		-20.3429		218.1	4.30166e-06	-4.89239	-5.21689	-5.21796	-5.23016	-6.06219	-5.97043	-5.38422	0	-4.72908
218	-21.0759	-22.4456	-22.4165	-22.4737	-25.997	-25.6861	-23.146		-20.3416		218	4.30166e-06	-4.89948	-5.21789	-5.21112	-5.22442	-6.04348	-5.9712	-5.38071	0	-4.72877
217.9	-21.0979	-22.4337	-22.3895	-22.47	-25.918	-25.7276	-23.1255		-20.285		217.9	4.30166e-06	-4.90459	-5.21512	-5.20485	-5.22356	-6.02511	-5.98085	-5.37594	0	-4.71562
217.8	-21.0999	-22.4231	-22.3623	-22.4754	-25.8716	-25.7729	-23.1145		-20.2351		217.8	4.30166e-06	-4.90506	-5.21266	-5.19852	-5.22482	-6.01432	-5.99138	-5.37339	0	-4.70402
217.7	-21.1156	-22.4037	-22.3215	-22.4581	-25.8351	-25.7903	-23.1405		-20.2021		217.7	4.30166e-06	-4.90871	-5.20815	-5.18904	-5.22079	-6.00584	-5.99542	-5.37943	0	-4.69635
217.6	-21.1223	-22.4056	-22.2681	-22.4444	-25.7855	-25.8129	-23.1288		-20.1103		217.6	4.30166e-06	-4.91026	-5.20859	-5.17662	-5.21761	-5.99431	-6.00068	-5.37671	0	-4.675
217.5	-21.1253	-22.3782	-22.2173	-22.4152	-25.7376	-25.8528	-23.0833		-20.0297		217.5	4.30166e-06	-4.91096	-5.20222	-5.16482	-5.21082	-5.98317	-6.00995	-5.36613	0	-4.65627
217.4	-21.1264	-22.3481	-22.1751	-22.3744	-25.7185	-25.8779	-23.0476		-19.938		217.4	4.30166e-06	-4.91122	-5.19522	-5.15501	-5.20134	-5.97873	-6.01579	-5.35783	0	-4.63495
217.3	-21.1107	-22.3462	-22.1474	-22.3353	-25.6794	-25.9139	-23.021		-19.8341		217.3	4.30166e-06	-4.90757	-5.19478	-5.14857	-5.19225	-5.96964	-6.02416	-5.35165	0	-4.6108
217.2	-21.0962	-22.3525	-22.1118	-22.2913	-25.618	-25.9101	-23.0315		-19.7478		217.2	4.30166e-06	-4.9042	-5.19625	-5.14029	-5.18202	-5.95537	-6.02327	-5.35409	0	-4.59074
217.1	-21.0893	-22.3488	-22.0679	-22.2442	-25.5707	-25.9	-23.0297		-19.6727		217.1	4.30166e-06	-4.90259	-5.19538	-5.13008	-5.17107	-5.94437	-6.02093	-5.35367	0	-4.57328
217	-21.1086	-22.3711	-22.0313	-22.1816	-25.5092	-25.8996	-22.9849		-19.6037		217	4.30166e-06	-4.90708	-5.20057	-5.12158	-5.15652	-5.93008	-6.02083	-5.34326	0	-4.55724
216.9	-21.1085	-22.373	-21.9992	-22.1311	-25.4617	-25.8921	-22.9842		-19.5179		216.9	4.30166e-06	-4.90705	-5.20101	-5.11411	-5.14478	-5.91904	-6.01909	-5.3431	0	-4.53729
216.8	-21.0918	-22.3595	-21.9867	-22.1079	-25.4001	-25.8664	-22.9851		-19.4568		216.8	4.30166e-06	-4.90317	-5.19787	-5.11121	-5.13938	-5.90472	-6.01311	-5.3433	0	-4.52309
216.7	-21.1264	-22.3722	-21.9474	-22.0851	-25.3415	-25.8508	-23.0057		-19.4086		216.7	4.30166e-06	-4.91122	-5.20082	-5.10207	-5.13408	-5.89109	-6.00949	-5.34809	0	-4.51188
216.6	-21.1419	-22.391	-21.8732	-22.0387	-25.3324	-25.8245	-23.0326		-19.3209		216.6	4.30166e-06	-4.91482	-5.2052	-5.08482	-5.1233	-5.88898	-6.00337	-5.35435	0	-4.49149
216.5	-21.1381	-22.4045	-21.8019	-22.0178	-25.338	-25.827	-23.0464		-19.2152		216.5	4.30166e-06	-4.91394	-5.20833	-5.06825	-5.11844	-5.89028	-6.00396	-5.35755	0	-4.46692
216.4	-21.1252	-22.4017	-21.7389	-22.007	-25.338	-25.8275	-23.0291		-19.1285		216.4	4.30166e-06	-4.91094	-5.20768	-5.0536	-5.11593	-5.89028	-6.00407	-5.35353	0	-4.44677
216.3	-21.1019	-22.3735	-21.715	-21.9866	-25.3578	-25.8069	-23.0116		-19.0536		216.3	4.30166e-06	-4.90552	-5.20113	-5.04805	-5.11118	-5.89488	-5.99928	-5.34946	0	-4.42936
216.2	-21.0984	-22.3655	-21.7055	-21.95	-25.3694	-25.7566	-22.9717		-19.0217		216.2	4.30166e-06	-4.90471	-5.19927	-5.04584	-5.10268	-5.89758	-5.98759	-5.34019	0	-4.42194
216.1	-21.0848	-22.3659	-21.729	-21.9656	-25.347	-25.7015	-22.9156		-18.987		216.1	4.30166e-06	-4.90155	-5.19936	-5.0513	-5.1063	-5.89237	-5.97478	-5.32715	0	-4.41387
216	-21.0666	-22.3552	-21.7797	-22.0064	-25.3148	-25.6459	-22.8629		-18.9526		216	4.30166e-06	-4.89731	-5.19687	-5.06309	-5.11579	-5.88489	-5.96186	-5.3149	0	-4.40588
215.9	-21.0631	-22.3079	-21.8213	-22.0527	-25.2928	-25.5861	-22.8495		-18.9199		215.9	4.30166e-06	-4.8965	-5.18588	-5.07276	-5.12655	-5.87977	-5.94795	-5.31178	0	-4.39827
215.8	-21.0622	-22.2475	-21.8202	-22.0918	-25.2728	-25.5329	-22.8465		-18.8976		215.8	4.30166e-06	-4.89629	-5.17184	-5.0725	-5.13564	-5.87512	-5.93559	-5.31108	0	-4.39309
215.7	-21.0621	-22.1754	-21.826	-22.0947	-25.2384	-25.4615	-22.849		-18.8767		215.7	4.30166e-06	-4.89627	-5.15507	-5.07385	-5.13631	-5.86712	-5.91899	-5.31167	0	-4.38823
215.6	-21.0407	-22.0907	-21.8271	-22.1041	-25.2127	-25.3795	-22.8387		-18.859		215.6	4.30166e-06	-4.89129	-5.13538	-5.07411	-5.1385	-5.86115	-5.89993	-5.30927	0	-4.38412
215.5	-21.0235	-22.0309	-21.8519	-22.1212	-25.1896	-25.351	-22.8217		-18.8159		215.5	4.30166e-06	-4.88729	-5.12148	-5.07987	-5.14248	-5.85578	-5.8933	-5.30532	0	-4.3741
215.4	-20.9909	-21.9875	-21.8623	-22.126	-25.1757	-25.3162	-22.8315		-18.748		215.4	4.30166e-06	-4.87972	-5.11139	-5.08229	-5.14359	-5.85255	-5.88521	-5.3076	0	-4.35831
215.3	-20.9402	-21.9572	-21.8701	-22.1146	-25.1442	-25.2624	-22.8261		-18.6694		215.3	4.30166e-06	-4.86793	-5.10435	-5.0841	-5.14094	-5.84523	-5.8727	-5.30634	0	-4.34004
215.2	-20.9221	-21.9178	-21.8518	-22.1043	-25.1054	-25.2307	-22.8242		-18.6131		215.2	4.30166e-06	-4.86372	-5.09519	-5.07985	-5.13855	-5.83621	-5.86533	-5.3059	0	-4.32695
215.1	-20.9146	-21.8841	-21.8405	-22.094	-25.0565	-25.2149	-22.824		-18.5163		215.1	4.30166e-06	-4.86198	-5.08736	-5.07722	-5.13615	-5.82484	-5.86166	-5.30585	0	-4.30445
215	-20.895	-21.8225	-21.8503	-22.0867	-25.0209	-25.2028	-22.8374		-18.4144		215	4.30166e-06	-4.85742	-5.07304	-5.0795	-5.13445	-5.81656	-5.85885	-5.30897	0	-4.28076
214.9	-20.8912	-21.7743	-21.8857	-22.0619	-24.962	-25.1663	-22.8006		-18.2957		214.9	4.30166e-06	-4.85654	-5.06183	-5.08773	-5.12869	-5.80287	-5.85036	-5.30041	0	-4.25317
214.8	-20.8788	-21.739	-21.9415	-22.0153	-24.885	-25.1231	-22.7859		-18.176		214.8	4.30166e-06	-4.85366	-5.05363	-5.1007	-5.11786	-5.78497	-5.84032	-5.297	0	-4.22534
214.7	-20.8846	-21.6982	-21.9756	-22.005	-24.8205	-25.0878	-22.7955		-18.079		214.7	4.30166e-06	-4.855	-5.04414	-5.10863	-5.11546	-5.76998	-5.83212	-5.29923	0	-4.20279
214.6	-20.9005	-21.6565	-21.9663	-22.0227	-24.7373	-25.0388	-22.8102		-17.9909		214.6	4.30166e-06	-4.8587	-5.03445	-5.10647	-5.11958	-5.75064	-5.82072	-5.30265	0	-4.18231
214.5	-20.8977	-21.588	-21.9677	-21.9991	-24.6749	-25.014	-22.842		-17.8837		214.5	4.30166e-06	-4.85805	-5.01852	-5.10679	-5.11409	-5.73613	-5.81496	-5.31004	0	-4.15739
214.4	-20.8926	-21.5283	-21.9502	-21.9422	-24.6467	-24.9614	-22.8784		-17.7732		214.4	4.30166e-06	-4.85686	-5.00464	-5.10272	-5.10086	-5.72957	-5.80273	-5.3185	0	-4.1317
214.3	-20.9009	-21.5003	-21.9261	-21.8886	-24.6097	-24.9461	-22.9051		-17.645		214.3	4.30166e-06	-4.85879	-4.99814	-5.09712	-5.0884	-5.72097	-5.79917	-5.32471	0	-4.1019
214.2	-20.8966	-21.4943	-21.9103	-21.8559	-24.5838	-24.8944	-22.9133		-17.5362		214.2	4.30166e-06	-4.85779	-4.99674	-5.09345	-5.0808	-5.71495	-5.78716	-5.32661	0	-4.07661
214.1	-20.891	-21.5286	-21.9281	-21.8192	-24.5368	-24.8117	-22.9149		-17.4012		214.1	4.30166e-06	-4.85649	-5.00471	-5.09759	-5.07227	-5.70403	-5.76793	-5.32699	0	-4.04523
214	-20.8721	-21.5716	-21.9532	-21.8126	-24.5289	-24.7833	-22.9106		-17.2646		214	4.30166e-06	-4.8521	-5.01471	-5.10342	-5.07074	-5.70219	-5.76133	-5.32599	0	-4.01347
213.9	-20.8753	-21.6225	-21.9705	-21.8199	-24.5194	-24.7625	-22.9107		-17.153		213.9	4.30166e-06	-4.85284	-5.02654	-5.10744	-5.07243	-5.69998	-5.75649	-5.32601	0	-3.98753
213.8	-20.8985	-21.654	-21.9997	-21.8458	-24.4892	-24.678	-22.8998		-17.0443		213.8	4.30166e-06	-4.85824	-5.03387	-5.11423	-5.07845	-5.69296	-5.73685	-5.32347	0	-3.96226
213.7	-20.9326	-21.6529	-22.0162	-21.8918	-24.4402	-24.6199	-22.9083		-16.9724		213.7	4.30166e-06	-4.86616	-5.03361	-5.11807	-5.08915	-5.68157	-5.72334	-5.32545	0	-3.94554
213.6	-20.9644	-21.6704	-22.0224	-21.937	-24.4272	-24.5643	-22.9134		-16.8636		213.6	4.30166e-06	-4.87356	-5.03768	-5.11951	-5.09965	-5.67855	-5.71042	-5.32664	0	-3.92025
213.5	-20.9859	-21.7149	-22.0496	-21.9686	-24.4245	-24.4887	-22.8964		-16.7524		213.5	4.30166e-06	-4.87855	-5.04802	-5.12583	-5.107	-5.67792	-5.69284	-5.32268	0	-3.8944
213.4	-20.9749	-21.747	-22.0822	-21.9723	-24.4074	-24.3799	-22.8804		-16.676		213.4	4.30166e-06	-4.876	-5.05549	-5.13341	-5.10786	-5.67394	-5.66755	-5.31896	0	-3.87664
213.3	-20.9391	-21.8022	-22.0936	-21.9904	-24.3625	-24.2691	-22.844		-16.591		213.3	4.30166e-06	-4.86767	-5.06832	-5.13606	-5.11207	-5.66351	-5.64179	-5.3105	0	-3.85688
213.2	-20.9304	-21.8297	-22.07	-22.0187	-24.3457	-24.1468	-22.8324		-16.5151		213.2	4.30166e-06	-4.86565	-5.07471	-5.13057	-5.11865	-5.6596	-5.61336	-5.30781	0	-3.83924
213.1	-20.9223	-21.862	-22.0716	-22.0438	-24.3152	-24.0237	-22.8105		-16.3673		213.1	4.30166e-06	-4.86377	-5.08222	-5.13094	-5.12448	-5.65251	-5.58475	-5.30272	0	-3.80488
213	-20.8807	-21.9136	-22.1114	-22.0486	-24.287	-23.9131	-22.7886		-16.2138		213	4.30166e-06	-4.8541	-5.09421	-5.1402	-5.1256	-5.64595	-5.55903	-5.29762	0	-3.76919
212.9	-20.8389	-21.9599	-22.1481	-22.0587	-24.2562	-23.8345	-22.7649		-16.0692		212.9	4.30166e-06	-4.84438	-5.10498	-5.14873	-5.12795	-5.63879	-5.54076	-5.29211	0	-3.73558
212.8	-20.8144	-22.0239	-22.1809	-22.0945	-24.2338	-23.7691	-22.7194		-15.9422		212.8	4.30166e-06	-4.83869	-5.11986	-5.15635	-5.13627	-5.63359	-5.52556	-5.28154	0	-3.70605
212.7	-20.8098	-22.0603	-22.2058	-22.1461	-24.2194	-23.6965	-22.6869		-15.8367		212.7	4.30166e-06	-4.83762	-5.12832	-5.16214	-5.14826	-5.63024	-5.50868	-5.27398	0	-3.68153
212.6	-20.8128	-22.0493	-22.2537	-22.187	-24.2057	-23.6088	-22.7033		-15.7337		212.6	4.30166e-06	-4.83831	-5.12576	-5.17328	-5.15777	-5.62706	-5.48829	-5.27779	0	-3.65758
212.5	-20.8444	-22.0427	-22.328	-22.2045	-24.1663	-23.5333	-22.7611		-15.6019		212.5	4.30166e-06	-4.84566	-5.12423	-5.19055	-5.16184	-5.6179	-5.47074	-5.29123	0	-3.62695
212.4	-20.8694	-22.043	-22.3415	-22.2052	-24.1605	-23.4664	-22.8138		-15.5088		212.4	4.30166e-06	-4.85147	-5.1243	-5.19369	-5.162	-5.61655	-5.45519	-5.30348	0	-3.6053
212.3	-20.8992	-22.0465	-22.3576	-22.214	-24.1401	-23.3623	-22.8702		-15.4045		212.3	4.30166e-06	-4.8584	-5.12511	-5.19743	-5.16405	-5.61181	-5.43099	-5.31659	0	-3.58106
212.2	-20.914	-22.0412	-22.3688	-22.2234	-24.1261	-23.256	-22.908		-15.2981		212.2	4.30166e-06	-4.86184	-5.12388	-5.20003	-5.16623	-5.60855	-5.40628	-5.32538	0	-3.55632
212.1	-20.9228	-22.0415	-22.3286	-22.2125	-24.0912	-23.1591	-22.9214		-15.1821		212.1	4.30166e-06	-4.86389	-5.12395	-5.19069	-5.1637	-5.60044	-5.38375	-5.3285	0	-3.52936
212	-20.9221	-22.0385	-22.3008	-22.1899	-24.0784	-23.088	-22.9363		-15.0097		212	4.30166e-06	-4.86372	-5.12325	-5.18423	-5.15845	-5.59746	-5.36723	-5.33196	0	-3.48928
211.9	-20.9317	-22.0381	-22.2847	-22.1863	-24.0292	-23.042	-22.9816		-14.8464		211.9	4.30166e-06	-4.86595	-5.12316	-5.18048	-5.15761	-5.58602	-5.35653	-5.34249	0	-3.45132
211.8	-20.9367	-22.0263	-22.2617	-22.2002	-23.9661	-22.9832	-22.9979		-14.714		211.8	4.30166e-06	-4.86712	-5.12041	-5.17514	-5.16084	-5.57136	-5.34286	-5.34628	0	-3.42054
211.7	-20.958	-22.011	-22.2486	-22.2284	-23.9061	-22.9312	-23.0221		-14.5916		211.7	4.30166e-06	-4.87207	-5.11686	-5.17209	-5.1674	-5.55741	-5.33077	-5.35191	0	-3.39208
211.6	-20.9979	-21.9916	-22.2512	-22.2809	-23.7994	-22.8772	-23.0629		-14.4732		211.6	4.30166e-06	-4.88134	-5.11235	-5.1727	-5.1796	-5.5326	-5.31822	-5.36139	0	-3.36456
211.5	-21.0183	-21.9948	-22.2706	-22.3153	-23.6922	-22.821	-23.139		-14.3566		211.5	4.30166e-06	-4.88609	-5.11309	-5.17721	-5.1876	-5.50768	-5.30516	-5.37908	0	-3.33745
211.4	-21.0345	-22.0151	-22.2642	-22.3114	-23.6033	-22.7532	-23.1812		-14.2551		211.4	4.30166e-06	-4.88985	-5.11781	-5.17572	-5.18669	-5.48702	-5.2894	-5.38889	0	-3.31386
211.3	-21.0433	-22.0497	-22.2534	-22.3368	-23.5265	-22.6815	-23.2044		-14.1524		211.3	4.30166e-06	-4.8919	-5.12585	-5.17321	-5.1926	-5.46916	-5.27273	-5.39428	0	-3.28998
211.2	-21.0873	-22.0684	-22.2252	-22.3568	-23.4598	-22.5955	-23.234		-14.0455		211.2	4.30166e-06	-4.90213	-5.1302	-5.16665	-5.19724	-5.45366	-5.25273	-5.40117	0	-3.26513
211.1	-21.1534	-22.0921	-22.2109	-22.369	-23.3551	-22.5017	-23.27		-13.9548		211.1	4.30166e-06	-4.91749	-5.13571	-5.16333	-5.20008	-5.42932	-5.23093	-5.40953	0	-3.24405
211	-21.1875	-22.1326	-22.2039	-22.3805	-23.2286	-22.3786	-23.2818		-13.836		211	4.30166e-06	-4.92542	-5.14513	-5.1617	-5.20275	-5.39991	-5.20231	-5.41228	0	-3.21643
210.9	-21.1865	-22.1671	-22.1919	-22.3751	-23.1349	-22.2897	-23.2812		-13.715		210.9	4.30166e-06	-4.92519	-5.15315	-5.15891	-5.2015	-5.37813	-5.18165	-5.41214	0	-3.1883
210.8	-21.1923	-22.2341	-22.2235	-22.3756	-23.0296	-22.23	-23.2526		-13.6139		210.8	4.30166e-06	-4.92654	-5.16872	-5.16626	-5.20162	-5.35365	-5.16777	-5.40549	0	-3.1648
210.7	-21.2231	-22.2981	-22.2848	-22.3816	-22.9114	-22.1792	-23.2444		-13.5143		210.7	4.30166e-06	-4.9337	-5.1836	-5.18051	-5.20301	-5.32617	-5.15596	-5.40358	0	-3.14164
210.6	-21.2635	-22.3607	-22.296	-22.3804	-22.7718	-22.1253	-23.2534		-13.3662		210.6	4.30166e-06	-4.94309	-5.19815	-5.18311	-5.20273	-5.29372	-5.14343	-5.40568	0	-3.10722
210.5	-21.2666	-22.4203	-22.3141	-22.3732	-22.658	-22.0476	-23.2713		-13.1978		210.5	4.30166e-06	-4.94381	-5.21201	-5.18732	-5.20106	-5.26726	-5.12537	-5.40984	0	-3.06807
210.4	-21.2632	-22.5006	-22.3496	-22.4034	-22.5429	-21.9836	-23.2817		-13.0556		210.4	4.30166e-06	-4.94302	-5.23067	-5.19557	-5.20808	-5.24051	-5.11049	-5.41225	0	-3.03501
210.3	-21.2501	-22.5647	-22.3932	-22.4544	-22.4541	-21.9044	-23.2831		-12.979		210.3	4.30166e-06	-4.93997	-5.24557	-5.20571	-5.21993	-5.21986	-5.09208	-5.41258	0	-3.0172
210.2	-21.2594	-22.6092	-22.437	-22.5226	-22.3971	-21.8069	-23.2802		-12.8942		210.2	4.30166e-06	-4.94213	-5.25592	-5.21589	-5.23579	-5.20661	-5.06941	-5.41191	0	-2.99749
210.1	-21.2529	-22.6773	-22.4538	-22.5855	-22.3536	-21.7353	-23.3133		-12.7898		210.1	4.30166e-06	-4.94062	-5.27175	-5.21979	-5.25041	-5.1965	-5.05277	-5.4196	0	-2.97322
210	-21.2432	-22.698	-22.5001	-22.6607	-22.2971	-21.6742	-23.3299		-12.7148		210	4.30166e-06	-4.93837	-5.27656	-5.23056	-5.26789	-5.18337	-5.03856	-5.42346	0	-2.95579
209.9	-21.2273	-22.7107	-22.5621	-22.7014	-22.2707	-21.585	-23.3245		-12.6533		209.9	4.30166e-06	-4.93467	-5.27952	-5.24497	-5.27735	-5.17723	-5.01783	-5.4222	0	-2.94149
209.8	-21.2405	-22.7224	-22.6238	-22.7295	-22.244	-21.4872	-23.3368		-12.5327		209.8	4.30166e-06	-4.93774	-5.28224	-5.25931	-5.28389	-5.17102	-4.99509	-5.42506	0	-2.91345
209.7	-21.2741	-22.7426	-22.6577	-22.7524	-22.2338	-21.3839	-23.3734		-12.4566		209.7	4.30166e-06	-4.94555	-5.28693	-5.26719	-5.28921	-5.16865	-4.97108	-5.43357	0	-2.89576
209.6	-21.3027	-22.7732	-22.7047	-22.7619	-22.251	-21.281	-23.4022		-12.3454		209.6	4.30166e-06	-4.9522	-5.29404	-5.27812	-5.29142	-5.17265	-4.94716	-5.44027	0	-2.86991
209.5	-21.2915	-22.8123	-22.7727	-22.7484	-22.2821	-21.1638	-23.4289		-12.2303		209.5	4.30166e-06	-4.9496	-5.30313	-5.29393	-5.28828	-5.17988	-4.91991	-5.44647	0	-2.84316
209.4	-21.3293	-22.8518	-22.807	-22.7372	-22.3233	-21.0522	-23.4649		-12.0494		209.4	4.30166e-06	-4.95838	-5.31232	-5.3019	-5.28568	-5.18946	-4.89397	-5.45484	0	-2.8011
209.3	-21.387	-22.915	-22.8013	-22.7113	-22.3303	-20.9467	-23.4961		-11.8605		209.3	4.30166e-06	-4.9718	-5.32701	-5.30058	-5.27965	-5.19108	-4.86944	-5.4621	0	-2.75719
209.2	-21.3912	-22.9728	-22.7637	-22.7279	-22.3141	-20.8393	-23.5014		-11.6733		209.2	4.30166e-06	-4.97277	-5.34045	-5.29184	-5.28351	-5.18732	-4.84447	-5.46333	0	-2.71367
209.1	-21.3848	-22.9818	-22.6801	-22.7814	-22.3009	-20.7178	-23.5137		-11.4462		209.1	4.30166e-06	-4.97129	-5.34254	-5.2724	-5.29595	-5.18425	-4.81623	-5.46619	0	-2.66088
209	-21.3509	-22.99	-22.6432	-22.839	-22.245	-20.5852	-23.4858		-11.232		209	4.30166e-06	-4.9634	-5.34444	-5.26382	-5.30934	-5.17125	-4.7854	-5.4597	0	-2.61108
208.9	-21.286	-22.9835	-22.6437	-22.9036	-22.1909	-20.4901	-23.4438		-11.0638		208.9	4.30166e-06	-4.94832	-5.34293	-5.26394	-5.32436	-5.15868	-4.7633	-5.44994	0	-2.57198
208.8	-21.2746	-22.9513	-22.6753	-22.9725	-22.1259	-20.3802	-23.4426		-10.9394		208.8	4.30166e-06	-4.94567	-5.33545	-5.27129	-5.34038	-5.14357	-4.73775	-5.44966	0	-2.54306
208.7	-21.274	-22.883	-22.7099	-22.9969	-22.0363	-20.2375	-23.4721		-10.7981		208.7	4.30166e-06	-4.94553	-5.31957	-5.27933	-5.34605	-5.12274	-4.70457	-5.45652	0	-2.51021
208.6	-21.2583	-22.8029	-22.7339	-22.9825	-21.9352	-20.0831	-23.5074		-10.6496		208.6	4.30166e-06	-4.94188	-5.30095	-5.28491	-5.3427	-5.09924	-4.66868	-5.46472	0	-2.47569
208.5	-21.2506	-22.7154	-22.7416	-22.9356	-21.8083	-19.92	-23.5403		-10.4654		208.5	4.30166e-06	-4.94009	-5.28061	-5.2867	-5.3318	-5.06974	-4.63077	-5.47237	0	-2.43287
208.4	-21.2428	-22.6691	-22.7487	-22.8876	-21.711	-19.7406	-23.5455		-10.2353		208.4	4.30166e-06	-4.93828	-5.26984	-5.28835	-5.32064	-5.04712	-4.58906	-5.47358	0	-2.37938
208.3	-21.2614	-22.6671	-22.7284	-22.8373	-21.573	-19.5472	-23.5769		-9.98971		208.3	4.30166e-06	-4.9426	-5.26938	-5.28363	-5.30895	-5.01504	-4.5441	-5.48088	0	-2.32229
208.2	-21.2572	-22.6595	-22.7099	-22.8147	-21.4062	-19.3775	-23.6096		-9.72975		208.2	4.30166e-06	-4.94162	-5.26761	-5.27933	-5.30369	-4.97626	-4.50465	-5.48848	0	-2.26186
208.1	-21.2254	-22.5995	-22.6919	-22.8347	-21.2157	-19.2265	-23.6108		-9.4284		208.1	4.30166e-06	-4.93423	-5.25366	-5.27514	-5.30834	-4.93198	-4.46955	-5.48876	0	-2.1918
208	-21.2061	-22.5341	-22.6641	-22.8366	-21.0172	-19.0451	-23.6051		-9.05713		208	4.30166e-06	-4.92974	-5.23846	-5.26868	-5.30878	-4.88583	-4.42738	-5.48743	0	-2.10549
207.9	-21.2112	-22.4454	-22.6184	-22.8215	-20.7725	-18.8461	-23.6242		-8.71975		207.9	4.30166e-06	-4.93093	-5.21784	-5.25806	-5.30527	-4.82895	-4.38112	-5.49187	0	-2.02706
207.8	-21.1565	-22.3462	-22.5581	-22.8225	-20.5125	-18.6315	-23.6151		-8.41105		207.8	4.30166e-06	-4.91821	-5.19478	-5.24404	-5.30551	-4.7685	-4.33123	-5.48976	0	-1.9553
207.7	-21.055	-22.237	-22.5197	-22.8209	-20.2807	-18.4179	-23.5866		-8.14563		207.7	4.30166e-06	-4.89462	-5.16939	-5.23511	-5.30513	-4.71462	-4.28158	-5.48313	0	-1.8936
207.6	-20.9564	-22.1442	-22.4818	-22.8083	-20.0658	-18.1912	-23.5396		-7.88613		207.6	4.30166e-06	-4.8717	-5.14782	-5.2263	-5.3022	-4.66466	-4.22888	-5.47221	0	-1.83327
207.5	-20.8859	-22.0584	-22.4226	-22.7341	-19.8475	-17.9091	-23.4808		-7.61433		207.5	4.30166e-06	-4.85531	-5.12788	-5.21254	-5.28495	-4.61391	-4.1633	-5.45854	0	-1.77009
207.4	-20.8248	-21.9887	-22.3665	-22.6658	-19.6243	-17.63	-23.4149		-7.39337		207.4	4.30166e-06	-4.8411	-5.11167	-5.1995	-5.26908	-4.56203	-4.09841	-5.44322	0	-1.71872
207.3	-20.8035	-21.8503	-22.2796	-22.5833	-19.3862	-17.3333	-23.3738		-7.14219		207.3	4.30166e-06	-4.83615	-5.0795	-5.1793	-5.2499	-4.50667	-4.02944	-5.43366	0	-1.66033
207.2	-20.8229	-21.7228	-22.1626	-22.5109	-19.1441	-17.032	-23.3309		-6.87516		207.2	4.30166e-06	-4.84066	-5.04986	-5.1521	-5.23307	-4.45039	-3.9594	-5.42369	0	-1.59826
207.1	-20.8034	-21.6108	-22.044	-22.4146	-18.9083	-16.7002	-23.2658		-6.58497		207.1	4.30166e-06	-4.83613	-5.02382	-5.12453	-5.21068	-4.39558	-3.88227	-5.40856	0	-1.5308
207	-20.745	-21.5397	-21.9184	-22.282	-18.6705	-16.3669	-23.1786		-6.28937		207	4.30166e-06	-4.82255	-5.00729	-5.09533	-5.17986	-4.3403	-3.80478	-5.38829	0	-1.46208
206.9	-20.6884	-21.4961	-21.771	-22.1926	-18.3668	-16.0409	-23.0635		-5.98828		206.9	4.30166e-06	-4.80939	-4.99716	-5.06106	-5.15907	-4.2697	-3.729	-5.36153	0	-1.39208
206.8	-20.6191	-21.4166	-21.5971	-22.1103	-18.0348	-15.694	-22.9546		-5.70358		206.8	4.30166e-06	-4.79328	-4.97868	-5.02064	-5.13994	-4.19252	-3.64836	-5.33621	0	-1.3259
206.7	-20.5395	-21.2688	-21.4548	-22.0374	-17.7111	-15.288	-22.8228		-5.42969		206.7	4.30166e-06	-4.77478	-4.94432	-4.98756	-5.12299	-4.11727	-3.55397	-5.30557	0	-1.26223
206.6	-20.4448	-21.1362	-21.2944	-21.9333	-17.4442	-14.8779	-22.6641		-5.15499		206.6	4.30166e-06	-4.75277	-4.91349	-4.95027	-5.09879	-4.05522	-3.45864	-5.26868	0	-1.19837
206.5	-20.3518	-20.9593	-21.1433	-21.7857	-17.2044	-14.4534	-22.5105		-4.96862		206.5	4.30166e-06	-4.73115	-4.87237	-4.91514	-5.06448	-3.99948	-3.35996	-5.23298	0	-1.15505
206.4	-20.256	-20.7695	-20.9858	-21.6537	-16.9615	-14.0255	-22.326		-4.84633		206.4	4.30166e-06	-4.70888	-4.82825	-4.87853	-5.0338	-3.94301	-3.26048	-5.19008	0	-1.12662
206.3	-20.124	-20.572	-20.8455	-21.5198	-16.6846	-13.611	-22.1675		-4.72657		206.3	4.30166e-06	-4.67819	-4.78234	-4.84592	-5.00267	-3.87864	-3.16412	-5.15324	0	-1.09878
206.2	-19.9766	-20.4329	-20.6913	-21.3927	-16.3976	-13.2165	-21.9899		-4.57529		206.2	4.30166e-06	-4.64392	-4.75	-4.81007	-4.97312	-3.81192	-3.07242	-5.11195	0	-1.06361
206.1	-19.8474	-20.3338	-20.5434	-21.257	-16.0879	-12.8143	-21.7828		-4.40535		206.1	4.30166e-06	-4.61389	-4.72696	-4.77569	-4.94158	-3.73992	-2.97892	-5.06381	0	-1.0241
206	-19.6922	-20.1641	-20.407	-21.0886	-15.7811	-12.3831	-21.5716		-4.22307		206	4.30166e-06	-4.57781	-4.68751	-4.74398	-4.90243	-3.6686	-2.87868	-5.01471	0	-0.981729
205.9	-19.5234	-19.9867	-20.2924	-20.9069	-15.4703	-11.9544	-21.3912		-4.02215		205.9	4.30166e-06	-4.53857	-4.64627	-4.71734	-4.86019	-3.59635	-2.77902	-4.97277	0	-0.935022
205.8	-19.3521	-19.751	-20.1857	-20.6962	-15.1342	-11.5326	-21.2478		-3.84106		205.8	4.30166e-06	-4.49875	-4.59148	-4.69253	-4.81121	-3.51822	-2.68096	-4.93944	0	-0.892924
205.7	-19.1566	-19.505	-20.0112	-20.4378	-14.8186	-11.0963	-21.1135		-3.62187		205.7	4.30166e-06	-4.4533	-4.53429	-4.65197	-4.75114	-3.44485	-2.57954	-4.90822	0	-0.84197
205.6	-18.9493	-19.323	-19.8488	-20.1976	-14.5328	-10.6582	-20.9111		-3.40586		205.6	4.30166e-06	-4.40511	-4.49198	-4.61421	-4.6953	-3.37841	-2.47769	-4.86117	0	-0.791754
205.5	-18.7152	-19.154	-19.6979	-19.9432	-14.1865	-10.218	-20.6897		-3.14927		205.5	4.30166e-06	-4.35069	-4.4527	-4.57913	-4.63616	-3.29791	-2.37536	-4.8097	0	-0.732105
205.4	-18.4843	-19.0127	-19.5609	-19.6949	-13.8797	-9.75256	-20.4356		-2.85843		205.4	4.30166e-06	-4.29701	-4.41985	-4.54729	-4.57844	-3.22659	-2.26716	-4.75063	0	-0.664494
205.3	-18.2195	-18.8532	-19.3934	-19.4651	-13.5869	-9.29452	-20.1702		-2.55261		205.3	4.30166e-06	-4.23545	-4.38277	-4.50835	-4.52502	-3.15852	-2.16068	-4.68893	0	-0.593401
205.2	-17.9949	-18.6862	-19.2531	-19.2046	-13.3319	-8.83051	-19.9265		-2.23829		205.2	4.30166e-06	-4.18324	-4.34395	-4.47573	-4.46446	-3.09924	-2.05281	-4.63228	0	-0.520331
205.1	-17.7555	-18.5488	-19.1013	-18.9334	-13.0661	-8.40269	-19.6716		-2.00467		205.1	4.30166e-06	-4.12759	-4.31201	-4.44044	-4.40141	-3.03745	-1.95336	-4.57302	0	-0.466022
205	-17.4666	-18.3762	-18.8962	-18.6606	-12.7383	-7.9796	-19.3941		-1.73339		205	4.30166e-06	-4.06043	-4.27188	-4.39277	-4.338	-2.96125	-1.855	-4.50851	0	-0.402958
204.9	-17.1934	-18.1755	-18.669	-18.4233	-12.3401	-7.52963	-19.0955		-1.438		204.9	4.30166e-06	-3.99692	-4.22523	-4.33995	-4.28283	-2.86868	-1.7504	-4.4391	0	-0.334289
204.8	-16.9015	-17.9933	-18.4476	-18.1793	-11.9041	-7.10008	-18.8356		-1.11187		204.8	4.30166e-06	-3.92906	-4.18287	-4.28848	-4.22611	-2.76732	-1.65054	-4.37868	0	-0.258474
204.7	-16.6032	-17.8222	-18.2041	-17.8834	-11.432	-6.67386	-18.5424		-0.763488		204.7	4.30166e-06	-3.85972	-4.14309	-4.23187	-4.15732	-2.65758	-1.55146	-4.31052	0	-0.177487
204.6	-16.3524	-17.6189	-17.9393	-17.6077	-11.0121	-6.23018	-18.2482		-0.390855		204.6	4.30166e-06	-3.80141	-4.09583	-4.17032	-4.09323	-2.55996	-1.44832	-4.24213	0	-0.0908614
204.5	-16.1045	-17.3437	-17.6452	-17.3343	-10.6105	-5.7577	-17.9339		-0.00675154		204.5	4.30166e-06	-3.74378	-4.03186	-4.10195	-4.02967	-2.4666	-1.33848	-4.16906	0	-0.00156952
204.4	-15.8947	-17.0317	-17.3331	-17.0815	-10.1972	-5.27236	-17.6295		0.367277		204.4	4.30166e-06	-3.69501	-3.95933	-4.02939	-3.97091	-2.37052	-1.22566	-4.0983	0	0.0853802
204.3	-15.6893	-16.7253	-17.0114	-16.8296	-9.69658	-4.79821	-17.3402		0.793238		204.3	4.30166e-06	-3.64726	-3.8881	-3.95461	-3.91235	-2.25415	-1.11543	-4.03104	0	0.184403
204.2	-15.4704	-16.4273	-16.6623	-16.5794	-9.22477	-4.30949	-17.0647		1.17713		204.2	4.30166e-06	-3.59638	-3.81882	-3.87345	-3.85418	-2.14447	-1.00182	-3.967	0	0.273645
204.1	-15.248	-16.1808	-16.3299	-16.3699	-8.78111	-3.87374	-16.7644		1.55248		204.1	4.30166e-06	-3.54467	-3.76152	-3.79618	-3.80548	-2.04133	-0.900521	-3.89719	0	0.360902
204	-15.0092	-15.9114	-16.0056	-16.1813	-8.31061	-3.40893	-16.4549		1.92787		204	4.30166e-06	-3.48916	-3.69889	-3.72079	-3.76164	-1.93195	-0.792468	-3.82524	0	0.448168
203.9	-14.7651	-15.5951	-15.6726	-15.9404	-7.87202	-2.9436	-16.1882		2.32725		203.9	4.30166e-06	-3.43242	-3.62536	-3.64338	-3.70564	-1.82999	-0.684293	-3.76324	0	0.541012
203.8	-14.4686	-15.2212	-15.3166	-15.6919	-7.4124	-2.48926	-15.9155		2.66587		203.8	4.30166e-06	-3.36349	-3.53844	-3.56062	-3.64787	-1.72315	-0.578674	-3.69985	0	0.61973
203.7	-14.2124	-14.8094	-14.9354	-15.4276	-6.90107	-2.07903	-15.6589		2.97242		203.7	4.30166e-06	-3.30393	-3.44271	-3.47201	-3.58643	-1.60428	-0.483308	-3.6402	0	0.690993
203.6	-13.9642	-14.3892	-14.5397	-15.1312	-6.3753	-1.60958	-15.358		3.27589		203.6	4.30166e-06	-3.24623	-3.34503	-3.38002	-3.51752	-1.48205	-0.374176	-3.57025	0	0.76154
203.5	-13.6672	-13.9855	-14.1082	-14.8344	-5.82389	-1.15428	-15.0256		3.6261		203.5	4.30166e-06	-3.17719	-3.25118	-3.27971	-3.44853	-1.35387	-0.268333	-3.49297	0	0.842953
203.4	-13.4415	-13.5394	-13.7278	-14.5344	-5.27662	-0.671028	-14.679		3.97939		203.4	4.30166e-06	-3.12472	-3.14748	-3.19128	-3.37879	-1.22665	-0.155993	-3.4124	0	0.925082
203.3	-13.2156	-13.1085	-13.4027	-14.2386	-4.80661	-0.2437	-14.3962		4.35595		203.3	4.30166e-06	-3.07221	-3.04731	-3.1157	-3.31002	-1.11738	-0.0566525	-3.34666	0	1.01262
203.2	-12.951	-12.7341	-13.0411	-13.9528	-4.35177	0.19218	-14.078		4.70072		203.2	4.30166e-06	-3.0107	-2.96027	-3.03164	-3.24358	-1.01165	0.0446757	-3.27269	0	1.09277
203.1	-12.6909	-12.3321	-12.6229	-13.6534	-3.92398	0.664279	-13.763		5.06943		203.1	4.30166e-06	-2.95023	-2.86682	-2.93442	-3.17398	-0.9122	0.154424	-3.19946	0	1.17848
203	-12.389	-11.9409	-12.2339	-13.3463	-3.48845	1.1341	-13.4613		5.39796		203	4.30166e-06	-2.88005	-2.77588	-2.84399	-3.10259	-0.810954	0.263642	-3.12932	0	1.25485
202.9	-12.0425	-11.5339	-11.8481	-13.0511	-3.01149	1.60283	-13.1094		5.69931		202.9	4.30166e-06	-2.7995	-2.68126	-2.75431	-3.03397	-0.700076	0.372607	-3.04752	0	1.32491
202.8	-11.7219	-11.1658	-11.4589	-12.711	-2.51235	2.09162	-12.8362		6.00925		202.8	4.30166e-06	-2.72497	-2.59569	-2.66383	-2.9549	-0.584041	0.486235	-2.98401	0	1.39696
202.7	-11.3985	-10.8464	-11.055	-12.3237	-2.01061	2.55838	-12.5314		6.3049		202.7	4.30166e-06	-2.64979	-2.52144	-2.56994	-2.86487	-0.467403	0.594742	-2.91315	0	1.46569
202.6	-11.086	-10.5465	-10.6815	-11.9614	-1.57277	3.06059	-12.1707		6.56253		202.6	4.30166e-06	-2.57714	-2.45173	-2.48311	-2.78064	-0.365619	0.71149	-2.8293	0	1.52558
202.5	-10.8074	-10.1966	-10.3033	-11.5652	-1.07083	3.57549	-11.7977		6.84574		202.5	4.30166e-06	-2.51238	-2.37039	-2.39519	-2.68854	-0.248934	0.831188	-2.74259	0	1.59142
202.4	-10.502	-9.83996	-9.9469	-11.1549	-0.517157	4.15596	-11.4147		7.11125		202.4	4.30166e-06	-2.44138	-2.28748	-2.31234	-2.59316	-0.120223	0.966128	-2.65355	0	1.65314
202.3	-10.1671	-9.46844	-9.60709	-10.7211	0.0569079	4.76088	-11.0014		7.38659		202.3	4.30166e-06	-2.36353	-2.20111	-2.23334	-2.49231	0.0132293	1.10675	-2.55748	0	1.71715
202.2	-9.8185	-9.09191	-9.23157	-10.28	0.596477	5.40383	-10.5866		7.62945		202.2	4.30166e-06	-2.28249	-2.11358	-2.14605	-2.38977	0.138662	1.25622	-2.46105	0	1.7736
202.1	-9.44275	-8.76337	-8.82549	-9.84942	1.08995	6.05361	-10.1582		7.88918		202.1	4.30166e-06	-2.19514	-2.0372	-2.05165	-2.28968	0.253379	1.40727	-2.36146	0	1.83398
202	-9.01738	-8.41966	-8.40992	-9.47798	1.6119	6.6811	-9.69061		8.07884		202	4.30166e-06	-2.09625	-1.9573	-1.95504	-2.20333	0.374715	1.55314	-2.25276	0	1.87807
201.9	-8.52335	-8.03752	-8.072	-9.10671	2.0706	7.27608	-9.23093		8.20053		201.9	4.30166e-06	-1.98141	-1.86847	-1.87648	-2.11702	0.481349	1.69146	-2.1459	0	1.90636
201.8	-8.04508	-7.5947	-7.7171	-8.74266	2.49305	7.90439	-8.80614		8.43501		201.8	4.30166e-06	-1.87023	-1.76553	-1.79398	-2.03239	0.579555	1.83752	-2.04715	0	1.96087
201.7	-7.55374	-7.24892	-7.27445	-8.34048	2.96494	8.51228	-8.3822		8.77892		201.7	4.30166e-06	-1.756	-1.68514	-1.69108	-1.9389	0.689254	1.97883	-1.94859	0	2.04082
201.6	-7.09754	-6.91789	-6.83587	-7.92109	3.43	9.14532	-7.88888		9.13064		201.6	4.30166e-06	-1.64995	-1.60819	-1.58912	-1.8414	0.797366	2.126	-1.83391	0	2.12258
201.5	-6.67514	-6.58377	-6.39112	-7.45004	3.88161	9.75464	-7.42212		9.39872		201.5	4.30166e-06	-1.55176	-1.53052	-1.48573	-1.7319	0.902351	2.26764	-1.72541	0	2.1849
201.4	-6.22486	-6.22272	-5.9807	-7.03303	4.34365	10.4	-6.92687		9.6677		201.4	4.30166e-06	-1.44708	-1.44658	-1.39032	-1.63496	1.00976	2.41767	-1.61028	0	2.24743
201.3	-5.76387	-5.82179	-5.57843	-6.61962	4.86853	10.9886	-6.43623		9.94126		201.3	4.30166e-06	-1.33992	-1.35338	-1.29681	-1.53885	1.13178	2.5545	-1.49622	0	2.31103
201.2	-5.29358	-5.39882	-5.18615	-6.25106	5.37109	11.591	-5.90542		10.3006		201.2	4.30166e-06	-1.23059	-1.25505	-1.20561	-1.45317	1.24861	2.69454	-1.37282	0	2.39456
201.1	-4.82776	-4.97231	-4.79107	-5.86821	5.82844	12.2111	-5.35796		10.6265		201.1	4.30166e-06	-1.1223	-1.1559	-1.11377	-1.36417	1.35493	2.83869	-1.24556	0	2.47032
201	-4.32726	-4.49839	-4.37759	-5.49763	6.26745	12.7637	-4.85711		10.9083		201	4.30166e-06	-1.00595	-1.04573	-1.01765	-1.27802	1.45698	2.96715	-1.12912	0	2.53583
200.9	-3.84838	-4.00392	-3.96421	-5.10564	6.70205	13.3013	-4.34049		11.1815		200.9	4.30166e-06	-0.894626	-0.930784	-0.921553	-1.1869	1.55801	3.09213	-1.00903	0	2.59934
200.8	-3.34094	-3.46606	-3.52725	-4.77262	7.14625	13.8349	-3.76888		11.4557		200.8	4.30166e-06	-0.776662	-0.805749	-0.819973	-1.10948	1.66128	3.21617	-0.876145	0	2.66309
200.7	-2.86082	-2.90428	-3.05366	-4.39731	7.60396	14.3743	-3.27975		11.7418		200.7	4.30166e-06	-0.66505	-0.675153	-0.709879	-1.02223	1.76768	3.34157	-0.762438	0	2.72959
200.6	-2.38942	-2.32658	-2.57869	-4.03455	8.07679	14.9193	-2.82707		11.9927		200.6	4.30166e-06	-0.555464	-0.540856	-0.599463	-0.937905	1.8776	3.46826	-0.657204	0	2.78792
200.5	-1.99169	-1.79177	-2.14035	-3.63964	8.58813	15.4353	-2.33769		12.2179		200.5	4.30166e-06	-0.463005	-0.41653	-0.497563	-0.8461	1.99647	3.58822	-0.543439	0	2.84027
200.4	-1.61991	-1.22759	-1.7458	-3.203	9.09159	15.988	-1.85601		12.4414		200.4	4.30166e-06	-0.376578	-0.285376	-0.405843	-0.744596	2.11351	3.7167	-0.431463	0	2.89223
200.3	-1.22357	-0.628585	-1.27707	-2.74532	9.64009	16.5231	-1.35072		12.71		200.3	4.30166e-06	-0.284441	-0.146126	-0.296878	-0.6382	2.24101	3.8411	-0.313999	0	2.95467
200.2	-0.863568	-0.0863327	-0.732293	-2.24845	10.2357	17.1051	-0.889527		13.0285		200.2	4.30166e-06	-0.200752	-0.0200696	-0.170235	-0.522693	2.37947	3.97639	-0.206787	0	3.02871
200.1	-0.483185	0.435397	-0.233937	-1.73721	10.8313	17.6216	-0.415007		13.2707		200.1	4.30166e-06	-0.112325	0.101216	-0.0543829	-0.403846	2.51793	4.09646	-0.0964759	0	3.08502
200	-0.0642534	0.97995	0.260497	-1.29412	11.3942	18.1277	0.0341055		13.435		200	4.30166e-06	-0.0149369	0.227807	0.0605573	-0.300842	2.64879	4.21411	0.00792844	0	3.12321
199.9	0.345064	1.53081	0.827129	-0.870696	12.0037	18.6398	0.428087		13.5749		199.9	4.30166e-06	0.0802164	0.355865	0.192281	-0.202409	2.79048	4.33316	0.0995166	0	3.15573
199.8	0.815738	2.14296	1.34055	-0.472208	12.6251	19.1463	0.870005		13.835		199.8	4.30166e-06	0.189633	0.49817	0.311635	-0.109773	2.93493	4.45091	0.202248	0	3.2162
199.7	1.27632	2.71041	1.85096	-0.0433782	13.23	19.6509	1.37659		14.0125		199.7	4.30166e-06	0.296704	0.630084	0.430289	-0.0100841	3.07555	4.56821	0.320013	0	3.25746
199.6	1.69932	3.28405	2.36981	0.562014	13.7893	20.2482	1.88541		14.1947		199.6	4.30166e-06	0.395038	0.763437	0.550905	0.13065	3.20557	4.70706	0.438298	0	3.29982
199.5	2.15559	3.85835	2.85012	1.20976	14.3985	20.8253	2.38657		14.3264		199.5	4.30166e-06	0.501106	0.896944	0.662562	0.281231	3.34719	4.84122	0.554802	0	3.33043
199.4	2.66954	4.46254	3.32319	1.79976	15.033	21.4386	2.88569		14.4789		199.4	4.30166e-06	0.620583	1.0374	0.772536	0.418387	3.49469	4.98379	0.670831	0	3.36588
199.3	3.17432	5.06971	3.82776	2.33941	15.6644	22.1319	3.45988		14.6493		199.3	4.30166e-06	0.737928	1.17855	0.889832	0.543838	3.64147	5.14496	0.804312	0	3.4055
199.2	3.70289	5.64142	4.35398	2.93325	16.2979	22.6668	4.06337		14.7894		199.2	4.30166e-06	0.860804	1.31145	1.01216	0.681887	3.78874	5.26931	0.944604	0	3.43806
199.1	4.26387	6.14807	4.90216	3.40405	16.8985	23.205	4.64034		14.9295		199.1	4.30166e-06	0.991214	1.42923	1.1396	0.791333	3.92836	5.39442	1.07873	0	3.47063
199	4.78101	6.60518	5.44172	3.93731	17.5162	23.663	5.29439		15.0949		199	4.30166e-06	1.11143	1.53549	1.26503	0.915299	4.07196	5.50089	1.23078	0	3.50908
198.9	5.33495	7.02045	6.01549	4.54257	18.0924	24.1074	5.93172		15.3544		198.9	4.30166e-06	1.24021	1.63203	1.39841	1.056	4.20591	5.6042	1.37894	0	3.56941
198.8	5.95107	7.44848	6.63784	5.03458	18.6585	24.5616	6.56627		15.544		198.8	4.30166e-06	1.38343	1.73153	1.54309	1.17038	4.33751	5.70979	1.52645	0	3.61349
198.7	6.5489	7.80714	7.31202	5.53985	19.2427	24.99	7.20521		15.8154		198.7	4.30166e-06	1.52241	1.81491	1.69981	1.28784	4.47332	5.80938	1.67498	0	3.67658
198.6	7.1618	8.18891	7.91827	6.146	19.7965	25.4833	7.84193		16.0921		198.6	4.30166e-06	1.66489	1.90366	1.84075	1.42875	4.60206	5.92406	1.823	0	3.7409
198.5	7.74113	8.63052	8.55475	6.84927	20.3935	25.9589	8.46346		16.3033		198.5	4.30166e-06	1.79957	2.00632	1.98871	1.59224	4.74084	6.03462	1.96749	0	3.79
198.4	8.35273	9.13725	9.19804	7.61745	20.9418	26.4172	9.10412		16.478		198.4	4.30166e-06	1.94174	2.12412	2.13825	1.77081	4.8683	6.14116	2.11642	0	3.83061
198.3	8.99915	9.76076	9.74163	8.28896	21.4946	26.9486	9.81186		16.6054		198.3	4.30166e-06	2.09202	2.26907	2.26462	1.92692	4.99681	6.26469	2.28095	0	3.86023
198.2	9.66583	10.3918	10.3033	9.02112	22.0821	27.4464	10.5497		16.7493		198.2	4.30166e-06	2.247	2.41576	2.39519	2.09712	5.13339	6.38041	2.45247	0	3.89368
198.1	10.2363	11.014	10.9169	9.80508	22.6064	27.9263	11.1755		16.8659		198.1	4.30166e-06	2.37961	2.5604	2.53783	2.27937	5.25527	6.49198	2.59795	0	3.92079
198	10.7826	11.5401	11.5137	10.4114	23.1607	28.3852	11.7516		16.9622		198	4.30166e-06	2.50661	2.68271	2.67657	2.42032	5.38413	6.59866	2.73187	0	3.94317
197.9	11.3931	12.0897	12.0472	10.7992	23.8018	28.8017	12.3336		17.1418		197.9	4.30166e-06	2.64853	2.81047	2.80059	2.51047	5.53316	6.69548	2.86717	0	3.98492
197.8	12.0791	12.7096	12.5613	11.068	24.3487	29.3233	12.9115		17.3482		197.8	4.30166e-06	2.80801	2.95458	2.9201	2.57296	5.6603	6.81673	3.00151	0	4.0329
197.7	12.7356	13.2912	13.0821	11.5839	24.9835	29.6884	13.4561		17.5683		197.7	4.30166e-06	2.96062	3.08978	3.04117	2.69289	5.80787	6.90161	3.12812	0	4.08407
197.6	13.3849	13.7987	13.5897	12.0995	25.6919	30.0732	13.9992		17.7584		197.6	4.30166e-06	3.11156	3.20776	3.15917	2.81275	5.97255	6.99106	3.25437	0	4.12826
197.5	13.9755	14.3717	14.1101	12.7759	26.2641	30.5487	14.5582		18.0446		197.5	4.30166e-06	3.24886	3.34096	3.28015	2.96999	6.10557	7.1016	3.38432	0	4.1948
197.4	14.5995	14.9462	14.6683	13.5944	26.8065	31.046	15.1579		18.2754		197.4	4.30166e-06	3.39392	3.47452	3.40991	3.16027	6.23166	7.21721	3.52373	0	4.24845
197.3	15.2566	15.394	15.1878	14.3779	27.2839	31.6594	15.6845		18.416		197.3	4.30166e-06	3.54667	3.57862	3.53068	3.3424	6.34264	7.3598	3.64615	0	4.28113
197.2	15.8172	15.8957	15.6222	15.24	27.8668	32.2022	16.2263		18.6278		197.2	4.30166e-06	3.677	3.69524	3.63166	3.54282	6.47814	7.48599	3.7721	0	4.33037
197.1	16.2809	16.5625	16.0146	16.0568	28.3687	32.6532	16.7169		18.8482		197.1	4.30166e-06	3.78479	3.85025	3.72288	3.7327	6.59482	7.59083	3.88615	0	4.38161
197	16.6855	17.1319	16.4575	16.5601	28.7813	33.0911	17.1646		18.9861		197	4.30166e-06	3.87885	3.98262	3.82585	3.8497	6.69074	7.69263	3.99022	0	4.41366
196.9	17.1036	17.5375	16.8853	17.3447	29.2703	33.4108	17.5921		19.1133		196.9	4.30166e-06	3.97604	4.07691	3.92529	4.03209	6.80441	7.76695	4.0896	0	4.44323
196.8	17.5376	17.8291	17.2806	17.9172	29.6993	33.7751	18.0749		19.3172		196.8	4.30166e-06	4.07693	4.1447	4.01719	4.16518	6.90414	7.85164	4.20184	0	4.49063
196.7	17.9522	18.2695	17.7216	18.7977	30.1218	34.1861	18.5441		19.5532		196.7	4.30166e-06	4.17332	4.24708	4.11971	4.36987	7.00236	7.94718	4.31091	0	4.5455
196.6	18.2841	18.5509	18.1915	19.2977	30.5221	34.434	18.9256		19.7864		196.6	4.30166e-06	4.25047	4.31249	4.22894	4.4861	7.09542	8.00481	4.3996	0	4.59971
196.5	18.5483	18.6939	18.5061	19.201	30.9231	34.6647	19.3393		19.9727		196.5	4.30166e-06	4.31189	4.34574	4.30208	4.46362	7.18864	8.05844	4.49577	0	4.64302
196.4	18.8417	19.1081	18.8408	19.2257	31.3063	34.9584	19.7752		20.2345		196.4	4.30166e-06	4.3801	4.44203	4.37989	4.46936	7.27772	8.12672	4.5971	0	4.70388
196.3	19.2023	19.6596	19.2786	19.6431	31.5979	35.1744	20.1921		20.4818		196.3	4.30166e-06	4.46392	4.57023	4.48166	4.5664	7.34551	8.17693	4.69402	0	4.76137
196.2	19.4498	20.326	19.7769	20.9441	31.8783	35.42	20.5948		20.6804		196.2	4.30166e-06	4.52146	4.72515	4.5975	4.86884	7.41069	8.23402	4.78764	0	4.80753
196.1	19.6458	20.7887	20.2799	22.949	32.1832	35.6038	21.0516		20.8198		196.1	4.30166e-06	4.56702	4.83271	4.71443	5.33491	7.48157	8.27675	4.89383	0	4.83994
196	19.7539	21.1213	20.7396	22.9766	32.4888	35.8257	21.5146		20.8687		196	4.30166e-06	4.59215	4.91003	4.8213	5.34133	7.55261	8.32834	5.00146	0	4.85131
195.9	20.0044	21.4231	21.257	22.9923	32.7888	36.0725	21.8676		20.9452		195.9	4.30166e-06	4.65039	4.98019	4.94158	5.34498	7.62235	8.38571	5.08352	0	4.86909
195.8	20.235	21.8676	21.6087	22.8103	33.1299	36.3168	22.2214		20.9678		195.8	4.30166e-06	4.70399	5.08352	5.02334	5.30267	7.70165	8.4425	5.16577	0	4.87435
195.7	20.4635	22.654	21.9136	22.9493	33.4866	36.5211	22.5893		21.0048		195.7	4.30166e-06	4.75711	5.26633	5.09421	5.33498	7.78457	8.48999	5.25129	0	4.88295
195.6	20.6287	23.3059	22.4098	22.4931	33.8136	36.6319	22.9062		21.0738		195.6	4.30166e-06	4.79552	5.41788	5.20957	5.22893	7.86059	8.51575	5.32496	0	4.89899
195.5	20.8109	23.896	22.9038	21.5972	34.1246	36.8212	23.2472		21.0705		195.5	4.30166e-06	4.83787	5.55506	5.3244	5.02066	7.93288	8.55976	5.40423	0	4.89822
195.4	21.0831	24.3044	23.3015	21.3288	34.5005	37.0494	23.6526		21.1212		195.4	4.30166e-06	4.90115	5.65	5.41686	4.95827	8.02027	8.61281	5.49848	0	4.91001
195.3	21.3647	24.7868	23.6108	20.5	34.8145	37.2322	23.9986		21.1072		195.3	4.30166e-06	4.96661	5.76214	5.48876	4.7656	8.09326	8.6553	5.57891	0	4.90675
195.2	21.5669	25.2	23.969	18.6284	35.0052	37.4047	24.3485		21.0239		195.2	4.30166e-06	5.01362	5.8582	5.57203	4.33051	8.1376	8.6954	5.66025	0	4.88739
195.1	21.7797	25.5997	24.2234	18.1824	35.2283	37.5403	24.5805		20.967		195.1	4.30166e-06	5.06309	5.95112	5.63117	4.22683	8.18946	8.72693	5.71418	0	4.87416
195	21.9307	25.2898	24.5057	18.1676	35.42	37.6629	24.8504		20.847		195	4.30166e-06	5.09819	5.87907	5.6968	4.22339	8.23402	8.75543	5.77693	0	4.84626
194.9	22.2405	24.9447	24.9671	18.7236	35.5145	37.9407	25.2503		20.7655		194.9	4.30166e-06	5.17021	5.79885	5.80406	4.35264	8.25599	8.82001	5.86989	0	4.82732
194.8	22.6404	24.1703	25.3265	19.969	35.6275	38.1708	25.6643		20.7326		194.8	4.30166e-06	5.26317	5.61883	5.88761	4.64216	8.28226	8.8735	5.96613	0	4.81967
194.7	22.9831	23.0954	25.5522	20.1311	35.8735	38.3411	26.0489		20.6671		194.7	4.30166e-06	5.34284	5.36895	5.94007	4.67984	8.33945	8.91309	6.05554	0	4.80444
194.6	23.1358	21.9565	25.7586	19.1992	36.0893	38.5655	26.4026		20.5665		194.6	4.30166e-06	5.37834	5.10419	5.98805	4.4632	8.38961	8.96525	6.13776	0	4.78106
194.5	23.3342	21.5717	26.0038	16.5407	36.2971	38.8303	26.7049		20.4146		194.5	4.30166e-06	5.42446	5.01473	6.04506	3.84519	8.43792	9.02681	6.20804	0	4.74574
194.4	23.5979	22.2746	26.365	12.419	36.3516	38.984	27.0195		20.3439		194.4	4.30166e-06	5.48576	5.17814	6.12902	2.88702	8.45059	9.06254	6.28117	0	4.72931
194.3	23.8612	22.237	26.625	9.95601	36.3095	39.1321	27.3597		20.3558		194.3	4.30166e-06	5.54697	5.16939	6.18947	2.31446	8.4408	9.09697	6.36026	0	4.73208
194.2	24.1323	23.2467	26.8156	7.06577	36.2309	39.2737	27.6501		20.3641		194.2	4.30166e-06	5.60999	5.40412	6.23377	1.64257	8.42253	9.12989	6.42777	0	4.73401
194.1	24.3831	24.1834	27.0655	5.18241	36.1053	39.3834	27.78		20.3195		194.1	4.30166e-06	5.66829	5.62187	6.29187	1.20475	8.39333	9.15539	6.45797	0	4.72364
194	24.5844	24.553	27.0546	3.82232	36.0594	39.2961	27.8778		20.3213		194	4.30166e-06	5.71509	5.70779	6.28933	0.888568	8.38266	9.13509	6.4807	0	4.72406
193.9	24.9178	25.1552	26.7309	1.81927	36.0768	39.1771	28.0244		20.2456		193.9	4.30166e-06	5.7926	5.84778	6.21408	0.422922	8.38671	9.10743	6.51478	0	4.70646
193.8	25.079	24.0637	26.5604	-0.317792	35.963	39.0202	28.1328		20.1342		193.8	4.30166e-06	5.83007	5.59404	6.17445	-0.0738765	8.36025	9.07095	6.53998	0	4.68056
193.7	25.1751	23.7785	26.6033	-2.99233	35.7166	39.0521	28.237		20.0493		193.7	4.30166e-06	5.85241	5.52774	6.18442	-0.695622	8.30297	9.07837	6.5642	0	4.66082
193.6	25.3338	24.1077	26.7792	-5.40274	35.5897	39.1797	28.3351		20.1988		193.6	4.30166e-06	5.8893	5.60427	6.22531	-1.25597	8.27347	9.10803	6.58701	0	4.69558
193.5	25.5904	23.8155	26.6212	-7.97395	35.4096	39.2943	28.4843		20.2545		193.5	4.30166e-06	5.94895	5.53635	6.18858	-1.85369	8.23161	9.13467	6.62169	0	4.70853
193.4	25.8193	22.5586	26.3399	-10.3714	35.2169	39.3677	28.7056		20.2546		193.4	4.30166e-06	6.00217	5.24416	6.12319	-2.41102	8.18681	9.15174	6.67314	0	4.70855
193.3	25.8791	20.9834	25.812	-13.1678	35.1478	39.5051	28.7802		20.3477		193.3	4.30166e-06	6.01607	4.87797	6.00047	-3.06109	8.17075	9.18368	6.69048	0	4.73019
193.2	25.8539	16.9809	25.3686	-15.054	35.1964	39.5488	28.7711		20.3642		193.2	4.30166e-06	6.01021	3.94752	5.89739	-3.49958	8.18204	9.19384	6.68837	0	4.73403
193.1	25.9138	13.2237	25.4218	-15.994	35.1879	39.6513	28.7512		20.3056		193.1	4.30166e-06	6.02413	3.07409	5.90976	-3.7181	8.18007	9.21767	6.68374	0	4.72041
193	26.119	10.6567	25.4584	-16.4673	34.9582	39.7521	28.8047		20.2458		193	4.30166e-06	6.07184	2.47734	5.91827	-3.82812	8.12667	9.2411	6.69618	0	4.7065
192.9	26.2365	8.00877	25.4263	-15.8024	34.9024	39.9088	28.7835		20.2724		192.9	4.30166e-06	6.09915	1.86178	5.91081	-3.67356	8.1137	9.27753	6.69125	0	4.71269
192.8	26.0324	4.2228	25.6607	-14.4629	34.9437	39.8884	28.7344		20.2924		192.8	4.30166e-06	6.0517	0.981667	5.9653	-3.36216	8.1233	9.27278	6.67983	0	4.71734
192.7	25.9907	2.71007	25.5788	-12.6828	35.0473	39.9051	28.6593		20.2473		192.7	4.30166e-06	6.04201	0.630005	5.94626	-2.94835	8.14738	9.27667	6.66238	0	4.70685
192.6	25.9019	1.89584	25.9427	-10.8011	35.2207	39.8338	28.514		20.1499		192.6	4.30166e-06	6.02137	0.440722	6.03085	-2.51091	8.18769	9.26009	6.6286	0	4.68421
192.5	25.6282	0.845775	26.5735	-9.59849	35.3555	39.7607	28.2017		20.0212		192.5	4.30166e-06	5.95774	0.196616	6.17749	-2.23134	8.21903	9.2431	6.556	0	4.65429
192.4	25.3775	-1.65652	27.4572	-8.80184	35.47	39.7519	28.1502		19.9986		192.4	4.30166e-06	5.89946	-0.385088	6.38293	-2.04615	8.24565	9.24105	6.54403	0	4.64904
192.3	25.1114	-2.50255	28.8954	-6.58549	35.5388	39.9262	28.093		19.8899		192.3	4.30166e-06	5.8376	-0.581763	6.71726	-1.53092	8.26164	9.28157	6.53073	0	4.62377
192.2	24.8515	-2.33933	30.6006	-3.98765	35.6748	39.8959	28.1328		19.8552		192.2	4.30166e-06	5.77718	-0.54382	7.11367	-0.927002	8.29326	9.27453	6.53998	0	4.6157
192.1	24.7532	-0.977521	31.8951	-1.91079	35.8639	39.6891	28.2203		19.9079		192.1	4.30166e-06	5.75433	-0.227243	7.4146	-0.444198	8.33722	9.22645	6.56032	0	4.62795
192	24.8145	-1.84088	32.1805	0.546729	35.7894	39.2864	28.2309		19.8664		192	4.30166e-06	5.76858	-0.427946	7.48094	0.127097	8.3199	9.13284	6.56279	0	4.61831
191.9	24.7492	-4.88204	32.9168	3.93217	35.7382	38.7055	27.8916		19.5705		191.9	4.30166e-06	5.7534	-1.13492	7.65211	0.914104	8.30799	8.9978	6.48391	0	4.54952
191.8	24.503	-6.2641	33.6648	6.60745	35.5891	38.2281	27.4401		19.3888		191.8	4.30166e-06	5.69617	-1.4562	7.82599	1.53602	8.27333	8.88682	6.37895	0	4.50728
191.7	24.1067	-8.01283	33.6265	6.57214	35.492	37.7716	27.1537		19.233		191.7	4.30166e-06	5.60404	-1.86273	7.81709	1.52781	8.25076	8.7807	6.31237	0	4.47106
191.6	23.9637	-6.49726	34.9597	6.91347	35.3463	37.199	26.9142		19.1528		191.6	4.30166e-06	5.5708	-1.51041	8.12702	1.60716	8.21689	8.64758	6.2567	0	4.45242
191.5	24.0444	-1.30363	36.3814	5.73498	35.0743	36.7476	26.6317		19.0255		191.5	4.30166e-06	5.58956	-0.303052	8.45752	1.3332	8.15366	8.54265	6.19102	0	4.42282
191.4	23.9183	3.24527	38.7804	4.25576	34.8189	36.4045	26.3027		18.7846		191.4	4.30166e-06	5.56024	0.754422	9.01521	0.989329	8.09429	8.46289	6.11454	0	4.36682
191.3	23.6566	4.95943	40.9448	2.80645	34.5843	36.2158	25.8705		18.5739		191.3	4.30166e-06	5.49941	1.15291	9.51836	0.65241	8.03975	8.41902	6.01407	0	4.31784
191.2	23.6745	4.8305	41.207	1.18444	34.2607	35.88	25.8212		18.3433		191.2	4.30166e-06	5.50357	1.12294	9.57932	0.275345	7.96452	8.34096	6.00261	0	4.26423
191.1	23.8499	4.32742	40.1123	0.097001	33.8612	35.7981	25.6974		17.9941		191.1	4.30166e-06	5.54434	1.00599	9.32483	0.0225496	7.87165	8.32192	5.97383	0	4.18306
191	23.8855	2.32826	41.7645	-0.729335	33.2557	35.5224	25.6053		17.75		191	4.30166e-06	5.55262	0.541246	9.70892	-0.169547	7.73089	8.25783	5.95242	0	4.12631
190.9	24.033	0.707043	43.2941	-0.661945	32.4714	35.0001	25.7216		17.5788		190.9	4.30166e-06	5.58691	0.164365	10.0645	-0.153881	7.54857	8.13641	5.97945	0	4.08651
190.8	24.104	-1.06059	41.4062	-1.04232	31.8762	34.4562	25.9134		17.4698		190.8	4.30166e-06	5.60341	-0.246553	9.62562	-0.242306	7.4102	8.00997	6.02404	0	4.06117
190.7	24.3042	-1.63562	37.6271	-2.37953	31.4722	33.9959	26.0068		17.2847		190.7	4.30166e-06	5.64995	-0.38023	8.7471	-0.553165	7.31629	7.90297	6.04575	0	4.01814
190.6	24.2134	-4.81562	35.0064	-4.6582	31.1981	33.764	26.029		17.2116		190.6	4.30166e-06	5.62885	-1.11948	8.13787	-1.08288	7.25257	7.84906	6.05091	0	4.00115
190.5	24.1692	-8.61121	33.6188	-6.36481	30.923	33.6717	26.0417		17.0137		190.5	4.30166e-06	5.61857	-2.00183	7.8153	-1.47962	7.18861	7.8276	6.05387	0	3.95514
190.4	23.9401	-11.5435	33.087	-6.29867	30.662	33.6452	25.5383		16.5858		190.4	4.30166e-06	5.56531	-2.6835	7.69167	-1.46424	7.12794	7.82144	5.93684	0	3.85567
190.3	23.4604	-11.4604	31.8228	-6.47175	30.532	33.9622	25.2107		16.1865		190.3	4.30166e-06	5.4538	-2.66418	7.39779	-1.50448	7.09772	7.89513	5.86069	0	3.76285
190.2	23.1577	-10.1703	31.2144	-6.7659	30.4451	34.3465	25.2745		15.9505		190.2	4.30166e-06	5.38343	-2.36427	7.25635	-1.57286	7.07752	7.98447	5.87552	0	3.70798
190.1	23.1999	-7.39832	28.9287	-7.40767	30.2953	34.5447	24.6368		15.6752		190.1	4.30166e-06	5.39324	-1.71987	6.725	-1.72205	7.04269	8.03054	5.72727	0	3.64399
190	23.441	-4.84462	25.8879	-5.90015	29.6629	34.6566	23.8575		15.3678		190	4.30166e-06	5.44929	-1.12622	6.01811	-1.3716	6.89568	8.05656	5.54611	0	3.57252

## Sheet: conc smooth
XYDATA	buffer	Glycerol	Ethylene glycol	THF	ethanol	methanol	Isopropanol	acetonitrile		con. Of enzyme	buffer	Glycerol	Ethylene glycol	THF	ethanol	methanol	Isopropanol	acetonitrile
260	-5.21057	-4.97623	-5.2892	-5.40696	-5.48344	-5.59295	-5.35423	-5.77439		4.30166e-06	-12.1129	-11.5682	-12.2957	-12.5695	-12.7473	-13.0018	-12.4469	-13.4236
259.9	-5.21021	-4.97046	-5.29191	-5.40958	-5.48004	-5.59526	-5.35138	-5.76946		4.30166e-06	-12.1121	-11.5547	-12.302	-12.5756	-12.7393	-13.0072	-12.4403	-13.4122
259.8	-5.20966	-4.96556	-5.29396	-5.41375	-5.47572	-5.59745	-5.34884	-5.76505		4.30166e-06	-12.1108	-11.5433	-12.3068	-12.5852	-12.7293	-13.0123	-12.4344	-13.4019
259.7	-5.20807	-4.96163	-5.29542	-5.4188	-5.47095	-5.60017	-5.34567	-5.76208		4.30166e-06	-12.1071	-11.5342	-12.3102	-12.597	-12.7182	-13.0186	-12.427	-13.395
259.6	-5.20464	-4.95913	-5.29643	-5.42425	-5.46466	-5.60363	-5.34116	-5.75951		4.30166e-06	-12.0991	-11.5284	-12.3125	-12.6097	-12.7036	-13.0267	-12.4165	-13.389
259.5	-5.19992	-4.9577	-5.29663	-5.43019	-5.45655	-5.60778	-5.33532	-5.75817		4.30166e-06	-12.0882	-11.5251	-12.313	-12.6235	-12.6847	-13.0363	-12.4029	-13.3859
259.4	-5.19508	-4.95701	-5.29586	-5.43615	-5.44753	-5.61179	-5.3286	-5.75718		4.30166e-06	-12.0769	-11.5235	-12.3112	-12.6373	-12.6638	-13.0456	-12.3873	-13.3836
259.3	-5.19056	-4.95636	-5.29514	-5.44207	-5.43885	-5.61508	-5.32069	-5.7566		4.30166e-06	-12.0664	-11.522	-12.3095	-12.6511	-12.6436	-13.0533	-12.3689	-13.3823
259.2	-5.18688	-4.95596	-5.29402	-5.447	-5.43107	-5.61689	-5.31192	-5.75569		4.30166e-06	-12.0578	-11.521	-12.3069	-12.6625	-12.6255	-13.0575	-12.3485	-13.3801
259.1	-5.18308	-4.95619	-5.29224	-5.45123	-5.42563	-5.61722	-5.30357	-5.75482		4.30166e-06	-12.049	-11.5216	-12.3028	-12.6724	-12.6129	-13.0582	-12.3291	-13.3781
259	-5.1786	-4.95805	-5.29049	-5.45431	-5.42144	-5.61773	-5.29658	-5.75368		4.30166e-06	-12.0386	-11.5259	-12.2987	-12.6795	-12.6031	-13.0594	-12.3129	-13.3755
258.9	-5.17343	-4.96242	-5.28825	-5.45647	-5.4184	-5.61897	-5.29096	-5.75403		4.30166e-06	-12.0266	-11.536	-12.2935	-12.6846	-12.5961	-13.0623	-12.2998	-13.3763
258.8	-5.16682	-4.97048	-5.28556	-5.45716	-5.41596	-5.61966	-5.28589	-5.75538		4.30166e-06	-12.0112	-11.5548	-12.2872	-12.6862	-12.5904	-13.0639	-12.288	-13.3794
258.7	-5.15984	-4.98095	-5.28226	-5.45768	-5.41342	-5.61854	-5.28145	-5.75837		4.30166e-06	-11.995	-11.5791	-12.2796	-12.6874	-12.5845	-13.0613	-12.2777	-13.3864
258.6	-5.15296	-4.99272	-5.27774	-5.45853	-5.41156	-5.61553	-5.27663	-5.76293		4.30166e-06	-11.979	-11.6065	-12.2691	-12.6893	-12.5802	-13.0543	-12.2665	-13.397
258.5	-5.14599	-5.00375	-5.2725	-5.45968	-5.41012	-5.61154	-5.2723	-5.76761		4.30166e-06	-11.9628	-11.6321	-12.2569	-12.692	-12.5768	-13.045	-12.2564	-13.4079
258.4	-5.13813	-5.01424	-5.26634	-5.45933	-5.41074	-5.60682	-5.26818	-5.77318		4.30166e-06	-11.9445	-11.6565	-12.2426	-12.6912	-12.5782	-13.0341	-12.2468	-13.4208
258.3	-5.13011	-5.02377	-5.26028	-5.45591	-5.41357	-5.60129	-5.26442	-5.77855		4.30166e-06	-11.9259	-11.6787	-12.2285	-12.6833	-12.5848	-13.0212	-12.2381	-13.4333
258.2	-5.12318	-5.03176	-5.25419	-5.44963	-5.41859	-5.59378	-5.26184	-5.78326		4.30166e-06	-11.9098	-11.6972	-12.2143	-12.6687	-12.5965	-13.0038	-12.2321	-13.4442
258.1	-5.1191	-5.03825	-5.24898	-5.44184	-5.42761	-5.58476	-5.25907	-5.78718		4.30166e-06	-11.9003	-11.7123	-12.2022	-12.6505	-12.6175	-12.9828	-12.2257	-13.4534
258	-5.11757	-5.04313	-5.24437	-5.43298	-5.44029	-5.57533	-5.25701	-5.7886		4.30166e-06	-11.8967	-11.7237	-12.1915	-12.6299	-12.6469	-12.9609	-12.2209	-13.4567
257.9	-5.11783	-5.04626	-5.24018	-5.42434	-5.45595	-5.56661	-5.25608	-5.7892		4.30166e-06	-11.8973	-11.7309	-12.1818	-12.6099	-12.6833	-12.9406	-12.2187	-13.458
257.8	-5.11968	-5.04898	-5.23577	-5.41593	-5.47246	-5.55863	-5.25656	-5.78941		4.30166e-06	-11.9016	-11.7373	-12.1715	-12.5903	-12.7217	-12.922	-12.2198	-13.4585
257.7	-5.12157	-5.05157	-5.23191	-5.40831	-5.48907	-5.55205	-5.25807	-5.79059		4.30166e-06	-11.906	-11.7433	-12.1625	-12.5726	-12.7603	-12.9067	-12.2233	-13.4613
257.6	-5.12339	-5.05406	-5.22885	-5.40162	-5.50449	-5.54591	-5.25984	-5.79268		4.30166e-06	-11.9103	-11.7491	-12.1554	-12.557	-12.7962	-12.8925	-12.2275	-13.4661
257.5	-5.12516	-5.05597	-5.22527	-5.39626	-5.51966	-5.53901	-5.26093	-5.79566		4.30166e-06	-11.9144	-11.7535	-12.1471	-12.5446	-12.8315	-12.8764	-12.23	-13.4731
257.4	-5.12691	-5.05695	-5.22122	-5.39187	-5.53436	-5.5304	-5.26081	-5.7989		4.30166e-06	-11.9184	-11.7558	-12.1377	-12.5344	-12.8656	-12.8564	-12.2297	-13.4806
257.3	-5.13035	-5.05577	-5.216	-5.38821	-5.54906	-5.52102	-5.25887	-5.8023		4.30166e-06	-11.9264	-11.7531	-12.1255	-12.5259	-12.8998	-12.8346	-12.2252	-13.4885
257.2	-5.13453	-5.0527	-5.21046	-5.38411	-5.56406	-5.51183	-5.2553	-5.80445		4.30166e-06	-11.9361	-11.7459	-12.1127	-12.5163	-12.9347	-12.8133	-12.2169	-13.4935
257.1	-5.14081	-5.04733	-5.20585	-5.37897	-5.57928	-5.50442	-5.25162	-5.80653		4.30166e-06	-11.9507	-11.7334	-12.1019	-12.5044	-12.9701	-12.796	-12.2083	-13.4983
257	-5.14889	-5.04162	-5.20135	-5.37254	-5.59411	-5.49838	-5.24715	-5.80913		4.30166e-06	-11.9695	-11.7202	-12.0915	-12.4894	-13.0045	-12.782	-12.198	-13.5044
256.9	-5.15877	-5.03514	-5.19772	-5.3646	-5.60723	-5.49389	-5.24254	-5.81281		4.30166e-06	-11.9925	-11.7051	-12.083	-12.471	-13.035	-12.7715	-12.1872	-13.5129
256.8	-5.16962	-5.02855	-5.19447	-5.35698	-5.61941	-5.4909	-5.23715	-5.8183		4.30166e-06	-12.0177	-11.6898	-12.0755	-12.4533	-13.0633	-12.7646	-12.1747	-13.5257
256.7	-5.17997	-5.02205	-5.19216	-5.35092	-5.62868	-5.49063	-5.23199	-5.82506		4.30166e-06	-12.0418	-11.6747	-12.0701	-12.4392	-13.0849	-12.764	-12.1627	-13.5414
256.6	-5.18901	-5.0148	-5.18864	-5.34676	-5.63378	-5.49193	-5.22882	-5.83296		4.30166e-06	-12.0628	-11.6578	-12.0619	-12.4295	-13.0967	-12.767	-12.1553	-13.5598
256.5	-5.19538	-5.00688	-5.1842	-5.34367	-5.63585	-5.49336	-5.22695	-5.84261		4.30166e-06	-12.0776	-11.6394	-12.0516	-12.4223	-13.1016	-12.7703	-12.151	-13.5822
256.4	-5.19931	-4.99856	-5.17996	-5.34112	-5.63427	-5.49353	-5.22589	-5.85396		4.30166e-06	-12.0867	-11.6201	-12.0418	-12.4164	-13.0979	-12.7707	-12.1485	-13.6086
256.3	-5.201	-4.98906	-5.1748	-5.33871	-5.62994	-5.4938	-5.225	-5.86666		4.30166e-06	-12.0907	-11.598	-12.0298	-12.4108	-13.0878	-12.7713	-12.1465	-13.6381
256.2	-5.20028	-4.97846	-5.16901	-5.33628	-5.624	-5.49394	-5.22419	-5.87969		4.30166e-06	-12.089	-11.5733	-12.0163	-12.4052	-13.074	-12.7717	-12.1446	-13.6684
256.1	-5.1975	-4.9663	-5.16305	-5.33364	-5.61738	-5.49467	-5.22404	-5.89325		4.30166e-06	-12.0825	-11.5451	-12.0024	-12.399	-13.0586	-12.7734	-12.1442	-13.6999
256	-5.19415	-4.95412	-5.15734	-5.33067	-5.60954	-5.49737	-5.22513	-5.90755		4.30166e-06	-12.0747	-11.5168	-11.9892	-12.3921	-13.0404	-12.7796	-12.1468	-13.7332
255.9	-5.18976	-4.94228	-5.15334	-5.32746	-5.59979	-5.50204	-5.22734	-5.9226		4.30166e-06	-12.0645	-11.4892	-11.9799	-12.3846	-13.0177	-12.7905	-12.1519	-13.7682
255.8	-5.1849	-4.93046	-5.1519	-5.32378	-5.58804	-5.50763	-5.23136	-5.93761		4.30166e-06	-12.0532	-11.4618	-11.9765	-12.3761	-12.9904	-12.8035	-12.1612	-13.8031
255.7	-5.18082	-4.91901	-5.15323	-5.32012	-5.57472	-5.5133	-5.23628	-5.95268		4.30166e-06	-12.0438	-11.4351	-11.9796	-12.3676	-12.9595	-12.8167	-12.1727	-13.8381
255.6	-5.17672	-4.90882	-5.15731	-5.31822	-5.56016	-5.51807	-5.24186	-5.96762		4.30166e-06	-12.0342	-11.4114	-11.9891	-12.3632	-12.9256	-12.8278	-12.1857	-13.8728
255.5	-5.17286	-4.89917	-5.16392	-5.31912	-5.54522	-5.52194	-5.249	-5.98221		4.30166e-06	-12.0253	-11.389	-12.0045	-12.3653	-12.8909	-12.8368	-12.2023	-13.9067
255.4	-5.16847	-4.89083	-5.17169	-5.3236	-5.53038	-5.5255	-5.25713	-5.99493		4.30166e-06	-12.015	-11.3696	-12.0225	-12.3757	-12.8564	-12.845	-12.2212	-13.9363
255.3	-5.16352	-4.88386	-5.18163	-5.33059	-5.51539	-5.5295	-5.26598	-6.005		4.30166e-06	-12.0035	-11.3534	-12.0456	-12.3919	-12.8215	-12.8543	-12.2417	-13.9597
255.2	-5.15899	-4.8791	-5.19231	-5.33981	-5.50212	-5.53272	-5.27423	-6.01156		4.30166e-06	-11.993	-11.3424	-12.0705	-12.4134	-12.7907	-12.8618	-12.2609	-13.975
255.1	-5.1574	-4.87657	-5.20413	-5.3491	-5.48986	-5.53571	-5.28258	-6.01627		4.30166e-06	-11.9893	-11.3365	-12.0979	-12.435	-12.7622	-12.8688	-12.2803	-13.9859
255	-5.15889	-4.87661	-5.21798	-5.35848	-5.47882	-5.53822	-5.2908	-6.0194		4.30166e-06	-11.9928	-11.3366	-12.1301	-12.4568	-12.7365	-12.8746	-12.2994	-13.9932
254.9	-5.16204	-4.87876	-5.23361	-5.36676	-5.46914	-5.54242	-5.29815	-6.02104		4.30166e-06	-12.0001	-11.3416	-12.1665	-12.476	-12.714	-12.8844	-12.3165	-13.997
254.8	-5.16555	-4.88281	-5.25101	-5.37502	-5.45967	-5.54776	-5.30518	-6.02157		4.30166e-06	-12.0083	-11.351	-12.2069	-12.4952	-12.692	-12.8968	-12.3329	-13.9982
254.7	-5.16972	-4.88923	-5.26898	-5.38398	-5.45046	-5.55344	-5.31222	-6.02224		4.30166e-06	-12.018	-11.3659	-12.2487	-12.516	-12.6706	-12.91	-12.3492	-13.9998
254.6	-5.17536	-4.89895	-5.28802	-5.39367	-5.44238	-5.55895	-5.31936	-6.02325		4.30166e-06	-12.0311	-11.3885	-12.293	-12.5386	-12.6518	-12.9228	-12.3658	-14.0021
254.5	-5.18133	-4.91022	-5.30677	-5.4034	-5.43611	-5.56484	-5.32638	-6.02316		4.30166e-06	-12.0449	-11.4147	-12.3366	-12.5612	-12.6372	-12.9365	-12.3821	-14.0019
254.4	-5.1884	-4.92251	-5.32375	-5.41349	-5.43182	-5.57074	-5.33206	-6.02243		4.30166e-06	-12.0614	-11.4433	-12.376	-12.5846	-12.6273	-12.9502	-12.3953	-14.0002
254.3	-5.19549	-4.93511	-5.33847	-5.42395	-5.43028	-5.57691	-5.33491	-6.02147		4.30166e-06	-12.0779	-11.4726	-12.4102	-12.609	-12.6237	-12.9645	-12.402	-13.998
254.2	-5.2026	-4.94735	-5.35013	-5.43501	-5.4316	-5.58416	-5.3365	-6.02062		4.30166e-06	-12.0944	-11.501	-12.4373	-12.6347	-12.6267	-12.9814	-12.4057	-13.996
254.1	-5.20803	-4.96002	-5.35835	-5.44638	-5.43454	-5.59197	-5.3367	-6.01983		4.30166e-06	-12.107	-11.5305	-12.4565	-12.6611	-12.6336	-12.9996	-12.4061	-13.9942
254	-5.21213	-4.97371	-5.36279	-5.45636	-5.43956	-5.6004	-5.33612	-6.01973		4.30166e-06	-12.1165	-11.5623	-12.4668	-12.6843	-12.6452	-13.0191	-12.4048	-13.994
253.9	-5.21491	-4.9873	-5.36498	-5.46425	-5.44609	-5.6085	-5.33505	-6.01961		4.30166e-06	-12.123	-11.5939	-12.4719	-12.7026	-12.6604	-13.038	-12.4023	-13.9937
253.8	-5.21774	-4.99815	-5.36384	-5.47007	-5.45366	-5.61485	-5.33236	-6.02112		4.30166e-06	-12.1296	-11.6191	-12.4692	-12.7162	-12.678	-13.0527	-12.396	-13.9972
253.7	-5.22082	-5.00528	-5.36041	-5.47344	-5.46189	-5.61902	-5.32962	-6.02543		4.30166e-06	-12.1367	-11.6357	-12.4612	-12.724	-12.6972	-13.0624	-12.3897	-14.0072
253.6	-5.2222	-5.0096	-5.35466	-5.47562	-5.47114	-5.62209	-5.32748	-6.03252		4.30166e-06	-12.14	-11.6457	-12.4479	-12.7291	-12.7187	-13.0696	-12.3847	-14.0237
253.5	-5.22107	-5.01048	-5.34776	-5.4762	-5.48051	-5.62526	-5.32527	-6.04247		4.30166e-06	-12.1373	-11.6478	-12.4318	-12.7304	-12.7404	-13.0769	-12.3796	-14.0468
253.4	-5.2178	-5.00887	-5.3392	-5.47667	-5.4909	-5.62682	-5.32254	-6.05386		4.30166e-06	-12.1297	-11.644	-12.4119	-12.7315	-12.7646	-13.0806	-12.3732	-14.0733
253.3	-5.21364	-5.00558	-5.33032	-5.47661	-5.50307	-5.62663	-5.31968	-6.06534		4.30166e-06	-12.1201	-11.6364	-12.3913	-12.7314	-12.7929	-13.0801	-12.3666	-14.1
253.2	-5.20977	-5.00131	-5.3209	-5.47655	-5.51727	-5.62574	-5.31693	-6.07449		4.30166e-06	-12.1111	-11.6265	-12.3694	-12.7312	-12.8259	-13.0781	-12.3602	-14.1213
253.1	-5.20639	-4.99528	-5.3102	-5.47607	-5.53233	-5.62449	-5.3135	-6.08013		4.30166e-06	-12.1032	-11.6124	-12.3445	-12.7301	-12.8609	-13.0751	-12.3522	-14.1344
253	-5.20324	-4.98645	-5.29935	-5.4741	-5.54734	-5.6221	-5.31051	-6.08408		4.30166e-06	-12.0959	-11.5919	-12.3193	-12.7255	-12.8958	-13.0696	-12.3452	-14.1436
252.9	-5.20014	-4.97544	-5.28932	-5.47004	-5.56289	-5.61916	-5.30993	-6.08674		4.30166e-06	-12.0887	-11.5663	-12.296	-12.7161	-12.9319	-13.0628	-12.3439	-14.1497
252.8	-5.19689	-4.96439	-5.28165	-5.46441	-5.57779	-5.61548	-5.31225	-6.08989		4.30166e-06	-12.0811	-11.5406	-12.2782	-12.703	-12.9666	-13.0542	-12.3493	-14.1571
252.7	-5.1932	-4.95319	-5.27648	-5.45725	-5.59159	-5.61024	-5.31746	-6.09293		4.30166e-06	-12.0725	-11.5146	-12.2661	-12.6864	-12.9987	-13.042	-12.3614	-14.1641
252.6	-5.1906	-4.94154	-5.27232	-5.44854	-5.60472	-5.60417	-5.326	-6.09575		4.30166e-06	-12.0665	-11.4875	-12.2565	-12.6661	-13.0292	-13.0279	-12.3813	-14.1707
252.5	-5.18774	-4.9289	-5.26951	-5.43837	-5.61636	-5.59707	-5.3356	-6.09843		4.30166e-06	-12.0598	-11.4581	-12.2499	-12.6425	-13.0562	-13.0114	-12.4036	-14.1769
252.4	-5.18437	-4.91592	-5.26743	-5.42796	-5.62716	-5.58986	-5.34657	-6.10247		4.30166e-06	-12.052	-11.4279	-12.2451	-12.6183	-13.0814	-12.9946	-12.4291	-14.1863
252.3	-5.17972	-4.9048	-5.26577	-5.4188	-5.63663	-5.58409	-5.35939	-6.10619		4.30166e-06	-12.0412	-11.4021	-12.2412	-12.597	-13.1034	-12.9812	-12.4589	-14.1949
252.2	-5.17399	-4.89602	-5.2652	-5.40958	-5.64433	-5.58117	-5.37383	-6.10911		4.30166e-06	-12.0279	-11.3817	-12.2399	-12.5756	-13.1213	-12.9744	-12.4924	-14.2017
252.1	-5.16631	-4.89079	-5.26645	-5.40017	-5.6517	-5.5809	-5.38901	-6.10973		4.30166e-06	-12.01	-11.3695	-12.2428	-12.5537	-13.1384	-12.9738	-12.5277	-14.2032
252	-5.15899	-4.88993	-5.26808	-5.39108	-5.6584	-5.5819	-5.40454	-6.10825		4.30166e-06	-11.993	-11.3675	-12.2466	-12.5325	-13.154	-12.9761	-12.5638	-14.1997
251.9	-5.1523	-4.89238	-5.2709	-5.38236	-5.66327	-5.58316	-5.42121	-6.10525		4.30166e-06	-11.9775	-11.3732	-12.2532	-12.5123	-13.1653	-12.9791	-12.6026	-14.1928
251.8	-5.14681	-4.89765	-5.27276	-5.37442	-5.66691	-5.58473	-5.43903	-6.10132		4.30166e-06	-11.9647	-11.3855	-12.2575	-12.4938	-13.1738	-12.9827	-12.644	-14.1836
251.7	-5.14218	-4.90348	-5.27538	-5.36491	-5.66832	-5.58709	-5.45694	-6.0984		4.30166e-06	-11.9539	-11.399	-12.2636	-12.4717	-13.177	-12.9882	-12.6856	-14.1768
251.6	-5.13706	-4.90939	-5.27877	-5.35469	-5.66732	-5.59122	-5.47487	-6.09842		4.30166e-06	-11.942	-11.4128	-12.2715	-12.448	-13.1747	-12.9978	-12.7273	-14.1769
251.5	-5.1313	-4.91658	-5.2837	-5.345	-5.6648	-5.59568	-5.49192	-6.10183		4.30166e-06	-11.9286	-11.4295	-12.2829	-12.4254	-13.1689	-13.0082	-12.767	-14.1848
251.4	-5.12511	-4.92508	-5.28889	-5.33577	-5.66132	-5.59969	-5.50771	-6.10669		4.30166e-06	-11.9143	-11.4492	-12.295	-12.404	-13.1608	-13.0175	-12.8037	-14.1961
251.3	-5.11981	-4.93431	-5.29311	-5.32756	-5.65651	-5.60341	-5.52207	-6.1116		4.30166e-06	-11.9019	-11.4707	-12.3048	-12.3849	-13.1496	-13.0261	-12.8371	-14.2075
251.2	-5.11465	-4.94488	-5.2956	-5.32022	-5.64948	-5.60748	-5.53308	-6.11711		4.30166e-06	-11.8899	-11.4953	-12.3106	-12.3678	-13.1332	-13.0356	-12.8627	-14.2203
251.1	-5.11008	-4.95581	-5.29795	-5.313	-5.64044	-5.61223	-5.54024	-6.12265		4.30166e-06	-11.8793	-11.5207	-12.316	-12.351	-13.1122	-13.0466	-12.8793	-14.2332
251	-5.10513	-4.96778	-5.29958	-5.30585	-5.62975	-5.61781	-5.54477	-6.12864		4.30166e-06	-11.8678	-11.5485	-12.3198	-12.3344	-13.0874	-13.0596	-12.8898	-14.2471
250.9	-5.10107	-4.98041	-5.3012	-5.29889	-5.61725	-5.62363	-5.5468	-6.13326		4.30166e-06	-11.8584	-11.5779	-12.3236	-12.3182	-13.0583	-13.0732	-12.8945	-14.2579
250.8	-5.0992	-4.99275	-5.30211	-5.29098	-5.60451	-5.62946	-5.54755	-6.13703		4.30166e-06	-11.854	-11.6066	-12.3257	-12.2998	-13.0287	-13.0867	-12.8963	-14.2666
250.7	-5.0993	-5.00437	-5.30294	-5.2829	-5.59265	-5.63435	-5.54599	-6.14034		4.30166e-06	-11.8542	-11.6336	-12.3276	-12.2811	-13.0011	-13.0981	-12.8927	-14.2743
250.6	-5.10088	-5.01295	-5.30443	-5.27466	-5.58139	-5.63677	-5.53992	-6.14468		4.30166e-06	-11.8579	-11.6535	-12.3311	-12.2619	-12.975	-13.1037	-12.8786	-14.2844
250.5	-5.10299	-5.01884	-5.30641	-5.26779	-5.57076	-5.63812	-5.53106	-6.14979		4.30166e-06	-11.8628	-11.6672	-12.3357	-12.2459	-12.9502	-13.1068	-12.858	-14.2963
250.4	-5.10561	-5.02269	-5.30743	-5.26164	-5.56059	-5.64023	-5.52063	-6.1565		4.30166e-06	-11.8689	-11.6762	-12.3381	-12.2316	-12.9266	-13.1117	-12.8337	-14.3119
250.3	-5.10848	-5.02424	-5.30834	-5.25565	-5.55216	-5.64339	-5.50822	-6.16528		4.30166e-06	-11.8756	-11.6798	-12.3402	-12.2177	-12.907	-13.1191	-12.8049	-14.3323
250.2	-5.11229	-5.02485	-5.30974	-5.25096	-5.54438	-5.64723	-5.4933	-6.17589		4.30166e-06	-11.8844	-11.6812	-12.3435	-12.2068	-12.8889	-13.128	-12.7702	-14.357
250.1	-5.11652	-5.02556	-5.31145	-5.24715	-5.53688	-5.64995	-5.47747	-6.1874		4.30166e-06	-11.8943	-11.6828	-12.3474	-12.198	-12.8715	-13.1343	-12.7334	-14.3837
250	-5.12035	-5.02627	-5.31216	-5.24451	-5.52992	-5.65211	-5.46146	-6.19752		4.30166e-06	-11.9032	-11.6845	-12.3491	-12.1918	-12.8553	-13.1394	-12.6962	-14.4073
249.9	-5.12464	-5.02735	-5.3124	-5.24277	-5.52446	-5.65314	-5.44624	-6.20649		4.30166e-06	-11.9132	-11.687	-12.3496	-12.1878	-12.8426	-13.1418	-12.6608	-14.4281
249.8	-5.12914	-5.02899	-5.31137	-5.24115	-5.52068	-5.65575	-5.4328	-6.216		4.30166e-06	-11.9236	-11.6908	-12.3472	-12.184	-12.8338	-13.1478	-12.6295	-14.4502
249.7	-5.1344	-5.0312	-5.31188	-5.24032	-5.51838	-5.66111	-5.42041	-6.22631		4.30166e-06	-11.9358	-11.6959	-12.3484	-12.1821	-12.8285	-13.1603	-12.6007	-14.4742
249.6	-5.13955	-5.03361	-5.31379	-5.24111	-5.51869	-5.6682	-5.4086	-6.23728		4.30166e-06	-11.9478	-11.7015	-12.3529	-12.1839	-12.8292	-13.1768	-12.5733	-14.4997
249.5	-5.14596	-5.0353	-5.31704	-5.24447	-5.52279	-5.67644	-5.39851	-6.24713		4.30166e-06	-11.9627	-11.7055	-12.3604	-12.1917	-12.8387	-13.1959	-12.5498	-14.5226
249.4	-5.15327	-5.0365	-5.3204	-5.24972	-5.53069	-5.6862	-5.39066	-6.25634		4.30166e-06	-11.9797	-11.7083	-12.3682	-12.2039	-12.8571	-13.2186	-12.5316	-14.544
249.3	-5.16016	-5.03792	-5.32551	-5.25727	-5.54132	-5.69623	-5.38414	-6.26486		4.30166e-06	-11.9957	-11.7116	-12.3801	-12.2215	-12.8818	-13.2419	-12.5164	-14.5638
249.2	-5.16567	-5.0397	-5.33103	-5.2675	-5.55241	-5.70774	-5.37947	-6.27342		4.30166e-06	-12.0085	-11.7157	-12.3929	-12.2453	-12.9076	-13.2687	-12.5056	-14.5837
249.1	-5.17112	-5.04269	-5.33793	-5.27945	-5.56239	-5.72142	-5.37789	-6.28087		4.30166e-06	-12.0212	-11.7226	-12.409	-12.273	-12.9308	-13.3005	-12.5019	-14.601
249	-5.1771	-5.04538	-5.34537	-5.29198	-5.57107	-5.73665	-5.37994	-6.28766		4.30166e-06	-12.0351	-11.7289	-12.4263	-12.3022	-12.951	-13.3359	-12.5066	-14.6168
248.9	-5.18375	-5.04878	-5.35282	-5.30523	-5.5799	-5.75195	-5.3851	-6.29356		4.30166e-06	-12.0506	-11.7368	-12.4436	-12.333	-12.9715	-13.3715	-12.5186	-14.6305
248.8	-5.19052	-5.05259	-5.36069	-5.31918	-5.58827	-5.7666	-5.39183	-6.29898		4.30166e-06	-12.0663	-11.7457	-12.4619	-12.3654	-12.9909	-13.4055	-12.5343	-14.6431
248.7	-5.19683	-5.05574	-5.36801	-5.33392	-5.59711	-5.78056	-5.40097	-6.30287		4.30166e-06	-12.081	-11.753	-12.4789	-12.3997	-13.0115	-13.438	-12.5555	-14.6522
248.6	-5.2026	-5.05776	-5.3742	-5.34891	-5.60702	-5.79488	-5.41177	-6.30491		4.30166e-06	-12.0944	-11.7577	-12.4933	-12.4345	-13.0345	-13.4713	-12.5806	-14.6569
248.5	-5.2097	-5.05858	-5.37946	-5.3634	-5.61821	-5.80958	-5.42388	-6.30682		4.30166e-06	-12.1109	-11.7596	-12.5055	-12.4682	-13.0606	-13.5054	-12.6088	-14.6613
248.4	-5.21726	-5.05767	-5.38458	-5.37861	-5.63037	-5.82714	-5.43507	-6.30967		4.30166e-06	-12.1285	-11.7575	-12.5174	-12.5036	-13.0888	-13.5462	-12.6348	-14.668
248.3	-5.22473	-5.05421	-5.39058	-5.39557	-5.64402	-5.84523	-5.44403	-6.31371		4.30166e-06	-12.1458	-11.7494	-12.5314	-12.543	-13.1206	-13.5883	-12.6556	-14.6774
248.2	-5.23097	-5.04836	-5.39641	-5.41387	-5.65855	-5.86143	-5.452	-6.31903		4.30166e-06	-12.1603	-11.7358	-12.5449	-12.5855	-13.1543	-13.626	-12.6742	-14.6897
248.1	-5.23587	-5.0409	-5.40219	-5.43337	-5.67391	-5.87492	-5.46034	-6.32556		4.30166e-06	-12.1717	-11.7185	-12.5584	-12.6309	-13.19	-13.6573	-12.6936	-14.7049
248	-5.23994	-5.03207	-5.40675	-5.4535	-5.68919	-5.88662	-5.46948	-6.33301		4.30166e-06	-12.1812	-11.698	-12.569	-12.6777	-13.2256	-13.6845	-12.7148	-14.7222
247.9	-5.24284	-5.0227	-5.41106	-5.47345	-5.70466	-5.89681	-5.47813	-6.34209		4.30166e-06	-12.1879	-11.6762	-12.579	-12.724	-13.2615	-13.7082	-12.7349	-14.7433
247.8	-5.24514	-5.01215	-5.41732	-5.4927	-5.71887	-5.90593	-5.4865	-6.35335		4.30166e-06	-12.1933	-11.6517	-12.5935	-12.7688	-13.2946	-13.7294	-12.7544	-14.7695
247.7	-5.24741	-5.00159	-5.42539	-5.51132	-5.73207	-5.91303	-5.49428	-6.36637		4.30166e-06	-12.1986	-11.6271	-12.6123	-12.8121	-13.3252	-13.7459	-12.7725	-14.7998
247.6	-5.24972	-4.99137	-5.43394	-5.52869	-5.74563	-5.91811	-5.50163	-6.38262		4.30166e-06	-12.2039	-11.6033	-12.6322	-12.8524	-13.3568	-13.7577	-12.7895	-14.8376
247.5	-5.25259	-4.98196	-5.44311	-5.5441	-5.76088	-5.91993	-5.50769	-6.40206		4.30166e-06	-12.2106	-11.5815	-12.6535	-12.8883	-13.3922	-13.762	-12.8036	-14.8828
247.4	-5.2559	-4.97278	-5.45169	-5.55759	-5.77858	-5.92078	-5.51174	-6.42433		4.30166e-06	-12.2183	-11.5601	-12.6734	-12.9196	-13.4334	-13.7639	-12.813	-14.9345
247.3	-5.25938	-4.96568	-5.46053	-5.56855	-5.79625	-5.9213	-5.51474	-6.44786		4.30166e-06	-12.2264	-11.5436	-12.694	-12.9451	-13.4744	-13.7651	-12.82	-14.9892
247.2	-5.26344	-4.96237	-5.46992	-5.57822	-5.81398	-5.9217	-5.51683	-6.47339		4.30166e-06	-12.2358	-11.5359	-12.7158	-12.9676	-13.5157	-13.7661	-12.8249	-15.0486
247.1	-5.26888	-4.96271	-5.48093	-5.58707	-5.83219	-5.92096	-5.51778	-6.50153		4.30166e-06	-12.2485	-11.5367	-12.7414	-12.9882	-13.558	-13.7643	-12.8271	-15.114
247	-5.27483	-4.96616	-5.49449	-5.59629	-5.85032	-5.91998	-5.51696	-6.53139		4.30166e-06	-12.2623	-11.5447	-12.7729	-13.0096	-13.6001	-13.7621	-12.8252	-15.1834
246.9	-5.2811	-4.97305	-5.50918	-5.60576	-5.86635	-5.91794	-5.51564	-6.56256		4.30166e-06	-12.2769	-11.5608	-12.8071	-13.0316	-13.6374	-13.7573	-12.8221	-15.2559
246.8	-5.28694	-4.98301	-5.52518	-5.61496	-5.88063	-5.9152	-5.5145	-6.59274		4.30166e-06	-12.2905	-11.5839	-12.8443	-13.053	-13.6706	-13.751	-12.8195	-15.326
246.7	-5.29342	-4.99535	-5.54135	-5.62321	-5.89439	-5.91169	-5.51426	-6.62054		4.30166e-06	-12.3055	-11.6126	-12.8819	-13.0722	-13.7026	-13.7428	-12.8189	-15.3906
246.6	-5.3018	-5.01032	-5.55714	-5.62985	-5.90709	-5.90867	-5.51385	-6.64704		4.30166e-06	-12.325	-11.6474	-12.9186	-13.0876	-13.7321	-13.7358	-12.8179	-15.4523
246.5	-5.31122	-5.02753	-5.57287	-5.63418	-5.91894	-5.90709	-5.51309	-6.6732		4.30166e-06	-12.3469	-11.6874	-12.9551	-13.0977	-13.7597	-13.7321	-12.8162	-15.5131
246.4	-5.32122	-5.04605	-5.58833	-5.63582	-5.92962	-5.90627	-5.51146	-6.69925		4.30166e-06	-12.3701	-11.7305	-12.9911	-13.1015	-13.7845	-13.7302	-12.8124	-15.5736
246.3	-5.33066	-5.06698	-5.60152	-5.63525	-5.94154	-5.90593	-5.50943	-6.72458		4.30166e-06	-12.3921	-11.7791	-13.0218	-13.1002	-13.8122	-13.7294	-12.8077	-15.6325
246.2	-5.33977	-5.08834	-5.6119	-5.63346	-5.95474	-5.90685	-5.50794	-6.749		4.30166e-06	-12.4133	-11.8288	-13.0459	-13.096	-13.8429	-13.7315	-12.8042	-15.6893
246.1	-5.34925	-5.10922	-5.61778	-5.63221	-5.97034	-5.90932	-5.50681	-6.77234		4.30166e-06	-12.4353	-11.8773	-13.0596	-13.0931	-13.8791	-13.7373	-12.8016	-15.7435
246	-5.35891	-5.13085	-5.62039	-5.63234	-5.98827	-5.914	-5.50577	-6.79381		4.30166e-06	-12.4578	-11.9276	-13.0656	-13.0934	-13.9208	-13.7482	-12.7992	-15.7934
245.9	-5.36784	-5.15257	-5.62239	-5.6341	-6.00683	-5.92058	-5.50519	-6.81247		4.30166e-06	-12.4785	-11.9781	-13.0703	-13.0975	-13.964	-13.7635	-12.7978	-15.8368
245.8	-5.37568	-5.17358	-5.62411	-5.63874	-6.02685	-5.92912	-5.5059	-6.82868		4.30166e-06	-12.4967	-12.0269	-13.0743	-13.1083	-14.0105	-13.7833	-12.7995	-15.8745
245.7	-5.3821	-5.19266	-5.62474	-5.64581	-6.04674	-5.93824	-5.50883	-6.84166		4.30166e-06	-12.5117	-12.0713	-13.0757	-13.1247	-14.0567	-13.8045	-12.8063	-15.9047
245.6	-5.38748	-5.209	-5.62373	-5.65423	-6.06692	-5.94993	-5.51425	-6.85262		4.30166e-06	-12.5242	-12.1093	-13.0734	-13.1443	-14.1037	-13.8317	-12.8189	-15.9302
245.5	-5.39255	-5.2238	-5.62074	-5.66225	-6.08843	-5.96385	-5.52232	-6.86138		4.30166e-06	-12.536	-12.1437	-13.0664	-13.1629	-14.1537	-13.8641	-12.8376	-15.9505
245.4	-5.39652	-5.23748	-5.61688	-5.67024	-6.11233	-5.97805	-5.53209	-6.86754		4.30166e-06	-12.5452	-12.1755	-13.0575	-13.1815	-14.2092	-13.8971	-12.8603	-15.9648
245.3	-5.39969	-5.25056	-5.61295	-5.67782	-6.13918	-5.9914	-5.54325	-6.87199		4.30166e-06	-12.5526	-12.2059	-13.0483	-13.1991	-14.2716	-13.9281	-12.8863	-15.9752
245.2	-5.40152	-5.26268	-5.60912	-5.68497	-6.16916	-6.00525	-5.55729	-6.87581		4.30166e-06	-12.5568	-12.2341	-13.0394	-13.2157	-14.3413	-13.9603	-12.9189	-15.9841
245.1	-5.40242	-5.27442	-5.60508	-5.69306	-6.20137	-6.02006	-5.57468	-6.88013		4.30166e-06	-12.5589	-12.2613	-13.03	-13.2346	-14.4162	-13.9947	-12.9594	-15.9941
245	-5.4038	-5.28676	-5.6022	-5.70129	-6.23445	-6.03635	-5.59412	-6.88476		4.30166e-06	-12.5621	-12.29	-13.0233	-13.2537	-14.4931	-14.0326	-13.0045	-16.0049
244.9	-5.40689	-5.30078	-5.60068	-5.71152	-6.26745	-6.05436	-5.61686	-6.88947		4.30166e-06	-12.5693	-12.3226	-13.0198	-13.2775	-14.5698	-14.0745	-13.0574	-16.0158
244.8	-5.41337	-5.31582	-5.60059	-5.72399	-6.29854	-6.07305	-5.64104	-6.89336		4.30166e-06	-12.5844	-12.3576	-13.0196	-13.3065	-14.6421	-14.1179	-13.1136	-16.0249
244.7	-5.42257	-5.33245	-5.60209	-5.73849	-6.32916	-6.09209	-5.66703	-6.89756		4.30166e-06	-12.6057	-12.3962	-13.0231	-13.3402	-14.7133	-14.1622	-13.174	-16.0346
244.6	-5.43305	-5.35085	-5.60742	-5.75385	-6.35738	-6.11067	-5.69489	-6.90174		4.30166e-06	-12.6301	-12.439	-13.0355	-13.3759	-14.7789	-14.2054	-13.2388	-16.0443
244.5	-5.44316	-5.37109	-5.6163	-5.76953	-6.38284	-6.12926	-5.72435	-6.90608		4.30166e-06	-12.6536	-12.4861	-13.0561	-13.4123	-14.8381	-14.2486	-13.3073	-16.0544
244.4	-5.45293	-5.39254	-5.62841	-5.78465	-6.40585	-6.14732	-5.75525	-6.91065		4.30166e-06	-12.6763	-12.5359	-13.0843	-13.4475	-14.8916	-14.2906	-13.3791	-16.0651
244.3	-5.46346	-5.41358	-5.64357	-5.79959	-6.42612	-6.16483	-5.7874	-6.916		4.30166e-06	-12.7008	-12.5849	-13.1195	-13.4822	-14.9387	-14.3313	-13.4539	-16.0775
244.2	-5.47476	-5.43424	-5.66202	-5.81328	-6.44573	-6.18335	-5.8196	-6.92391		4.30166e-06	-12.7271	-12.6329	-13.1624	-13.514	-14.9843	-14.3743	-13.5287	-16.0959
244.1	-5.48703	-5.45465	-5.68372	-5.82735	-6.46498	-6.20138	-5.8511	-6.93452		4.30166e-06	-12.7556	-12.6803	-13.2128	-13.5467	-15.029	-14.4162	-13.6019	-16.1206
244	-5.50004	-5.47445	-5.70949	-5.84342	-6.48325	-6.21777	-5.88118	-6.94951		4.30166e-06	-12.7858	-12.7264	-13.2727	-13.5841	-15.0715	-14.4543	-13.6719	-16.1554
243.9	-5.51466	-5.49352	-5.73842	-5.86127	-6.49968	-6.23288	-5.91051	-6.96843		4.30166e-06	-12.8198	-12.7707	-13.34	-13.6256	-15.1097	-14.4895	-13.7401	-16.1994
243.8	-5.53054	-5.51106	-5.76829	-5.88047	-6.51355	-6.24975	-5.9398	-6.99142		4.30166e-06	-12.8567	-12.8115	-13.4094	-13.6702	-15.1419	-14.5287	-13.8081	-16.2528
243.7	-5.5484	-5.52817	-5.79761	-5.9018	-6.5248	-6.2689	-5.96889	-7.01887		4.30166e-06	-12.8983	-12.8512	-13.4776	-13.7198	-15.1681	-14.5732	-13.8758	-16.3166
243.6	-5.56829	-5.54479	-5.82581	-5.92388	-6.53368	-6.29024	-5.99651	-7.04846		4.30166e-06	-12.9445	-12.8899	-13.5432	-13.7711	-15.1887	-14.6228	-13.94	-16.3854
243.5	-5.58948	-5.56069	-5.85352	-5.94824	-6.54146	-6.31184	-6.0221	-7.08008		4.30166e-06	-12.9938	-12.9268	-13.6076	-13.8278	-15.2068	-14.673	-13.9995	-16.4589
243.4	-5.61036	-5.57552	-5.88015	-5.97336	-6.54943	-6.33334	-6.04683	-7.11314		4.30166e-06	-13.0423	-12.9613	-13.6695	-13.8862	-15.2253	-14.723	-14.057	-16.5358
243.3	-5.62934	-5.5887	-5.9069	-5.99887	-6.55872	-6.35601	-6.07169	-7.14854		4.30166e-06	-13.0864	-12.9919	-13.7317	-13.9455	-15.2469	-14.7757	-14.1147	-16.6181
243.2	-5.64667	-5.60087	-5.93406	-6.02376	-6.56974	-6.38019	-6.09583	-7.18557		4.30166e-06	-13.1267	-13.0202	-13.7948	-14.0033	-15.2726	-14.8319	-14.1709	-16.7042
243.1	-5.66276	-5.61208	-5.96186	-6.04897	-6.58412	-6.40702	-6.11871	-7.22477		4.30166e-06	-13.1641	-13.0463	-13.8594	-14.0619	-15.306	-14.8943	-14.2241	-16.7953
243	-5.67949	-5.6212	-5.99007	-6.07422	-6.60058	-6.43638	-6.14027	-7.266		4.30166e-06	-13.203	-13.0675	-13.925	-14.1206	-15.3442	-14.9625	-14.2742	-16.8911
242.9	-5.69942	-5.62952	-6.01833	-6.10024	-6.61919	-6.46882	-6.16139	-7.31057		4.30166e-06	-13.2493	-13.0868	-13.9907	-14.1811	-15.3875	-15.0379	-14.3233	-16.9947
242.8	-5.72223	-5.63752	-6.04589	-6.12611	-6.64019	-6.50227	-6.18177	-7.35884		4.30166e-06	-13.3024	-13.1054	-14.0548	-14.2413	-15.4363	-15.1157	-14.3706	-17.107
242.7	-5.74617	-5.646	-6.07185	-6.15228	-6.66319	-6.53602	-6.20135	-7.40946		4.30166e-06	-13.358	-13.1252	-14.1151	-14.3021	-15.4898	-15.1942	-14.4162	-17.2246
242.6	-5.77112	-5.65614	-6.09598	-6.17815	-6.68737	-6.571	-6.21973	-7.46063		4.30166e-06	-13.416	-13.1487	-14.1712	-14.3622	-15.546	-15.2755	-14.4589	-17.3436
242.5	-5.7968	-5.66828	-6.11682	-6.20433	-6.71213	-6.60973	-6.23891	-7.51052		4.30166e-06	-13.4757	-13.1769	-14.2197	-14.4231	-15.6036	-15.3655	-14.5035	-17.4596
242.4	-5.82272	-5.68276	-6.13533	-6.22922	-6.73929	-6.6533	-6.26002	-7.56018		4.30166e-06	-13.536	-13.2106	-14.2627	-14.481	-15.6667	-15.4668	-14.5526	-17.575
242.3	-5.8495	-5.70022	-6.15198	-6.25313	-6.7688	-6.6997	-6.28332	-7.6075		4.30166e-06	-13.5982	-13.2512	-14.3014	-14.5365	-15.7353	-15.5747	-14.6067	-17.685
242.2	-5.8773	-5.72045	-6.16871	-6.27565	-6.80103	-6.74884	-6.30721	-7.65258		4.30166e-06	-13.6629	-13.2982	-14.3403	-14.5889	-15.8102	-15.6889	-14.6623	-17.7898
242.1	-5.90536	-5.74365	-6.18691	-6.29627	-6.83633	-6.79798	-6.33211	-7.69665		4.30166e-06	-13.7281	-13.3522	-14.3826	-14.6368	-15.8923	-15.8031	-14.7201	-17.8923
242	-5.93472	-5.76819	-6.20791	-6.31427	-6.87344	-6.84689	-6.35844	-7.74044		4.30166e-06	-13.7963	-13.4092	-14.4314	-14.6787	-15.9786	-15.9168	-14.7813	-17.9941
241.9	-5.9654	-5.7937	-6.23228	-6.33135	-6.91152	-6.89592	-6.385	-7.78606		4.30166e-06	-13.8677	-13.4685	-14.4881	-14.7184	-16.0671	-16.0308	-14.8431	-18.1001
241.8	-5.99767	-5.82089	-6.25846	-6.34737	-6.95036	-6.9453	-6.41166	-7.83376		4.30166e-06	-13.9427	-13.5317	-14.5489	-14.7556	-16.1574	-16.1456	-14.9051	-18.211
241.7	-6.03155	-5.84802	-6.28486	-6.36324	-6.98881	-6.99469	-6.43723	-7.88315		4.30166e-06	-14.0214	-13.5948	-14.6103	-14.7925	-16.2468	-16.2604	-14.9645	-18.3258
241.6	-6.0662	-5.87452	-6.30966	-6.37917	-7.02635	-7.04255	-6.4638	-7.93213		4.30166e-06	-14.102	-13.6564	-14.668	-14.8295	-16.334	-16.3717	-15.0263	-18.4397
241.5	-6.1007	-5.90014	-6.33148	-6.39552	-7.06453	-7.08919	-6.49171	-7.98103		4.30166e-06	-14.1822	-13.7159	-14.7187	-14.8675	-16.4228	-16.4801	-15.0912	-18.5534
241.4	-6.13387	-5.92487	-6.35168	-6.41093	-7.10282	-7.13379	-6.51959	-8.02927		4.30166e-06	-14.2593	-13.7734	-14.7656	-14.9034	-16.5118	-16.5838	-15.156	-18.6655
241.3	-6.16618	-5.95102	-6.37099	-6.42683	-7.14159	-7.17761	-6.54671	-8.07652		4.30166e-06	-14.3344	-13.8342	-14.8105	-14.9403	-16.6019	-16.6857	-15.219	-18.7753
241.2	-6.1985	-5.9778	-6.3891	-6.44404	-7.18064	-7.22108	-6.57452	-8.1214		4.30166e-06	-14.4095	-13.8965	-14.8526	-14.9803	-16.6927	-16.7867	-15.2837	-18.8797
241.1	-6.2311	-6.00556	-6.40699	-6.46212	-7.22067	-7.26483	-6.60402	-8.16458		4.30166e-06	-14.4853	-13.961	-14.8942	-15.0224	-16.7858	-16.8884	-15.3522	-18.9801
241	-6.26425	-6.03406	-6.42635	-6.47998	-7.26184	-7.30677	-6.6353	-8.20783		4.30166e-06	-14.5624	-14.0273	-14.9392	-15.0639	-16.8815	-16.9859	-15.425	-19.0806
240.9	-6.29866	-6.06358	-6.44717	-6.49824	-7.30413	-7.34656	-6.66789	-8.25073		4.30166e-06	-14.6424	-14.0959	-14.9876	-15.1063	-16.9798	-17.0784	-15.5007	-19.1803
240.8	-6.33439	-6.09494	-6.4705	-6.51715	-7.34673	-7.38313	-6.70012	-8.2959		4.30166e-06	-14.7254	-14.1688	-15.0419	-15.1503	-17.0788	-17.1634	-15.5756	-19.2853
240.7	-6.37145	-6.12681	-6.49614	-6.5368	-7.38883	-7.41609	-6.73227	-8.34401		4.30166e-06	-14.8116	-14.2429	-15.1015	-15.196	-17.1767	-17.24	-15.6504	-19.3972
240.6	-6.40939	-6.15832	-6.52335	-6.55755	-7.43078	-7.44717	-6.76525	-8.39508		4.30166e-06	-14.8998	-14.3161	-15.1647	-15.2442	-17.2742	-17.3123	-15.7271	-19.5159
240.5	-6.44708	-6.18961	-6.54983	-6.57989	-7.47214	-7.47742	-6.79927	-8.44808		4.30166e-06	-14.9874	-14.3889	-15.2263	-15.2962	-17.3703	-17.3826	-15.8061	-19.6391
240.4	-6.48539	-6.22025	-6.57551	-6.60316	-7.51287	-7.50729	-6.83364	-8.50004		4.30166e-06	-15.0765	-14.4601	-15.286	-15.3502	-17.465	-17.4521	-15.886	-19.7599
240.3	-6.52306	-6.25167	-6.60045	-6.628	-7.55363	-7.53697	-6.86914	-8.551		4.30166e-06	-15.164	-14.5331	-15.3439	-15.408	-17.5598	-17.5211	-15.9686	-19.8784
240.2	-6.5611	-6.28429	-6.62569	-6.65486	-7.59568	-7.56672	-6.90683	-8.5996		4.30166e-06	-15.2525	-14.609	-15.4026	-15.4704	-17.6575	-17.5902	-16.0562	-19.9913
240.1	-6.59939	-6.31828	-6.65231	-6.68428	-7.63917	-7.59654	-6.94729	-8.64731		4.30166e-06	-15.3415	-14.688	-15.4645	-15.5388	-17.7586	-17.6595	-16.1502	-20.1022
240	-6.6385	-6.35591	-6.68275	-6.71555	-7.68395	-7.62615	-6.98964	-8.69455		4.30166e-06	-15.4324	-14.7755	-15.5353	-15.6115	-17.8627	-17.7284	-16.2487	-20.2121
239.9	-6.67997	-6.3977	-6.71573	-6.74983	-7.72978	-7.65614	-7.03399	-8.74241		4.30166e-06	-15.5288	-14.8726	-15.6119	-15.6912	-17.9693	-17.7981	-16.3518	-20.3233
239.8	-6.72289	-6.44211	-6.7507	-6.78619	-7.77673	-7.68713	-7.08123	-8.78986		4.30166e-06	-15.6286	-14.9759	-15.6932	-15.7757	-18.0784	-17.8701	-16.4616	-20.4336
239.7	-6.76594	-6.48893	-6.78815	-6.82417	-7.82513	-7.71957	-7.13099	-8.83865		4.30166e-06	-15.7287	-15.0847	-15.7803	-15.864	-18.1909	-17.9455	-16.5773	-20.547
239.6	-6.80764	-6.53703	-6.82821	-6.8622	-7.87363	-7.75295	-7.18348	-8.88865		4.30166e-06	-15.8256	-15.1965	-15.8734	-15.9524	-18.3037	-18.0231	-16.6993	-20.6633
239.5	-6.84833	-6.58608	-6.87098	-6.90105	-7.92241	-7.78762	-7.2357	-8.94039		4.30166e-06	-15.9202	-15.3105	-15.9728	-16.0427	-18.4171	-18.1037	-16.8207	-20.7836
239.4	-6.88787	-6.63327	-6.91593	-6.94028	-7.97098	-7.82385	-7.28689	-8.99351		4.30166e-06	-16.0121	-15.4202	-16.0773	-16.1339	-18.53	-18.188	-16.9397	-20.907
239.3	-6.92692	-6.67733	-6.96206	-6.97988	-8.01968	-7.86252	-7.33747	-9.0461		4.30166e-06	-16.1029	-15.5227	-16.1846	-16.226	-18.6432	-18.2779	-17.0573	-21.0293
239.2	-6.96465	-6.71928	-7.00737	-7.02005	-8.068	-7.90298	-7.38772	-9.09785		4.30166e-06	-16.1906	-15.6202	-16.2899	-16.3194	-18.7555	-18.3719	-17.1741	-21.1496
239.1	-7.00044	-6.75943	-7.05196	-7.06075	-8.11578	-7.94501	-7.43758	-9.14633		4.30166e-06	-16.2738	-15.7135	-16.3936	-16.414	-18.8666	-18.4696	-17.29	-21.2623
239	-7.03407	-6.80008	-7.09727	-7.10363	-8.16412	-7.98969	-7.4861	-9.19184		4.30166e-06	-16.352	-15.808	-16.4989	-16.5137	-18.979	-18.5735	-17.4028	-21.3681
238.9	-7.06442	-6.84275	-7.14386	-7.14813	-8.21376	-8.03686	-7.53441	-9.23686		4.30166e-06	-16.4225	-15.9072	-16.6072	-16.6171	-19.0944	-18.6831	-17.5151	-21.4728
238.8	-7.09256	-6.8861	-7.19327	-7.1941	-8.26556	-8.08678	-7.58195	-9.28221		4.30166e-06	-16.4879	-16.008	-16.7221	-16.724	-19.2148	-18.7992	-17.6256	-21.5782
238.7	-7.11786	-6.92943	-7.24492	-7.24071	-8.31877	-8.14013	-7.62899	-9.32988		4.30166e-06	-16.5468	-16.1087	-16.8421	-16.8323	-19.3385	-18.9232	-17.735	-21.689
238.6	-7.14183	-6.97351	-7.29878	-7.28648	-8.37237	-8.19776	-7.67435	-9.37778		4.30166e-06	-16.6025	-16.2112	-16.9673	-16.9387	-19.4631	-19.0572	-17.8404	-21.8004
238.5	-7.16549	-7.01718	-7.35489	-7.33145	-8.42653	-8.25982	-7.71829	-9.42659		4.30166e-06	-16.6575	-16.3127	-17.0978	-17.0433	-19.589	-19.2015	-17.9426	-21.9138
238.4	-7.18778	-7.06044	-7.4131	-7.37631	-8.48111	-8.32583	-7.76013	-9.47454		4.30166e-06	-16.7093	-16.4133	-17.2331	-17.1476	-19.7159	-19.3549	-18.0398	-22.0253
238.3	-7.20946	-7.10257	-7.47268	-7.42171	-8.53701	-8.3948	-7.80028	-9.52344		4.30166e-06	-16.7597	-16.5112	-17.3716	-17.2531	-19.8458	-19.5152	-18.1332	-22.139
238.2	-7.23302	-7.14399	-7.53445	-7.46724	-8.59319	-8.46759	-7.83849	-9.57324		4.30166e-06	-16.8145	-16.6075	-17.5152	-17.359	-19.9764	-19.6845	-18.222	-22.2547
238.1	-7.25902	-7.18518	-7.59703	-7.51513	-8.64889	-8.54246	-7.87544	-9.62413		4.30166e-06	-16.8749	-16.7033	-17.6607	-17.4703	-20.1059	-19.8585	-18.3079	-22.373
238	-7.28825	-7.22525	-7.659	-7.56467	-8.70576	-8.61883	-7.91207	-9.67599		4.30166e-06	-16.9429	-16.7964	-17.8047	-17.5855	-20.2381	-20.036	-18.393	-22.4936
237.9	-7.32011	-7.2666	-7.72014	-7.61742	-8.76451	-8.69728	-7.94869	-9.7291		4.30166e-06	-17.0169	-16.8925	-17.9469	-17.7081	-20.3747	-20.2184	-18.4782	-22.6171
237.8	-7.35359	-7.3111	-7.78052	-7.67231	-8.82455	-8.77928	-7.98764	-9.78431		4.30166e-06	-17.0948	-16.996	-18.0872	-17.8357	-20.5143	-20.409	-18.5687	-22.7454
237.7	-7.38873	-7.36044	-7.84133	-7.7294	-8.88596	-8.86603	-8.02934	-9.84182		4.30166e-06	-17.1764	-17.1107	-18.2286	-17.9684	-20.657	-20.6107	-18.6657	-22.8791
237.6	-7.42564	-7.41346	-7.90524	-7.79021	-8.94942	-8.95846	-8.07339	-9.9029		4.30166e-06	-17.2623	-17.2339	-18.3772	-18.1098	-20.8046	-20.8256	-18.7681	-23.0211
237.5	-7.46549	-7.46904	-7.97194	-7.85395	-9.01609	-9.05324	-8.12001	-9.96819		4.30166e-06	-17.3549	-17.3631	-18.5322	-18.2579	-20.9595	-21.0459	-18.8764	-23.1729
237.4	-7.50941	-7.52501	-8.04082	-7.92168	-9.08473	-9.15014	-8.16936	-10.0383		4.30166e-06	-17.457	-17.4933	-18.6923	-18.4154	-21.1191	-21.2712	-18.9912	-23.3359
237.3	-7.55885	-7.5807	-8.1092	-7.99216	-9.15476	-9.24775	-8.22112	-10.1103		4.30166e-06	-17.5719	-17.6227	-18.8513	-18.5792	-21.2819	-21.4981	-19.1115	-23.5032
237.2	-7.61441	-7.63631	-8.17721	-8.06525	-9.22569	-9.3449	-8.27448	-10.1838		4.30166e-06	-17.7011	-17.752	-19.0094	-18.7491	-21.4468	-21.7239	-19.2355	-23.6741
237.1	-7.67581	-7.69381	-8.24396	-8.14075	-9.29806	-9.4397	-8.33039	-10.2604		4.30166e-06	-17.8438	-17.8857	-19.1646	-18.9247	-21.615	-21.9443	-19.3655	-23.8522
237	-7.74121	-7.7538	-8.30826	-8.2196	-9.37184	-9.53202	-8.38938	-10.3397		4.30166e-06	-17.9959	-18.0251	-19.3141	-19.108	-21.7865	-22.1589	-19.5026	-24.0365
236.9	-7.80886	-7.81529	-8.36971	-8.30112	-9.44743	-9.6223	-8.4528	-10.4232		4.30166e-06	-18.1531	-18.1681	-19.4569	-19.2975	-21.9623	-22.3688	-19.6501	-24.2306
236.8	-7.8773	-7.88072	-8.42951	-8.38397	-9.52391	-9.71237	-8.52133	-10.5096		4.30166e-06	-18.3122	-18.3202	-19.5959	-19.4901	-22.1401	-22.5782	-19.8094	-24.4315
236.7	-7.94623	-7.94903	-8.48752	-8.46678	-9.60344	-9.80065	-8.59435	-10.5997		4.30166e-06	-18.4725	-18.479	-19.7308	-19.6826	-22.3249	-22.7834	-19.9791	-24.6409
236.6	-8.0154	-8.02017	-8.54519	-8.54851	-9.68695	-9.88736	-8.67062	-10.6929		4.30166e-06	-18.6333	-18.6443	-19.8648	-19.8726	-22.5191	-22.985	-20.1564	-24.8576
236.5	-8.08392	-8.09446	-8.60409	-8.62896	-9.77308	-9.97194	-8.74973	-10.7875		4.30166e-06	-18.7925	-18.817	-20.0018	-20.0596	-22.7193	-23.1816	-20.3403	-25.0775
236.4	-8.15358	-8.17051	-8.6643	-8.7087	-9.86192	-10.055	-8.83228	-10.8824		4.30166e-06	-18.9545	-18.9938	-20.1417	-20.245	-22.9258	-23.3747	-20.5322	-25.2981
236.3	-8.2247	-8.2466	-8.72586	-8.78945	-9.95244	-10.1368	-8.91737	-10.9766		4.30166e-06	-19.1198	-19.1707	-20.2848	-20.4327	-23.1363	-23.5648	-20.73	-25.5171
236.2	-8.29804	-8.32116	-8.78863	-8.87028	-10.0457	-10.218	-9.00358	-11.0681		4.30166e-06	-19.2903	-19.344	-20.4308	-20.6206	-23.3531	-23.7536	-20.9305	-25.7298
236.1	-8.37474	-8.39608	-8.85035	-8.95084	-10.1416	-10.2967	-9.08977	-11.1575		4.30166e-06	-19.4686	-19.5182	-20.5742	-20.8079	-23.576	-23.9366	-21.1308	-25.9376
236	-8.45413	-8.47045	-8.90977	-9.03116	-10.2409	-10.3742	-9.17708	-11.2454		4.30166e-06	-19.6532	-19.6911	-20.7124	-20.9946	-23.8068	-24.1167	-21.3338	-26.142
235.9	-8.53605	-8.54563	-8.96589	-9.1084	-10.3444	-10.4508	-9.26452	-11.3312		4.30166e-06	-19.8436	-19.8659	-20.8428	-21.1741	-24.0474	-24.2948	-21.5371	-26.3414
235.8	-8.61968	-8.62335	-9.02193	-9.18276	-10.4516	-10.5286	-9.3523	-11.4171		4.30166e-06	-20.038	-20.0465	-20.9731	-21.347	-24.2966	-24.4756	-21.7411	-26.5411
235.7	-8.70235	-8.70547	-9.07893	-9.25372	-10.5627	-10.6086	-9.44019	-11.5026		4.30166e-06	-20.2302	-20.2374	-21.1056	-21.512	-24.5549	-24.6616	-21.9454	-26.7399
235.6	-8.78223	-8.78918	-9.13755	-9.32377	-10.676	-10.6918	-9.52713	-11.5877		4.30166e-06	-20.4159	-20.432	-21.2419	-21.6748	-24.8183	-24.855	-22.1475	-26.9377
235.5	-8.85979	-8.87468	-9.19941	-9.39381	-10.7908	-10.7778	-9.61395	-11.6718		4.30166e-06	-20.5962	-20.6308	-21.3857	-21.8376	-25.0852	-25.055	-22.3494	-27.1332
235.4	-8.93715	-8.96199	-9.26681	-9.46321	-10.9067	-10.8668	-9.69976	-11.7542		4.30166e-06	-20.776	-20.8338	-21.5424	-21.999	-25.3546	-25.2619	-22.5489	-27.3248
235.3	-9.01511	-9.04806	-9.34019	-9.5309	-11.0226	-10.958	-9.78443	-11.8341		4.30166e-06	-20.9573	-21.0339	-21.713	-22.1563	-25.624	-25.4739	-22.7457	-27.5105
235.2	-9.09441	-9.13332	-9.41945	-9.59772	-11.1383	-11.0505	-9.8671	-11.91		4.30166e-06	-21.1416	-21.2321	-21.8972	-22.3116	-25.893	-25.6889	-22.9379	-27.687
235.1	-9.17545	-9.21858	-9.50119	-9.66415	-11.2538	-11.1448	-9.94799	-11.9824		4.30166e-06	-21.33	-21.4303	-22.0872	-22.4661	-26.1615	-25.9081	-23.1259	-27.8553
235	-9.25754	-9.30474	-9.58597	-9.73208	-11.3677	-11.2433	-10.0287	-12.0517		4.30166e-06	-21.5208	-21.6306	-22.2843	-22.624	-26.4263	-26.1371	-23.3135	-28.0164
234.9	-9.33864	-9.39171	-9.67373	-9.80037	-11.4796	-11.3461	-10.1092	-12.1211		4.30166e-06	-21.7094	-21.8327	-22.4883	-22.7827	-26.6864	-26.3761	-23.5007	-28.1777
234.8	-9.41874	-9.48035	-9.76378	-9.86843	-11.591	-11.4521	-10.1906	-12.1922		4.30166e-06	-21.8956	-22.0388	-22.6977	-22.941	-26.9454	-26.6225	-23.6899	-28.343
234.7	-9.4975	-9.57162	-9.8579	-9.93593	-11.7007	-11.5591	-10.2731	-12.265		4.30166e-06	-22.0787	-22.251	-22.9165	-23.0979	-27.2004	-26.8712	-23.8817	-28.5122
234.6	-9.57407	-9.665	-9.95595	-10.0034	-11.8087	-11.6663	-10.3581	-12.3403		4.30166e-06	-22.2567	-22.468	-23.1444	-23.2547	-27.4515	-27.1204	-24.0793	-28.6873
234.5	-9.64768	-9.76013	-10.0581	-10.0713	-11.9143	-11.7729	-10.4463	-12.4176		4.30166e-06	-22.4278	-22.6892	-23.3819	-23.4126	-27.697	-27.3682	-24.2843	-28.867
234.4	-9.71913	-9.8567	-10.1649	-10.1422	-12.0166	-11.8803	-10.5378	-12.496		4.30166e-06	-22.5939	-22.9137	-23.6302	-23.5774	-27.9348	-27.6179	-24.497	-29.0492
234.3	-9.78834	-9.95448	-10.2752	-10.2163	-12.1141	-11.9867	-10.6321	-12.5745		4.30166e-06	-22.7548	-23.141	-23.8866	-23.7496	-28.1614	-27.8653	-24.7162	-29.2317
234.2	-9.85779	-10.0529	-10.3885	-10.2949	-12.2078	-12.0919	-10.7301	-12.6524		4.30166e-06	-22.9162	-23.3698	-24.15	-23.9324	-28.3793	-28.1098	-24.9441	-29.4128
234.1	-9.92894	-10.1523	-10.5039	-10.3766	-12.2991	-12.197	-10.8312	-12.7287		4.30166e-06	-23.0816	-23.6009	-24.4182	-24.1223	-28.5915	-28.3541	-25.1791	-29.5902
234	-10.0026	-10.2519	-10.6207	-10.4589	-12.3882	-12.3015	-10.9346	-12.8053		4.30166e-06	-23.2529	-23.8324	-24.6897	-24.3136	-28.7986	-28.5971	-25.4195	-29.7682
233.9	-10.0775	-10.3526	-10.7385	-10.5424	-12.4765	-12.4065	-11.0402	-12.8812		4.30166e-06	-23.427	-24.0665	-24.9636	-24.5077	-29.0039	-28.8412	-25.665	-29.9447
233.8	-10.154	-10.4545	-10.8543	-10.6281	-12.5673	-12.5123	-11.1482	-12.957		4.30166e-06	-23.6048	-24.3034	-25.2328	-24.707	-29.215	-29.0871	-25.916	-30.1209
233.7	-10.2307	-10.5573	-10.9668	-10.718	-12.6596	-12.6195	-11.2594	-13.0336		4.30166e-06	-23.7831	-24.5424	-25.4943	-24.9159	-29.4295	-29.3363	-26.1745	-30.299
233.6	-10.3095	-10.6608	-11.0785	-10.8137	-12.7541	-12.7292	-11.3737	-13.1133		4.30166e-06	-23.9663	-24.783	-25.754	-25.1384	-29.6492	-29.5913	-26.4402	-30.4843
233.5	-10.3917	-10.7647	-11.1875	-10.9141	-12.8518	-12.8395	-11.4911	-13.1979		4.30166e-06	-24.1574	-25.0245	-26.0074	-25.3718	-29.8763	-29.8478	-26.7132	-30.6809
233.4	-10.4776	-10.8673	-11.2949	-11.0189	-12.9526	-12.9499	-11.6095	-13.284		4.30166e-06	-24.3571	-25.263	-26.257	-25.6154	-30.1107	-30.1044	-26.9884	-30.8811
233.3	-10.5673	-10.9679	-11.4007	-11.1277	-13.0563	-13.0593	-11.7281	-13.3681		4.30166e-06	-24.5656	-25.4969	-26.503	-25.8684	-30.3517	-30.3587	-27.2641	-31.0766
233.2	-10.66	-11.0677	-11.5043	-11.2416	-13.1633	-13.1687	-11.8469	-13.4502		4.30166e-06	-24.7811	-25.7289	-26.7438	-26.1331	-30.6005	-30.613	-27.5403	-31.2674
233.1	-10.7557	-11.1686	-11.6065	-11.3594	-13.2732	-13.2809	-11.9649	-13.5309		4.30166e-06	-25.0036	-25.9634	-26.9814	-26.407	-30.856	-30.8739	-27.8146	-31.455
233	-10.855	-11.2721	-11.7072	-11.4797	-13.3859	-13.396	-12.0811	-13.6105		4.30166e-06	-25.2344	-26.204	-27.2155	-26.6866	-31.118	-31.1414	-28.0847	-31.6401
232.9	-10.9577	-11.3771	-11.8063	-11.6008	-13.5006	-13.5125	-12.1955	-13.6892		4.30166e-06	-25.4732	-26.4481	-27.4459	-26.9682	-31.3846	-31.4123	-28.3507	-31.823
232.8	-11.0647	-11.4826	-11.9051	-11.723	-13.6195	-13.631	-12.3087	-13.7669		4.30166e-06	-25.7219	-26.6934	-27.6756	-27.2522	-31.661	-31.6877	-28.6138	-32.0037
232.7	-11.1747	-11.5885	-12.0052	-11.8451	-13.7418	-13.75	-12.4209	-13.8465		4.30166e-06	-25.9776	-26.9396	-27.9083	-27.5361	-31.9453	-31.9644	-28.8746	-32.1887
232.6	-11.2881	-11.6957	-12.1066	-11.9659	-13.8684	-13.8707	-12.5327	-13.9301		4.30166e-06	-26.2412	-27.1888	-28.144	-27.8169	-32.2396	-32.245	-29.1345	-32.3831
232.5	-11.4049	-11.8033	-12.2088	-12.087	-14.0002	-13.994	-12.6442	-14.0157		4.30166e-06	-26.5128	-27.4389	-28.3816	-28.0984	-32.546	-32.5316	-29.3937	-32.582
232.4	-11.5256	-11.9111	-12.3113	-12.209	-14.1366	-14.1182	-12.7568	-14.1035		4.30166e-06	-26.7934	-27.6895	-28.6199	-28.382	-32.8631	-32.8203	-29.6555	-32.7862
232.3	-11.652	-12.0194	-12.4167	-12.3326	-14.277	-14.244	-12.8705	-14.1936		4.30166e-06	-27.0872	-27.9413	-28.8649	-28.6694	-33.1895	-33.1128	-29.9198	-32.9956
232.2	-11.7852	-12.1288	-12.5256	-12.4559	-14.4204	-14.3716	-12.9849	-14.2876		4.30166e-06	-27.3968	-28.1956	-29.118	-28.956	-33.5228	-33.4094	-30.1858	-33.2141
232.1	-11.9226	-12.2393	-12.6386	-12.5775	-14.5639	-14.5004	-13.0995	-14.3826		4.30166e-06	-27.7163	-28.4525	-29.3807	-29.2387	-33.8564	-33.7088	-30.4522	-33.435
232	-12.0618	-12.352	-12.755	-12.6965	-14.7073	-14.6316	-13.2139	-14.4752		4.30166e-06	-28.0398	-28.7145	-29.6513	-29.5153	-34.1898	-34.0138	-30.7181	-33.6502
231.9	-12.2026	-12.4698	-12.8738	-12.8126	-14.8503	-14.7642	-13.3283	-14.5653		4.30166e-06	-28.3672	-28.9883	-29.9275	-29.7852	-34.5222	-34.3221	-30.9841	-33.8597
231.8	-12.3423	-12.5933	-12.9961	-12.927	-14.9934	-14.8978	-13.4436	-14.6547		4.30166e-06	-28.6919	-29.2754	-30.2118	-30.0512	-34.8549	-34.6326	-31.2521	-34.0675
231.7	-12.4805	-12.722	-13.1216	-13.04	-15.137	-15.0331	-13.561	-14.745		4.30166e-06	-29.0132	-29.5746	-30.5035	-30.3139	-35.1887	-34.9472	-31.525	-34.2774
231.6	-12.6177	-12.8539	-13.2509	-13.1522	-15.281	-15.1692	-13.6803	-14.8373		4.30166e-06	-29.3321	-29.8812	-30.8041	-30.5747	-35.5235	-35.2636	-31.8023	-34.492
231.5	-12.7542	-12.9867	-13.384	-13.2651	-15.4256	-15.308	-13.8007	-14.9312		4.30166e-06	-29.6495	-30.1899	-31.1135	-30.8371	-35.8596	-35.5862	-32.0822	-34.7103
231.4	-12.8882	-13.1202	-13.5207	-13.3789	-15.5713	-15.4492	-13.9214	-15.0267		4.30166e-06	-29.961	-30.5003	-31.4313	-31.1017	-36.1983	-35.9145	-32.3628	-34.9323
231.3	-13.0199	-13.254	-13.6595	-13.4943	-15.717	-15.5921	-14.0421	-15.1241		4.30166e-06	-30.2671	-30.8113	-31.754	-31.37	-36.537	-36.2467	-32.6434	-35.1587
231.2	-13.1517	-13.3888	-13.7994	-13.6132	-15.8629	-15.7377	-14.1614	-15.2223		4.30166e-06	-30.5735	-31.1247	-32.0792	-31.6464	-36.8762	-36.5851	-32.9207	-35.387
231.1	-13.2833	-13.5248	-13.9396	-13.7364	-16.0088	-15.884	-14.28	-15.32		4.30166e-06	-30.8794	-31.4409	-32.4051	-31.9328	-37.2154	-36.9252	-33.1965	-35.6141
231	-13.4127	-13.6629	-14.0783	-13.8636	-16.1537	-16.0315	-14.3986	-15.4142		4.30166e-06	-31.1803	-31.7619	-32.7276	-32.2285	-37.5522	-37.2681	-33.4722	-35.8331
230.9	-13.5398	-13.8009	-14.2152	-13.9929	-16.2966	-16.1796	-14.5169	-15.5066		4.30166e-06	-31.4757	-32.0827	-33.0458	-32.529	-37.8844	-37.6124	-33.7472	-36.0479
230.8	-13.662	-13.9392	-14.3507	-14.1227	-16.4356	-16.3274	-14.635	-15.5974		4.30166e-06	-31.7598	-32.4042	-33.3608	-32.8308	-38.2075	-37.956	-34.0217	-36.259
230.7	-13.778	-14.0788	-14.4835	-14.2528	-16.5734	-16.4748	-14.7533	-15.6858		4.30166e-06	-32.0295	-32.7287	-33.6695	-33.1332	-38.5279	-38.2987	-34.2967	-36.4645
230.6	-13.8872	-14.22	-14.6106	-14.3835	-16.7113	-16.6203	-14.872	-15.7715		4.30166e-06	-32.2833	-33.057	-33.965	-33.4371	-38.8485	-38.6369	-34.5727	-36.6637
230.5	-13.9896	-14.3609	-14.7341	-14.5151	-16.8504	-16.7628	-14.9911	-15.8557		4.30166e-06	-32.5214	-33.3845	-34.2521	-33.743	-39.1718	-38.9682	-34.8495	-36.8595
230.4	-14.0875	-14.4999	-14.8551	-14.6482	-16.9916	-16.9021	-15.1122	-15.9427		4.30166e-06	-32.749	-33.7077	-34.5334	-34.0524	-39.5001	-39.292	-35.1311	-37.0617
230.3	-14.185	-14.6362	-14.9741	-14.7823	-17.1347	-17.041	-15.2335	-16.0334		4.30166e-06	-32.9756	-34.0245	-34.81	-34.3641	-39.8327	-39.6149	-35.413	-37.2726
230.2	-14.2822	-14.7667	-15.0918	-14.9168	-17.279	-17.1787	-15.3532	-16.1262		4.30166e-06	-33.2016	-34.3279	-35.0836	-34.6768	-40.1682	-39.935	-35.6913	-37.4883
230.1	-14.3807	-14.89	-15.2077	-15.0504	-17.424	-17.3162	-15.4717	-16.2194		4.30166e-06	-33.4306	-34.6145	-35.3531	-34.9874	-40.5053	-40.2547	-35.9668	-37.7049
230	-14.4817	-15.011	-15.3203	-15.1812	-17.5665	-17.4506	-15.5897	-16.313		4.30166e-06	-33.6653	-34.8958	-35.6148	-35.2915	-40.8365	-40.5671	-36.2411	-37.9225
229.9	-14.586	-15.1317	-15.4293	-15.3087	-17.7071	-17.5822	-15.7083	-16.4067		4.30166e-06	-33.9078	-35.1764	-35.8682	-35.5879	-41.1634	-40.873	-36.5168	-38.1404
229.8	-14.6916	-15.2529	-15.5348	-15.4327	-17.8466	-17.7107	-15.828	-16.5		4.30166e-06	-34.1533	-35.4581	-36.1135	-35.8761	-41.4877	-41.1717	-36.7951	-38.3573
229.7	-14.7994	-15.3741	-15.6371	-15.5527	-17.9859	-17.8363	-15.9511	-16.592		4.30166e-06	-34.4039	-35.7399	-36.3513	-36.1551	-41.8115	-41.4637	-37.0812	-38.5711
229.6	-14.9068	-15.4962	-15.7377	-15.6676	-18.126	-17.9605	-16.076	-16.6841		4.30166e-06	-34.6536	-36.0237	-36.5851	-36.4222	-42.1372	-41.7524	-37.3716	-38.7852
229.5	-15.0129	-15.6178	-15.8378	-15.7755	-18.2662	-18.0817	-16.2027	-16.7799		4.30166e-06	-34.9002	-36.3064	-36.8178	-36.673	-42.4631	-42.0342	-37.6661	-39.0079
229.4	-15.1172	-15.7388	-15.9372	-15.8777	-18.4067	-18.2014	-16.3301	-16.8766		4.30166e-06	-35.1427	-36.5877	-37.0489	-36.9106	-42.7897	-42.3125	-37.9623	-39.2327
229.3	-15.2202	-15.8589	-16.0349	-15.9754	-18.5487	-18.3201	-16.4566	-16.9737		4.30166e-06	-35.3821	-36.8669	-37.276	-37.1377	-43.1198	-42.5884	-38.2564	-39.4585
229.2	-15.3216	-15.9772	-16.1318	-16.0719	-18.6889	-18.4384	-16.5836	-17.0705		4.30166e-06	-35.6178	-37.1419	-37.5013	-37.3621	-43.4457	-42.8634	-38.5516	-39.6835
229.1	-15.4234	-16.0916	-16.2283	-16.1675	-18.8297	-18.5564	-16.7104	-17.1691		4.30166e-06	-35.8545	-37.4078	-37.7256	-37.5843	-43.7731	-43.1377	-38.8464	-39.9127
229	-15.5268	-16.2038	-16.3242	-16.2616	-18.9695	-18.6754	-16.8366	-17.2682		4.30166e-06	-36.0949	-37.6687	-37.9486	-37.803	-44.0981	-43.4144	-39.1397	-40.1431
228.9	-15.6307	-16.3154	-16.4197	-16.3538	-19.1069	-18.7962	-16.9609	-17.3654		4.30166e-06	-36.3364	-37.9281	-38.1706	-38.0174	-44.4175	-43.6952	-39.4287	-40.369
228.8	-15.7341	-16.4284	-16.514	-16.4442	-19.2416	-18.9181	-17.084	-17.4601		4.30166e-06	-36.5768	-38.1908	-38.3898	-38.2275	-44.7306	-43.9786	-39.7149	-40.5892
228.7	-15.8378	-16.5445	-16.6071	-16.5333	-19.3743	-19.039	-17.2058	-17.553		4.30166e-06	-36.8178	-38.4607	-38.6062	-38.4347	-45.0391	-44.2596	-39.998	-40.8051
228.6	-15.9394	-16.6654	-16.7004	-16.6215	-19.5047	-19.1576	-17.3273	-17.6455		4.30166e-06	-37.054	-38.7418	-38.8231	-38.6397	-45.3422	-44.5353	-40.2805	-41.0202
228.5	-16.0383	-16.7893	-16.7944	-16.7084	-19.6329	-19.2768	-17.4491	-17.7379		4.30166e-06	-37.2839	-39.0298	-39.0416	-38.8417	-45.6402	-44.8124	-40.5636	-41.235
228.4	-16.1361	-16.9134	-16.8879	-16.7952	-19.7611	-19.3959	-17.5697	-17.8296		4.30166e-06	-37.5113	-39.3183	-39.259	-39.0435	-45.9383	-45.0893	-40.844	-41.4481
228.3	-16.232	-17.0338	-16.9821	-16.8827	-19.891	-19.5169	-17.6884	-17.921		4.30166e-06	-37.7342	-39.5982	-39.478	-39.2469	-46.2402	-45.3706	-41.1199	-41.6606
228.2	-16.3247	-17.1495	-17.077	-16.9698	-20.0207	-19.6398	-17.8033	-18.0101		4.30166e-06	-37.9497	-39.8671	-39.6986	-39.4494	-46.5418	-45.6563	-41.387	-41.8678
228.1	-16.4159	-17.2581	-17.1712	-17.0568	-20.1492	-19.7632	-17.9158	-18.0975		4.30166e-06	-38.1617	-40.1196	-39.9176	-39.6516	-46.8405	-45.9432	-41.6485	-42.0709
228	-16.5076	-17.3607	-17.2657	-17.1465	-20.276	-19.8879	-18.0267	-18.1808		4.30166e-06	-38.3749	-40.3581	-40.1373	-39.8602	-47.1352	-46.233	-41.9063	-42.2646
227.9	-16.6	-17.459	-17.3615	-17.2392	-20.4009	-20.0135	-18.1375	-18.2612		4.30166e-06	-38.5897	-40.5866	-40.36	-40.0757	-47.4256	-46.525	-42.1639	-42.4515
227.8	-16.6931	-17.5554	-17.459	-17.3351	-20.5244	-20.139	-18.2469	-18.3399		4.30166e-06	-38.8061	-40.8107	-40.5866	-40.2986	-47.7127	-46.8168	-42.4182	-42.6344
227.7	-16.7874	-17.6512	-17.5587	-17.4316	-20.6493	-20.2627	-18.3525	-18.4191		4.30166e-06	-39.0254	-41.0334	-40.8184	-40.5229	-48.0031	-47.1043	-42.6637	-42.8185
227.6	-16.8827	-17.7481	-17.663	-17.5286	-20.7734	-20.3845	-18.4552	-18.4985		4.30166e-06	-39.2469	-41.2587	-41.0609	-40.7484	-48.2915	-47.3875	-42.9025	-43.0031
227.5	-16.9794	-17.8463	-17.7716	-17.6249	-20.8969	-20.5046	-18.5544	-18.5804		4.30166e-06	-39.4717	-41.487	-41.3133	-40.9723	-48.5786	-47.6667	-43.1331	-43.1935
227.4	-17.076	-17.9449	-17.8838	-17.7212	-21.019	-20.626	-18.6501	-18.6632		4.30166e-06	-39.6963	-41.7162	-41.5741	-41.1962	-48.8625	-47.9489	-43.3555	-43.386
227.3	-17.1729	-18.0403	-17.9993	-17.8179	-21.1381	-20.7462	-18.7441	-18.7478		4.30166e-06	-39.9215	-41.938	-41.8426	-41.4209	-49.1394	-48.2283	-43.5741	-43.5827
227.2	-17.2698	-18.131	-18.1183	-17.9144	-21.2544	-20.8659	-18.8376	-18.835		4.30166e-06	-40.1468	-42.1488	-42.1193	-41.6453	-49.4097	-48.5066	-43.7914	-43.7854
227.1	-17.3677	-18.2154	-18.2374	-18.0118	-21.3698	-20.9859	-18.93	-18.9204		4.30166e-06	-40.3744	-42.345	-42.3962	-41.8717	-49.678	-48.7855	-44.0062	-43.9839
227	-17.4649	-18.2935	-18.3562	-18.1108	-21.4869	-21.1059	-19.0221	-19.0025		4.30166e-06	-40.6003	-42.5266	-42.6723	-42.1018	-49.9502	-49.0645	-44.2203	-44.1748
226.9	-17.5596	-18.367	-18.4755	-18.2102	-21.6043	-21.2258	-19.1147	-19.0815		4.30166e-06	-40.8205	-42.6974	-42.9497	-42.3329	-50.2231	-49.3432	-44.4356	-44.3584
226.8	-17.6526	-18.4419	-18.5947	-18.3093	-21.7211	-21.3426	-19.2093	-19.1582		4.30166e-06	-41.0367	-42.8715	-43.2268	-42.5633	-50.4946	-49.6148	-44.6555	-44.5367
226.7	-17.7427	-18.5206	-18.7134	-18.4077	-21.8362	-21.4562	-19.3067	-19.2354		4.30166e-06	-41.2461	-43.0545	-43.5027	-42.792	-50.7622	-49.8788	-44.8819	-44.7162
226.6	-17.8312	-18.6036	-18.832	-18.5056	-21.9493	-21.5678	-19.4055	-19.3116		4.30166e-06	-41.4519	-43.2475	-43.7784	-43.0196	-51.0251	-50.1383	-45.1116	-44.8933
226.5	-17.9183	-18.6908	-18.9496	-18.6015	-22.0617	-21.6778	-19.5047	-19.3899		4.30166e-06	-41.6543	-43.4502	-44.0518	-43.2426	-51.2864	-50.394	-45.3422	-45.0753
226.4	-18.0039	-18.7837	-19.0664	-18.695	-22.1748	-21.788	-19.6019	-19.4682		4.30166e-06	-41.8533	-43.6661	-44.3233	-43.4599	-51.5494	-50.6502	-45.5682	-45.2574
226.3	-18.0869	-18.8802	-19.1823	-18.7856	-22.2875	-21.8988	-19.6964	-19.5457		4.30166e-06	-42.0463	-43.8905	-44.5927	-43.6705	-51.8113	-50.9077	-45.7879	-45.4375
226.2	-18.1698	-18.9773	-19.2968	-18.8747	-22.3979	-22.0117	-19.7911	-19.619		4.30166e-06	-42.239	-44.1162	-44.8589	-43.8777	-52.068	-51.1702	-46.008	-45.6079
226.1	-18.2531	-19.0736	-19.4087	-18.9628	-22.5074	-22.1274	-19.8861	-19.6857		4.30166e-06	-42.4326	-44.3401	-45.1191	-44.0825	-52.3225	-51.4392	-46.2289	-45.763
226	-18.3361	-19.1692	-19.5179	-19.0525	-22.6162	-22.2453	-19.9828	-19.7459		4.30166e-06	-42.6256	-44.5623	-45.3729	-44.291	-52.5755	-51.7132	-46.4537	-45.9029
225.9	-18.4198	-19.2638	-19.623	-19.1428	-22.726	-22.3642	-20.0811	-19.8004		4.30166e-06	-42.8202	-44.7822	-45.6172	-44.5009	-52.8307	-51.9896	-46.6822	-46.0296
225.8	-18.5032	-19.3603	-19.7231	-19.2333	-22.8366	-22.4822	-20.181	-19.85		4.30166e-06	-43.0141	-45.0065	-45.8499	-44.7113	-53.0878	-52.264	-46.9144	-46.1449
225.7	-18.5859	-19.4595	-19.8194	-19.324	-22.949	-22.5983	-20.2838	-19.8951		4.30166e-06	-43.2063	-45.2371	-46.0738	-44.9222	-53.3491	-52.5339	-47.1534	-46.2498
225.6	-18.6677	-19.5626	-19.9124	-19.4129	-23.0623	-22.714	-20.3894	-19.9376		4.30166e-06	-43.3965	-45.4768	-46.29	-45.1288	-53.6125	-52.8028	-47.3989	-46.3486
225.5	-18.7491	-19.6691	-20.0021	-19.4998	-23.175	-22.8294	-20.4953	-19.9776		4.30166e-06	-43.5857	-45.7244	-46.4985	-45.3308	-53.8745	-53.0711	-47.6451	-46.4416
225.4	-18.8312	-19.7789	-20.088	-19.5856	-23.2852	-22.9463	-20.5986	-20.0166		4.30166e-06	-43.7765	-45.9796	-46.6982	-45.5303	-54.1307	-53.3428	-47.8852	-46.5322
225.3	-18.9143	-19.8898	-20.1683	-19.6697	-23.3918	-23.0659	-20.6991	-20.0542		4.30166e-06	-43.9697	-46.2375	-46.8849	-45.7258	-54.3785	-53.6209	-48.1188	-46.6196
225.2	-19	-19.9988	-20.2423	-19.7547	-23.4973	-23.1882	-20.7951	-20.0894		4.30166e-06	-44.169	-46.4908	-47.0569	-45.9234	-54.6237	-53.9052	-48.342	-46.7015
225.1	-19.0871	-20.1049	-20.3127	-19.8421	-23.6022	-23.3134	-20.8875	-20.1209		4.30166e-06	-44.3714	-46.7375	-47.2206	-46.1266	-54.8676	-54.1962	-48.5568	-46.7747
225	-19.1737	-20.2077	-20.3805	-19.9328	-23.7063	-23.4399	-20.9778	-20.1469		4.30166e-06	-44.5728	-46.9765	-47.3782	-46.3374	-55.1096	-54.4903	-48.7667	-46.8351
224.9	-19.2579	-20.3055	-20.4441	-20.0269	-23.809	-23.565	-21.0667	-20.1677		4.30166e-06	-44.7685	-47.2038	-47.526	-46.5562	-55.3483	-54.7811	-48.9734	-46.8835
224.8	-19.3411	-20.3987	-20.5013	-20.1255	-23.9087	-23.6859	-21.1562	-20.1851		4.30166e-06	-44.9619	-47.4205	-47.659	-46.7854	-55.5801	-55.0622	-49.1814	-46.9239
224.7	-19.4218	-20.4883	-20.5514	-20.2243	-24.0058	-23.8014	-21.2457	-20.2044		4.30166e-06	-45.1495	-47.6288	-47.7755	-47.0151	-55.8058	-55.3307	-49.3895	-46.9688
224.6	-19.4984	-20.5749	-20.5952	-20.3226	-24.0994	-23.913	-21.3343	-20.2283		4.30166e-06	-45.3276	-47.8301	-47.8773	-47.2436	-56.0234	-55.5901	-49.5955	-47.0244
224.5	-19.5708	-20.6591	-20.6335	-20.418	-24.1891	-24.0196	-21.4212	-20.2557		4.30166e-06	-45.4959	-48.0258	-47.9663	-47.4654	-56.232	-55.8379	-49.7975	-47.0881
224.4	-19.6399	-20.7416	-20.6682	-20.5095	-24.272	-24.1184	-21.5087	-20.2867		4.30166e-06	-45.6565	-48.2176	-48.047	-47.6781	-56.4247	-56.0676	-50.0009	-47.1601
224.3	-19.7043	-20.8205	-20.7005	-20.597	-24.3482	-24.2123	-21.5945	-20.3205		4.30166e-06	-45.8062	-48.401	-48.1221	-47.8815	-56.6018	-56.2859	-50.2003	-47.2387
224.2	-19.7655	-20.8968	-20.728	-20.6817	-24.4175	-24.3045	-21.6759	-20.3534		4.30166e-06	-45.9485	-48.5784	-48.186	-48.0784	-56.7629	-56.5002	-50.3896	-47.3152
224.1	-19.8241	-20.9684	-20.7514	-20.7646	-24.4819	-24.3942	-21.7515	-20.385		4.30166e-06	-46.0847	-48.7449	-48.2404	-48.2711	-56.9126	-56.7088	-50.5653	-47.3886
224	-19.8807	-21.0346	-20.772	-20.8451	-24.5426	-24.4789	-21.8203	-20.4152		4.30166e-06	-46.2163	-48.8988	-48.2883	-48.4582	-57.0537	-56.9057	-50.7253	-47.4588
223.9	-19.9353	-21.0961	-20.7914	-20.9254	-24.6032	-24.5592	-21.885	-20.443		4.30166e-06	-46.3432	-49.0417	-48.3334	-48.6449	-57.1946	-57.0923	-50.8757	-47.5235
223.8	-19.9841	-21.1536	-20.8115	-21.0056	-24.6653	-24.6351	-21.9467	-20.4715		4.30166e-06	-46.4567	-49.1754	-48.3801	-48.8313	-57.339	-57.2688	-51.0191	-47.5897
223.7	-20.028	-21.208	-20.8346	-21.0833	-24.7263	-24.7067	-22.009	-20.5017		4.30166e-06	-46.5587	-49.3019	-48.4338	-49.012	-57.4808	-57.4352	-51.1639	-47.6599
223.6	-20.0663	-21.2608	-20.8604	-21.1563	-24.7854	-24.774	-22.0719	-20.5328		4.30166e-06	-46.6478	-49.4246	-48.4938	-49.1817	-57.6182	-57.5917	-51.3101	-47.7322
223.5	-20.1015	-21.3129	-20.8874	-21.2224	-24.8404	-24.838	-22.1325	-20.5623		4.30166e-06	-46.7296	-49.5457	-48.5566	-49.3353	-57.746	-57.7404	-51.451	-47.8008
223.4	-20.1369	-21.3631	-20.9144	-21.2819	-24.891	-24.8983	-22.1896	-20.5939		4.30166e-06	-46.8119	-49.6624	-48.6193	-49.4736	-57.8637	-57.8806	-51.5838	-47.8743
223.3	-20.1736	-21.4128	-20.9437	-21.3332	-24.939	-24.9582	-22.2424	-20.6293		4.30166e-06	-46.8972	-49.7779	-48.6874	-49.5929	-57.9752	-58.0199	-51.7065	-47.9566
223.2	-20.2123	-21.4621	-20.9797	-21.3804	-24.9859	-25.0183	-22.2935	-20.6654		4.30166e-06	-46.9872	-49.8926	-48.7711	-49.7026	-58.0843	-58.1596	-51.8253	-48.0405
223.1	-20.2522	-21.5126	-21.0224	-21.4249	-25.0323	-25.079	-22.3429	-20.6985		4.30166e-06	-47.0799	-50.01	-48.8704	-49.8061	-58.1921	-58.3007	-51.9401	-48.1174
223	-20.2933	-21.5617	-21.0699	-21.4682	-25.0789	-25.1392	-22.391	-20.7295		4.30166e-06	-47.1755	-50.1241	-48.9808	-49.9067	-58.3005	-58.4406	-52.052	-48.1895
222.9	-20.3348	-21.6095	-21.1183	-21.5126	-25.1282	-25.2008	-22.4361	-20.7582		4.30166e-06	-47.2719	-50.2352	-49.0933	-50.01	-58.4151	-58.5838	-52.1568	-48.2562
222.8	-20.3776	-21.6565	-21.167	-21.5577	-25.1798	-25.2649	-22.4777	-20.7845		4.30166e-06	-47.3714	-50.3445	-49.2065	-50.1148	-58.535	-58.7329	-52.2535	-48.3173
222.7	-20.4216	-21.7011	-21.2187	-21.6032	-25.2331	-25.3308	-22.5164	-20.8102		4.30166e-06	-47.4737	-50.4482	-49.3267	-50.2206	-58.6589	-58.8861	-52.3435	-48.3771
222.6	-20.4658	-21.7447	-21.2729	-21.6479	-25.2886	-25.3973	-22.553	-20.8353		4.30166e-06	-47.5765	-50.5495	-49.4527	-50.3245	-58.7879	-59.0406	-52.4285	-48.4354
222.5	-20.5084	-21.7862	-21.332	-21.6939	-25.3468	-25.4631	-22.5901	-20.8608		4.30166e-06	-47.6755	-50.646	-49.5901	-50.4314	-58.9232	-59.1936	-52.5148	-48.4947
222.4	-20.5484	-21.826	-21.3949	-21.7402	-25.4026	-25.5265	-22.6292	-20.8879		4.30166e-06	-47.7685	-50.7385	-49.7363	-50.539	-59.053	-59.341	-52.6057	-48.5577
222.3	-20.59	-21.864	-21.4598	-21.788	-25.452	-25.5887	-22.669	-20.9142		4.30166e-06	-47.8652	-50.8268	-49.8872	-50.6502	-59.1678	-59.4856	-52.6982	-48.6189
222.2	-20.6334	-21.9013	-21.5238	-21.8374	-25.4951	-25.6477	-22.7068	-20.9365		4.30166e-06	-47.9661	-50.9136	-50.036	-50.765	-59.268	-59.6227	-52.7861	-48.6707
222.1	-20.6782	-21.9367	-21.5857	-21.888	-25.533	-25.7035	-22.7418	-20.9554		4.30166e-06	-48.0702	-50.9958	-50.1799	-50.8826	-59.3561	-59.7525	-52.8674	-48.7146
222	-20.722	-21.9698	-21.6468	-21.9423	-25.5682	-25.7545	-22.7737	-20.9727		4.30166e-06	-48.1721	-51.0728	-50.3219	-51.0089	-59.4379	-59.871	-52.9416	-48.7549
221.9	-20.7647	-22.0016	-21.7061	-22.0007	-25.602	-25.803	-22.8042	-20.9911		4.30166e-06	-48.2713	-51.1467	-50.4598	-51.1446	-59.5165	-59.9838	-53.0125	-48.7976
221.8	-20.8038	-22.0305	-21.7625	-22.0639	-25.6361	-25.8494	-22.8356	-21.0092		4.30166e-06	-48.3622	-51.2139	-50.5909	-51.2915	-59.5958	-60.0916	-53.0855	-48.8397
221.7	-20.8375	-22.0586	-21.8144	-22.1291	-25.6686	-25.8958	-22.8651	-21.025		4.30166e-06	-48.4406	-51.2792	-50.7115	-51.4431	-59.6713	-60.1995	-53.1541	-48.8764
221.6	-20.8668	-22.0851	-21.8593	-22.1958	-25.6981	-25.9398	-22.8921	-21.041		4.30166e-06	-48.5087	-51.3408	-50.8159	-51.5982	-59.7399	-60.3018	-53.2168	-48.9136
221.5	-20.8915	-22.1099	-21.898	-22.2607	-25.7225	-25.9825	-22.9157	-21.0562		4.30166e-06	-48.5661	-51.3985	-50.9059	-51.749	-59.7966	-60.401	-53.2717	-48.949
221.4	-20.9127	-22.131	-21.9346	-22.3253	-25.7437	-26.0224	-22.9362	-21.0702		4.30166e-06	-48.6154	-51.4475	-50.991	-51.8992	-59.8459	-60.4938	-53.3194	-48.9815
221.3	-20.931	-22.149	-21.9699	-22.3901	-25.7621	-26.0574	-22.9548	-21.0799		4.30166e-06	-48.6579	-51.4894	-51.073	-52.0499	-59.8887	-60.5752	-53.3626	-49.0041
221.2	-20.9473	-22.1654	-22.003	-22.4505	-25.7773	-26.0864	-22.9726	-21.0863		4.30166e-06	-48.6958	-51.5275	-51.15	-52.1903	-59.924	-60.6426	-53.404	-49.0189
221.1	-20.9609	-22.1806	-22.0337	-22.508	-25.7882	-26.1136	-22.9876	-21.0915		4.30166e-06	-48.7274	-51.5628	-51.2213	-52.3239	-59.9494	-60.7058	-53.4389	-49.031
221	-20.9732	-22.196	-22.0596	-22.5625	-25.7964	-26.1396	-22.9983	-21.095		4.30166e-06	-48.756	-51.5986	-51.2816	-52.4506	-59.9684	-60.7663	-53.4637	-49.0392
220.9	-20.9837	-22.2107	-22.0796	-22.613	-25.8032	-26.1644	-23.0065	-21.0931		4.30166e-06	-48.7804	-51.6328	-51.328	-52.568	-59.9842	-60.8239	-53.4828	-49.0347
220.8	-20.9915	-22.2257	-22.0951	-22.6585	-25.8109	-26.1877	-23.0105	-21.0866		4.30166e-06	-48.7986	-51.6677	-51.3641	-52.6738	-60.0021	-60.8781	-53.4921	-49.0196
220.7	-20.9946	-22.2419	-22.1071	-22.6974	-25.8214	-26.2108	-23.0108	-21.0754		4.30166e-06	-48.8058	-51.7053	-51.392	-52.7642	-60.0265	-60.9318	-53.4928	-48.9936
220.6	-20.9938	-22.2599	-22.1169	-22.7301	-25.8353	-26.2313	-23.0073	-21.0619		4.30166e-06	-48.8039	-51.7472	-51.4148	-52.8403	-60.0589	-60.9794	-53.4847	-48.9622
220.5	-20.9903	-22.2759	-22.1268	-22.7562	-25.8501	-26.2514	-23.0023	-21.0494		4.30166e-06	-48.7958	-51.7844	-51.4378	-52.9009	-60.0933	-61.0262	-53.473	-48.9332
220.4	-20.986	-22.2908	-22.1371	-22.7761	-25.8671	-26.2681	-22.9972	-21.0334		4.30166e-06	-48.7858	-51.819	-51.4617	-52.9472	-60.1328	-61.065	-53.4612	-48.896
220.3	-20.9818	-22.3061	-22.1481	-22.7893	-25.885	-26.2803	-22.992	-21.0133		4.30166e-06	-48.776	-51.8546	-51.4873	-52.9779	-60.1744	-61.0933	-53.4491	-48.8492
220.2	-20.9785	-22.32	-22.1594	-22.7966	-25.9013	-26.2846	-22.9873	-20.99		4.30166e-06	-48.7683	-51.8869	-51.5136	-52.9948	-60.2123	-61.1033	-53.4382	-48.7951
220.1	-20.9759	-22.3322	-22.1727	-22.7995	-25.9162	-26.2834	-22.9833	-20.9616		4.30166e-06	-48.7623	-51.9153	-51.5445	-53.0016	-60.2469	-61.1005	-53.4289	-48.7291
220	-20.9744	-22.343	-22.1872	-22.7985	-25.9332	-26.2753	-22.981	-20.9291		4.30166e-06	-48.7588	-51.9404	-51.5782	-52.9993	-60.2864	-61.0817	-53.4235	-48.6535
219.9	-20.9734	-22.3553	-22.2023	-22.7935	-25.9512	-26.2611	-22.9803	-20.8934		4.30166e-06	-48.7565	-51.969	-51.6133	-52.9876	-60.3283	-61.0487	-53.4219	-48.5705
219.8	-20.9724	-22.3699	-22.2181	-22.7846	-25.9696	-26.2429	-22.9816	-20.8549		4.30166e-06	-48.7542	-52.0029	-51.65	-52.9669	-60.3711	-61.0064	-53.4249	-48.481
219.7	-20.9711	-22.3857	-22.2321	-22.7735	-25.9889	-26.2221	-22.9823	-20.8152		4.30166e-06	-48.7511	-52.0396	-51.6826	-52.9411	-60.4159	-60.958	-53.4265	-48.3887
219.6	-20.9692	-22.4017	-22.2446	-22.7609	-26.0088	-26.197	-22.9838	-20.7744		4.30166e-06	-48.7467	-52.0768	-51.7116	-52.9119	-60.4622	-60.8997	-53.43	-48.2939
219.5	-20.9663	-22.4182	-22.2571	-22.748	-26.0292	-26.169	-22.9881	-20.7318		4.30166e-06	-48.74	-52.1152	-51.7407	-52.8819	-60.5096	-60.8346	-53.44	-48.1948
219.4	-20.9633	-22.433	-22.2711	-22.7348	-26.0497	-26.1352	-22.9957	-20.6893		4.30166e-06	-48.733	-52.1496	-51.7732	-52.8512	-60.5573	-60.756	-53.4577	-48.096
219.3	-20.9611	-22.4453	-22.2872	-22.7204	-26.0678	-26.0981	-23.0072	-20.6484		4.30166e-06	-48.7279	-52.1782	-51.8106	-52.8177	-60.5993	-60.6698	-53.4844	-48.001
219.2	-20.9624	-22.4543	-22.3057	-22.7052	-26.0824	-26.056	-23.0216	-20.6112		4.30166e-06	-48.7309	-52.1991	-51.8537	-52.7824	-60.6333	-60.5719	-53.5179	-47.9145
219.1	-20.9665	-22.4597	-22.324	-22.6881	-26.0939	-26.0126	-23.0378	-20.5754		4.30166e-06	-48.7404	-52.2117	-51.8962	-52.7426	-60.66	-60.471	-53.5556	-47.8313
219	-20.973	-22.4639	-22.3412	-22.671	-26.104	-25.9701	-23.0547	-20.5411		4.30166e-06	-48.7556	-52.2214	-51.9362	-52.7029	-60.6835	-60.3722	-53.5948	-47.7515
218.9	-20.9797	-22.4668	-22.3571	-22.6535	-26.1108	-25.9294	-23.0718	-20.51		4.30166e-06	-48.7711	-52.2282	-51.9731	-52.6622	-60.6993	-60.2776	-53.6346	-47.6792
218.8	-20.9862	-22.4697	-22.3707	-22.636	-26.1118	-25.8903	-23.0874	-20.4813		4.30166e-06	-48.7862	-52.2349	-52.0048	-52.6215	-60.7016	-60.1867	-53.6709	-47.6125
218.7	-20.994	-22.4717	-22.3803	-22.6191	-26.107	-25.8552	-23.0995	-20.4538		4.30166e-06	-48.8044	-52.2396	-52.0271	-52.5822	-60.6905	-60.1051	-53.699	-47.5486
218.6	-21.0031	-22.4717	-22.3867	-22.6018	-26.0976	-25.8258	-23.1088	-20.4252		4.30166e-06	-48.8255	-52.2396	-52.042	-52.542	-60.6686	-60.0368	-53.7206	-47.4821
218.5	-21.0123	-22.4709	-22.3905	-22.5871	-26.0843	-25.8038	-23.1159	-20.3956		4.30166e-06	-48.8469	-52.2377	-52.0508	-52.5078	-60.6377	-59.9856	-53.7371	-47.4133
218.4	-21.0224	-22.4674	-22.39	-22.5718	-26.0669	-25.7874	-23.1231	-20.3658		4.30166e-06	-48.8704	-52.2296	-52.0496	-52.4723	-60.5972	-59.9475	-53.7539	-47.344
218.3	-21.0329	-22.4618	-22.3849	-22.5552	-26.0465	-25.7761	-23.1276	-20.3353		4.30166e-06	-48.8948	-52.2165	-52.0378	-52.4337	-60.5498	-59.9212	-53.7643	-47.2731
218.2	-21.0424	-22.4531	-22.3762	-22.5391	-26.0235	-25.7704	-23.1282	-20.3026		4.30166e-06	-48.9169	-52.1963	-52.0175	-52.3962	-60.4964	-59.908	-53.7657	-47.1971
218.1	-21.0517	-22.4422	-22.3651	-22.5217	-25.9977	-25.7673	-23.1271	-20.2663		4.30166e-06	-48.9385	-52.171	-51.9917	-52.3558	-60.4364	-59.9008	-53.7631	-47.1127
218	-21.0605	-22.4309	-22.3511	-22.5006	-25.9657	-25.7686	-23.1245	-20.226		4.30166e-06	-48.959	-52.1447	-51.9592	-52.3067	-60.362	-59.9038	-53.7571	-47.019
217.9	-21.0689	-22.421	-22.3342	-22.4762	-25.928	-25.7746	-23.1195	-20.1833		4.30166e-06	-48.9785	-52.1217	-51.9199	-52.25	-60.2744	-59.9177	-53.7455	-46.9198
217.8	-21.0774	-22.4115	-22.3127	-22.4487	-25.8883	-25.7824	-23.112	-20.1367		4.30166e-06	-48.9982	-52.0996	-51.8699	-52.1861	-60.1821	-59.9359	-53.728	-46.8114
217.7	-21.0851	-22.4037	-22.2872	-22.4191	-25.8461	-25.794	-23.1002	-20.0866		4.30166e-06	-49.0161	-52.0815	-51.8106	-52.1173	-60.084	-59.9628	-53.7006	-46.695
217.6	-21.0916	-22.3968	-22.2589	-22.3901	-25.8013	-25.8073	-23.0884	-20.0334		4.30166e-06	-49.0313	-52.0654	-51.7449	-52.0499	-59.9798	-59.9938	-53.6732	-46.5713
217.5	-21.0963	-22.3906	-22.2273	-22.3613	-25.753	-25.8185	-23.0767	-19.9764		4.30166e-06	-49.0422	-52.051	-51.6714	-51.9829	-59.8675	-60.0198	-53.646	-46.4388
217.4	-21.1027	-22.3868	-22.1925	-22.3324	-25.7014	-25.8291	-23.066	-19.9151		4.30166e-06	-49.0571	-52.0422	-51.5905	-51.9157	-59.7476	-60.0444	-53.6211	-46.2963
217.3	-21.1091	-22.3835	-22.1543	-22.3018	-25.6518	-25.8385	-23.0574	-19.847		4.30166e-06	-49.0719	-52.0345	-51.5017	-51.8446	-59.6323	-60.0663	-53.6011	-46.138
217.2	-21.1133	-22.3807	-22.1134	-22.2714	-25.6078	-25.8479	-23.0508	-19.7719		4.30166e-06	-49.0817	-52.028	-51.4066	-51.7739	-59.53	-60.0881	-53.5858	-45.9634
217.1	-21.1151	-22.3786	-22.07	-22.2405	-25.5692	-25.8546	-23.0443	-19.6948		4.30166e-06	-49.0859	-52.0231	-51.3057	-51.7021	-59.4403	-60.1037	-53.5707	-45.7841
217	-21.1152	-22.3753	-22.0268	-22.2079	-25.5349	-25.8568	-23.0375	-19.616		4.30166e-06	-49.0861	-52.0155	-51.2053	-51.6263	-59.3605	-60.1088	-53.5549	-45.601
216.9	-21.1141	-22.3728	-21.9858	-22.174	-25.5039	-25.8546	-23.0262	-19.5373		4.30166e-06	-49.0836	-52.0096	-51.11	-51.5475	-59.2885	-60.1037	-53.5286	-45.418
216.8	-21.1116	-22.3701	-21.9498	-22.1421	-25.4746	-25.8472	-23.012	-19.4624		4.30166e-06	-49.0778	-52.0034	-51.0263	-51.4733	-59.2203	-60.0865	-53.4956	-45.2439
216.7	-21.1077	-22.3686	-21.9207	-22.1149	-25.4464	-25.8334	-22.9973	-19.3906		4.30166e-06	-49.0687	-51.9999	-50.9587	-51.4101	-59.1548	-60.0544	-53.4614	-45.077
216.6	-21.1034	-22.3659	-21.8971	-22.0934	-25.4181	-25.8139	-22.9841	-19.3227		4.30166e-06	-49.0587	-51.9936	-50.9038	-51.3601	-59.089	-60.0091	-53.4307	-44.9191
216.5	-21.1002	-22.3593	-21.8753	-22.0772	-25.3909	-25.7885	-22.9725	-19.2603		4.30166e-06	-49.0513	-51.9783	-50.8531	-51.3225	-59.0258	-59.9501	-53.4038	-44.7741
216.4	-21.0979	-22.3475	-21.8562	-22.0641	-25.3656	-25.7586	-22.9603	-19.2022		4.30166e-06	-49.0459	-51.9508	-50.8087	-51.292	-58.9669	-59.8805	-53.3754	-44.639
216.3	-21.0947	-22.3303	-21.8402	-22.0547	-25.3418	-25.7239	-22.9476	-19.148		4.30166e-06	-49.0385	-51.9108	-50.7715	-51.2702	-58.9116	-59.7999	-53.3459	-44.513
216.2	-21.089	-22.3076	-21.8282	-22.0507	-25.3205	-25.6873	-22.9367	-19.0955		4.30166e-06	-49.0252	-51.8581	-50.7436	-51.2609	-58.8621	-59.7148	-53.3205	-44.391
216.1	-21.0812	-22.2819	-21.8191	-22.0504	-25.3014	-25.649	-22.9265	-19.0441		4.30166e-06	-49.0071	-51.7983	-50.7225	-51.2602	-58.8177	-59.6258	-53.2968	-44.2715
216	-21.0711	-22.2551	-21.8113	-22.0508	-25.2843	-25.6087	-22.9159	-18.9916		4.30166e-06	-48.9836	-51.736	-50.7043	-51.2611	-58.778	-59.5321	-53.2722	-44.1494
215.9	-21.0574	-22.2248	-21.8049	-22.0521	-25.2686	-25.5673	-22.9038	-18.9386		4.30166e-06	-48.9518	-51.6656	-50.6895	-51.2641	-58.7415	-59.4358	-53.244	-44.0262
215.8	-21.0423	-22.191	-21.8027	-22.0558	-25.2502	-25.5267	-22.8899	-18.885		4.30166e-06	-48.9167	-51.587	-50.6843	-51.2727	-58.6987	-59.3415	-53.2117	-43.9016
215.7	-21.0261	-22.1522	-21.806	-22.0604	-25.2291	-25.4851	-22.876	-18.8316		4.30166e-06	-48.879	-51.4968	-50.692	-51.2834	-58.6496	-59.2447	-53.1794	-43.7775
215.6	-21.0105	-22.1104	-21.8158	-22.064	-25.204	-25.441	-22.8607	-18.7761		4.30166e-06	-48.8427	-51.3996	-50.7148	-51.2918	-58.5913	-59.1422	-53.1439	-43.6485
215.5	-20.9956	-22.0681	-21.8309	-22.066	-25.1725	-25.3954	-22.8457	-18.7176		4.30166e-06	-48.8081	-51.3013	-50.7499	-51.2964	-58.5181	-59.0362	-53.109	-43.5125
215.4	-20.9814	-22.0236	-21.8489	-22.0696	-25.1359	-25.3508	-22.8339	-18.6547		4.30166e-06	-48.7751	-51.1979	-50.7917	-51.3048	-58.433	-58.9325	-53.0816	-43.3662
215.3	-20.9691	-21.9763	-21.8647	-22.0734	-25.0952	-25.3067	-22.8269	-18.5883		4.30166e-06	-48.7465	-51.0879	-50.8285	-51.3136	-58.3384	-58.83	-53.0653	-43.2119
215.2	-20.9578	-21.9252	-21.8772	-22.0729	-25.0526	-25.2645	-22.8255	-18.517		4.30166e-06	-48.7202	-50.9691	-50.8575	-51.3125	-58.2393	-58.7319	-53.062	-43.0461
215.1	-20.9464	-21.8732	-21.8858	-22.0656	-25.0095	-25.2229	-22.8274	-18.4406		4.30166e-06	-48.6937	-50.8482	-50.8775	-51.2955	-58.1391	-58.6352	-53.0664	-42.8685
215	-20.9357	-21.8234	-21.8929	-22.052	-24.9653	-25.1838	-22.8314	-18.3571		4.30166e-06	-48.6688	-50.7325	-50.894	-51.2639	-58.0364	-58.5443	-53.0757	-42.6744
214.9	-20.9247	-21.778	-21.8985	-22.0361	-24.9217	-25.146	-22.8356	-18.2677		4.30166e-06	-48.6433	-50.6269	-50.907	-51.2269	-57.935	-58.4564	-53.0855	-42.4666
214.8	-20.9147	-21.7405	-21.9052	-22.0171	-24.8766	-25.1081	-22.8407	-18.1705		4.30166e-06	-48.62	-50.5397	-50.9226	-51.1828	-57.8302	-58.3683	-53.0974	-42.2406
214.7	-20.9046	-21.7099	-21.912	-21.9965	-24.8326	-25.0703	-22.8466	-18.0671		4.30166e-06	-48.5965	-50.4686	-50.9384	-51.1349	-57.7279	-58.2805	-53.1111	-42.0003
214.6	-20.8969	-21.6855	-21.9192	-21.9761	-24.7888	-25.0333	-22.8519	-17.9608		4.30166e-06	-48.5786	-50.4119	-50.9552	-51.0874	-57.6261	-58.1945	-53.1234	-41.7531
214.5	-20.8941	-21.6653	-21.9278	-21.9582	-24.7451	-24.9944	-22.8568	-17.8524		4.30166e-06	-48.5721	-50.3649	-50.9752	-51.0458	-57.5245	-58.104	-53.1348	-41.5011
214.4	-20.8948	-21.6477	-21.9388	-21.944	-24.7008	-24.9537	-22.8624	-17.7431		4.30166e-06	-48.5738	-50.324	-51.0007	-51.0128	-57.4215	-58.0094	-53.1478	-41.2471
214.3	-20.8981	-21.6334	-21.9509	-21.9336	-24.6588	-24.9103	-22.8684	-17.6329		4.30166e-06	-48.5814	-50.2908	-51.0289	-50.9886	-57.3239	-57.9085	-53.1618	-40.9909
214.2	-20.9042	-21.6263	-21.9642	-21.9257	-24.6191	-24.8627	-22.8723	-17.5221		4.30166e-06	-48.5956	-50.2743	-51.0598	-50.9703	-57.2316	-57.7979	-53.1708	-40.7333
214.1	-20.9098	-21.6244	-21.9773	-21.9197	-24.5821	-24.8103	-22.8777	-17.4141		4.30166e-06	-48.6086	-50.2698	-51.0902	-50.9563	-57.1456	-57.6761	-53.1834	-40.4822
214	-20.9138	-21.6286	-21.9874	-21.9181	-24.5473	-24.7533	-22.8815	-17.3084		4.30166e-06	-48.6179	-50.2796	-51.1137	-50.9526	-57.0647	-57.5435	-53.1922	-40.2365
213.9	-20.9168	-21.6374	-21.9937	-21.919	-24.5156	-24.6906	-22.884	-17.2042		4.30166e-06	-48.6249	-50.3001	-51.1284	-50.9547	-56.991	-57.3978	-53.198	-39.9943
213.8	-20.9183	-21.6511	-22.0008	-21.9204	-24.4875	-24.6229	-22.884	-17.0959		4.30166e-06	-48.6284	-50.3319	-51.1449	-50.958	-56.9256	-57.2404	-53.198	-39.7425
213.7	-20.9172	-21.6728	-22.0103	-21.9237	-24.4616	-24.5495	-22.8805	-16.9846		4.30166e-06	-48.6258	-50.3824	-51.1669	-50.9656	-56.8654	-57.0698	-53.1899	-39.4838
213.6	-20.9136	-21.7016	-22.0235	-21.9315	-24.4356	-24.4744	-22.8729	-16.871		4.30166e-06	-48.6175	-50.4493	-51.1976	-50.9838	-56.805	-56.8952	-53.1722	-39.2197
213.5	-20.9078	-21.7365	-22.0405	-21.9452	-24.4105	-24.3959	-22.8605	-16.7575		4.30166e-06	-48.604	-50.5304	-51.2371	-51.0156	-56.7466	-56.7127	-53.1434	-38.9559
213.4	-20.902	-21.7742	-22.0602	-21.9645	-24.3862	-24.3161	-22.8454	-16.6442		4.30166e-06	-48.5905	-50.6181	-51.2829	-51.0605	-56.6902	-56.5272	-53.1083	-38.6925
213.3	-20.8968	-21.8089	-22.0819	-21.9891	-24.3642	-24.2359	-22.8313	-16.533		4.30166e-06	-48.5784	-50.6988	-51.3334	-51.1177	-56.639	-56.3408	-53.0755	-38.434
213.2	-20.895	-21.8404	-22.1069	-22.0152	-24.34	-24.1525	-22.8213	-16.4222		4.30166e-06	-48.5742	-50.772	-51.3915	-51.1783	-56.5828	-56.1469	-53.0523	-38.1764
213.1	-20.8946	-21.8684	-22.1316	-22.0409	-24.3161	-24.0661	-22.8149	-16.3126		4.30166e-06	-48.5733	-50.8371	-51.4489	-51.2381	-56.5272	-55.946	-53.0374	-37.9216
213	-20.8946	-21.8946	-22.1555	-22.0654	-24.2928	-23.9784	-22.8129	-16.2032		4.30166e-06	-48.5733	-50.898	-51.5045	-51.295	-56.473	-55.7422	-53.0327	-37.6673
212.9	-20.8934	-21.9204	-22.179	-22.0875	-24.2718	-23.8875	-22.8129	-16.0916		4.30166e-06	-48.5705	-50.958	-51.5591	-51.3464	-56.4242	-55.5308	-53.0327	-37.4078
212.8	-20.8906	-21.9452	-22.1994	-22.1059	-24.2494	-23.7938	-22.8134	-15.9795		4.30166e-06	-48.564	-51.0156	-51.6065	-51.3892	-56.3721	-55.313	-53.0339	-37.1473
212.7	-20.8863	-21.9668	-22.2162	-22.1206	-24.2264	-23.7004	-22.8161	-15.8633		4.30166e-06	-48.554	-51.0658	-51.6456	-51.4234	-56.3187	-55.0959	-53.0402	-36.8771
212.6	-20.8835	-21.9862	-22.2297	-22.1349	-24.2012	-23.6112	-22.8228	-15.7414		4.30166e-06	-48.5475	-51.1109	-51.677	-51.4566	-56.2601	-54.8885	-53.0557	-36.5937
212.5	-20.8833	-22.0011	-22.2409	-22.1489	-24.1747	-23.5255	-22.8331	-15.6162		4.30166e-06	-48.547	-51.1456	-51.703	-51.4891	-56.1985	-54.6893	-53.0797	-36.3027
212.4	-20.8851	-22.0132	-22.2528	-22.1629	-24.1454	-23.4445	-22.8457	-15.488		4.30166e-06	-48.5512	-51.1737	-51.7307	-51.5217	-56.1304	-54.501	-53.109	-36.0047
212.3	-20.8902	-22.0218	-22.2648	-22.1787	-24.111	-23.368	-22.8626	-15.3617		4.30166e-06	-48.5631	-51.1937	-51.7586	-51.5584	-56.0504	-54.3232	-53.1483	-35.7111
212.2	-20.8994	-22.0272	-22.2754	-22.1965	-24.0714	-23.2952	-22.8859	-15.2379		4.30166e-06	-48.5845	-51.2062	-51.7832	-51.5998	-55.9583	-54.1539	-53.2024	-35.4233
212.1	-20.9124	-22.0309	-22.2831	-22.2133	-24.0279	-23.2232	-22.9137	-15.117		4.30166e-06	-48.6147	-51.2148	-51.8011	-51.6389	-55.8572	-53.9866	-53.2671	-35.1422
212	-20.9277	-22.0326	-22.2879	-22.2295	-23.9807	-23.1506	-22.946	-14.9977		4.30166e-06	-48.6502	-51.2188	-51.8123	-51.6765	-55.7475	-53.8178	-53.3421	-34.8649
211.9	-20.9462	-22.0332	-22.2892	-22.2435	-23.9301	-23.0772	-22.9825	-14.8782		4.30166e-06	-48.6933	-51.2202	-51.8153	-51.7091	-55.6299	-53.6471	-53.427	-34.5871
211.8	-20.9689	-22.036	-22.2864	-22.2556	-23.8734	-23.0034	-23.0203	-14.7596		4.30166e-06	-48.746	-51.2267	-51.8088	-51.7372	-55.4981	-53.4756	-53.5149	-34.3114
211.7	-20.9917	-22.042	-22.2781	-22.2674	-23.8108	-22.9265	-23.055	-14.6419		4.30166e-06	-48.799	-51.2406	-51.7895	-51.7646	-55.3525	-53.2968	-53.5955	-34.0378
211.6	-21.0129	-22.0503	-22.2681	-22.2787	-23.7425	-22.848	-23.0861	-14.5223		4.30166e-06	-48.8483	-51.2599	-51.7662	-51.7909	-55.1938	-53.1143	-53.6678	-33.7597
211.5	-21.0324	-22.0628	-22.2592	-22.2895	-23.6684	-22.7725	-23.1116	-14.403		4.30166e-06	-48.8936	-51.289	-51.7456	-51.816	-55.0215	-52.9388	-53.7271	-33.4824
211.4	-21.053	-22.0799	-22.2536	-22.3	-23.5875	-22.7007	-23.1341	-14.284		4.30166e-06	-48.9415	-51.3287	-51.7325	-51.8404	-54.8334	-52.7719	-53.7794	-33.2058
211.3	-21.0757	-22.1012	-22.2514	-22.3112	-23.4995	-22.6318	-23.1562	-14.163		4.30166e-06	-48.9943	-51.3783	-51.7274	-51.8664	-54.6289	-52.6117	-53.8308	-32.9245
211.2	-21.0987	-22.1267	-22.2523	-22.3234	-23.4048	-22.5625	-23.1785	-14.0422		4.30166e-06	-49.0478	-51.4375	-51.7295	-51.8948	-54.4087	-52.4506	-53.8826	-32.6436
211.1	-21.1208	-22.1575	-22.2566	-22.3379	-23.3057	-22.4919	-23.1985	-13.9228		4.30166e-06	-49.0991	-51.5091	-51.7395	-51.9285	-54.1783	-52.2865	-53.9291	-32.3661
211	-21.1417	-22.1934	-22.2654	-22.3549	-23.2049	-22.42	-23.2175	-13.8071		4.30166e-06	-49.1477	-51.5926	-51.76	-51.968	-53.944	-52.1194	-53.9733	-32.0971
210.9	-21.1618	-22.2333	-22.278	-22.3745	-23.1043	-22.345	-23.2347	-13.694		4.30166e-06	-49.1945	-51.6853	-51.7893	-52.0136	-53.7101	-51.945	-54.0133	-31.8342
210.8	-21.1788	-22.279	-22.2915	-22.3948	-23.0079	-22.2689	-23.2514	-13.5817		4.30166e-06	-49.234	-51.7916	-51.8206	-52.0608	-53.486	-51.7681	-54.0521	-31.5731
210.7	-21.1938	-22.3259	-22.3068	-22.4178	-22.9149	-22.1924	-23.2642	-13.4723		4.30166e-06	-49.2688	-51.9006	-51.8562	-52.1143	-53.2699	-51.5903	-54.0819	-31.3188
210.6	-21.2066	-22.3722	-22.3266	-22.4438	-22.8261	-22.1146	-23.2737	-13.3655		4.30166e-06	-49.2986	-52.0082	-51.9022	-52.1747	-53.0634	-51.4094	-54.1039	-31.0705
210.5	-21.2198	-22.4171	-22.3513	-22.47	-22.7406	-22.0349	-23.2825	-13.2575		4.30166e-06	-49.3293	-52.1126	-51.9597	-52.2356	-52.8647	-51.2241	-54.1244	-30.8195
210.4	-21.2322	-22.462	-22.3802	-22.4964	-22.6588	-21.9542	-23.2918	-13.1516		4.30166e-06	-49.3581	-52.217	-52.0268	-52.297	-52.6745	-51.0365	-54.146	-30.5733
210.3	-21.2422	-22.5074	-22.4131	-22.5225	-22.5852	-21.8728	-23.3007	-13.0443		4.30166e-06	-49.3814	-52.3225	-52.1033	-52.3576	-52.5034	-50.8473	-54.1667	-30.3238
210.2	-21.2491	-22.5528	-22.451	-22.5471	-22.5221	-21.7918	-23.3105	-12.9373		4.30166e-06	-49.3974	-52.4281	-52.1914	-52.4148	-52.3567	-50.659	-54.1895	-30.0751
210.1	-21.2586	-22.5984	-22.492	-22.5712	-22.468	-21.7093	-23.3227	-12.8262		4.30166e-06	-49.4195	-52.5341	-52.2867	-52.4709	-52.231	-50.4672	-54.2179	-29.8168
210	-21.2716	-22.6438	-22.5305	-22.5936	-22.4214	-21.6238	-23.3389	-12.7093		4.30166e-06	-49.4497	-52.6396	-52.3762	-52.5229	-52.1226	-50.2685	-54.2555	-29.5451
209.9	-21.2828	-22.6888	-22.5625	-22.6167	-22.3816	-21.5344	-23.3561	-12.5866		4.30166e-06	-49.4757	-52.7442	-52.4506	-52.5766	-52.0301	-50.0606	-54.2955	-29.2598
209.8	-21.2909	-22.7302	-22.5881	-22.6434	-22.3502	-21.4406	-23.3734	-12.4586		4.30166e-06	-49.4946	-52.8405	-52.5101	-52.6387	-51.9571	-49.8426	-54.3357	-28.9623
209.7	-21.2965	-22.7682	-22.61	-22.6745	-22.3227	-21.3431	-23.3877	-12.3275		4.30166e-06	-49.5076	-52.9288	-52.5611	-52.711	-51.8932	-49.6159	-54.369	-28.6575
209.6	-21.2981	-22.8004	-22.6296	-22.7078	-22.2992	-21.2435	-23.3985	-12.1948		4.30166e-06	-49.5113	-53.0037	-52.6066	-52.7884	-51.8385	-49.3844	-54.3941	-28.349
209.5	-21.2997	-22.8261	-22.6484	-22.7424	-22.2773	-21.1419	-23.4092	-12.0588		4.30166e-06	-49.515	-53.0634	-52.6503	-52.8688	-51.7876	-49.1482	-54.4189	-28.0329
209.4	-21.3007	-22.8444	-22.6666	-22.774	-22.2533	-21.0373	-23.422	-11.919		4.30166e-06	-49.5174	-53.106	-52.6926	-52.9423	-51.7318	-48.905	-54.4487	-27.7079
209.3	-21.301	-22.8528	-22.6853	-22.8004	-22.2254	-20.9271	-23.4349	-11.7764		4.30166e-06	-49.518	-53.1255	-52.7361	-53.0037	-51.667	-48.6488	-54.4787	-27.3764
209.2	-21.3015	-22.8539	-22.7014	-22.8188	-22.1928	-20.8102	-23.4489	-11.6264		4.30166e-06	-49.5192	-53.128	-52.7735	-53.0464	-51.5912	-48.3771	-54.5112	-27.0277
209.1	-21.3026	-22.8511	-22.7138	-22.8312	-22.1555	-20.6872	-23.4637	-11.4652		4.30166e-06	-49.5218	-53.1215	-52.8024	-53.0753	-51.5045	-48.0912	-54.5456	-26.6529
209	-21.3039	-22.8475	-22.7208	-22.8384	-22.1107	-20.5579	-23.4797	-11.2957		4.30166e-06	-49.5248	-53.1132	-52.8186	-53.092	-51.4003	-47.7906	-54.5828	-26.2589
208.9	-21.3028	-22.8419	-22.7243	-22.8425	-22.0556	-20.4241	-23.4954	-11.1139		4.30166e-06	-49.5222	-53.1001	-52.8268	-53.1015	-51.2723	-47.4795	-54.6193	-25.8363
208.8	-21.2977	-22.8303	-22.7234	-22.8474	-21.9865	-20.2872	-23.5093	-10.9194		4.30166e-06	-49.5104	-53.0732	-52.8247	-53.1129	-51.1116	-47.1613	-54.6516	-25.3841
208.7	-21.292	-22.8118	-22.7162	-22.8533	-21.9022	-20.1459	-23.5211	-10.7079		4.30166e-06	-49.4971	-53.0302	-52.8079	-53.1267	-50.9156	-46.8328	-54.6791	-24.8925
208.6	-21.2841	-22.7847	-22.7036	-22.8589	-21.7988	-19.9989	-23.5317	-10.4859		4.30166e-06	-49.4788	-52.9672	-52.7786	-53.1397	-50.6753	-46.4911	-54.7037	-24.3764
208.5	-21.2687	-22.7468	-22.6874	-22.8663	-21.6776	-19.8445	-23.5396	-10.2559		4.30166e-06	-49.443	-52.8791	-52.741	-53.1569	-50.3935	-46.1321	-54.7221	-23.8417
208.4	-21.2463	-22.6977	-22.6711	-22.8725	-21.5421	-19.6831	-23.5453	-10.0207		4.30166e-06	-49.3909	-52.7649	-52.7031	-53.1713	-50.0785	-45.7569	-54.7353	-23.2949
208.3	-21.2178	-22.6419	-22.6579	-22.8743	-21.3931	-19.5146	-23.547	-9.78341		4.30166e-06	-49.3246	-52.6352	-52.6724	-53.1755	-49.7322	-45.3652	-54.7393	-22.7433
208.2	-21.1868	-22.5798	-22.6432	-22.8673	-21.2332	-19.3362	-23.5467	-9.54223		4.30166e-06	-49.2526	-52.4909	-52.6382	-53.1592	-49.3604	-44.9505	-54.7386	-22.1826
208.1	-21.156	-22.5135	-22.6247	-22.8514	-21.0621	-19.1456	-23.5448	-9.29754		4.30166e-06	-49.181	-52.3367	-52.5952	-53.1222	-48.9627	-44.5074	-54.7342	-21.6138
208	-21.1246	-22.4401	-22.5983	-22.8255	-20.8795	-18.9424	-23.5402	-9.04439		4.30166e-06	-49.108	-52.1661	-52.5339	-53.062	-48.5382	-44.0351	-54.7235	-21.0253
207.9	-21.0945	-22.3627	-22.5619	-22.7931	-20.6867	-18.7287	-23.5308	-8.78286		4.30166e-06	-49.038	-51.9862	-52.4492	-52.9867	-48.09	-43.5383	-54.7016	-20.4174
207.8	-21.0642	-22.2832	-22.5159	-22.7552	-20.4849	-18.5032	-23.5147	-8.51188		4.30166e-06	-48.9676	-51.8013	-52.3423	-52.8986	-47.6209	-43.0141	-54.6642	-19.7874
207.7	-21.0305	-22.2049	-22.461	-22.7117	-20.2757	-18.2663	-23.4905	-8.23348		4.30166e-06	-48.8892	-51.6193	-52.2147	-52.7975	-47.1346	-42.4633	-54.6079	-19.1402
207.6	-20.9935	-22.1267	-22.3958	-22.6653	-20.0528	-18.0197	-23.4584	-7.95035		4.30166e-06	-48.8032	-51.4375	-52.0631	-52.6896	-46.6164	-41.8901	-54.5333	-18.482
207.5	-20.9507	-22.0433	-22.3204	-22.6169	-19.8169	-17.7628	-23.4169	-7.66461		4.30166e-06	-48.7037	-51.2437	-51.8878	-52.5771	-46.068	-41.2929	-54.4368	-17.8178
207.4	-20.9029	-21.9506	-22.2367	-22.565	-19.5705	-17.4902	-23.3645	-7.37794		4.30166e-06	-48.5926	-51.0282	-51.6933	-52.4564	-45.4952	-40.6591	-54.315	-17.1514
207.3	-20.8508	-21.853	-22.1435	-22.5049	-19.3191	-17.2003	-23.3014	-7.09304		4.30166e-06	-48.4715	-50.8013	-51.4766	-52.3167	-44.9108	-39.9852	-54.1683	-16.4891
207.2	-20.7939	-21.748	-22.0422	-22.4349	-19.0649	-16.8942	-23.2284	-6.82047		4.30166e-06	-48.3392	-50.5572	-51.2411	-52.154	-44.3198	-39.2736	-53.9986	-15.8554
207.1	-20.7302	-21.6363	-21.9333	-22.357	-18.8108	-16.5728	-23.1418	-6.56225		4.30166e-06	-48.1911	-50.2975	-50.9879	-51.9729	-43.7291	-38.5265	-53.7973	-15.2551
207	-20.6614	-21.518	-21.8191	-22.2702	-18.5557	-16.2381	-23.0453	-6.31661		4.30166e-06	-48.0312	-50.0225	-50.7225	-51.7711	-43.1361	-37.7484	-53.573	-14.6841
206.9	-20.5895	-21.3978	-21.6972	-22.175	-18.2968	-15.8913	-22.9389	-6.07859		4.30166e-06	-47.864	-49.7431	-50.4391	-51.5498	-42.5342	-36.9422	-53.3256	-14.1308
206.8	-20.5155	-21.2771	-21.568	-22.0715	-18.0316	-15.5329	-22.8218	-5.84654		4.30166e-06	-47.692	-49.4625	-50.1387	-51.3092	-41.9177	-36.1091	-53.0534	-13.5913
206.7	-20.436	-21.1508	-21.4336	-21.9618	-17.7605	-15.1645	-22.6945	-5.62046		4.30166e-06	-47.5072	-49.1689	-49.8263	-51.0542	-41.2875	-35.2526	-52.7575	-13.0658
206.6	-20.3492	-21.0173	-21.2954	-21.8446	-17.4836	-14.7861	-22.5596	-5.39571		4.30166e-06	-47.3054	-48.8585	-49.505	-50.7817	-40.6438	-34.373	-52.4439	-12.5433
206.5	-20.2524	-20.8774	-21.1558	-21.7188	-17.2001	-14.3994	-22.4178	-5.17563		4.30166e-06	-47.0804	-48.5333	-49.1805	-50.4893	-39.9848	-33.474	-52.1143	-12.0317
206.4	-20.1414	-20.7295	-21.0124	-21.5806	-16.9117	-14.0037	-22.27	-4.95875		4.30166e-06	-46.8223	-48.1895	-48.8471	-50.168	-39.3143	-32.5541	-51.7707	-11.5275
206.3	-20.0177	-20.577	-20.866	-21.4328	-16.62	-13.6009	-22.113	-4.74681		4.30166e-06	-46.5348	-47.835	-48.5068	-49.8244	-38.6362	-31.6178	-51.4057	-11.0348
206.2	-19.8824	-20.4179	-20.718	-21.2769	-16.3211	-13.1909	-21.9471	-4.53747		4.30166e-06	-46.2203	-47.4651	-48.1628	-49.462	-37.9414	-30.6646	-51.02	-10.5482
206.1	-19.7355	-20.2524	-20.5706	-21.1103	-16.022	-12.7717	-21.7719	-4.32881		4.30166e-06	-45.8788	-47.0804	-47.8201	-49.0747	-37.2461	-29.6901	-50.6127	-10.0631
206	-19.5755	-20.0815	-20.4237	-20.934	-15.7254	-12.3451	-21.5863	-4.11874		4.30166e-06	-45.5068	-46.6831	-47.4786	-48.6649	-36.5566	-28.6984	-50.1813	-9.57476
205.9	-19.4059	-19.9093	-20.2769	-20.7451	-15.4335	-11.9146	-21.3932	-3.90598		4.30166e-06	-45.1125	-46.2828	-47.1373	-48.2258	-35.878	-27.6977	-49.7324	-9.08016
205.8	-19.2266	-19.7368	-20.1307	-20.5451	-15.1416	-11.4829	-21.1937	-3.69596		4.30166e-06	-44.6957	-45.8818	-46.7975	-47.7608	-35.1994	-26.6941	-49.2686	-8.59193
205.7	-19.0342	-19.5646	-19.9809	-20.3368	-14.8439	-11.0513	-20.9859	-3.48028		4.30166e-06	-44.2485	-45.4815	-46.4492	-47.2766	-34.5073	-25.6908	-48.7855	-8.09054
205.6	-18.8301	-19.3917	-19.8265	-20.1214	-14.5358	-10.6183	-20.7706	-3.25306		4.30166e-06	-43.774	-45.0795	-46.0903	-46.7759	-33.7911	-24.6842	-48.285	-7.56233
205.5	-18.6152	-19.2198	-19.6666	-19.8987	-14.2171	-10.1842	-20.5484	-3.01208		4.30166e-06	-43.2744	-44.6799	-45.7186	-46.2581	-33.0502	-23.675	-47.7685	-7.00213
205.4	-18.3903	-19.0457	-19.5008	-19.6648	-13.886	-9.74802	-20.3186	-2.75796		4.30166e-06	-42.7516	-44.2752	-45.3332	-45.7144	-32.2805	-22.661	-47.2343	-6.41138
205.3	-18.1573	-18.8647	-19.3272	-19.4215	-13.5476	-9.30908	-20.083	-2.49033		4.30166e-06	-42.2099	-43.8544	-44.9296	-45.1488	-31.4939	-21.6406	-46.6866	-5.78922
205.2	-17.9182	-18.6767	-19.1431	-19.1712	-13.2029	-8.86739	-19.8405	-2.20924		4.30166e-06	-41.6541	-43.4174	-44.5016	-44.5669	-30.6925	-20.6139	-46.1228	-5.13578
205.1	-17.6762	-18.4797	-18.9458	-18.9162	-12.8514	-8.42192	-19.5897	-1.91661		4.30166e-06	-41.0915	-42.9594	-44.043	-43.9741	-29.8754	-19.5783	-45.5398	-4.45551
205	-17.4321	-18.278	-18.7342	-18.6584	-12.4889	-7.97296	-19.3292	-1.60766		4.30166e-06	-40.5241	-42.4905	-43.5511	-43.3748	-29.0327	-18.5346	-44.9342	-3.7373
204.9	-17.1863	-18.0728	-18.5109	-18.4012	-12.116	-7.52051	-19.0593	-1.28772		4.30166e-06	-39.9527	-42.0135	-43.032	-42.7769	-28.1658	-17.4828	-44.3068	-2.99354
204.8	-16.9396	-17.8633	-18.2763	-18.146	-11.7325	-7.06821	-18.7828	-0.957167		4.30166e-06	-39.3792	-41.5265	-42.4866	-42.1837	-27.2743	-16.4313	-43.664	-2.22511
204.7	-16.6925	-17.6471	-18.0302	-17.8952	-11.3408	-6.61427	-18.5005	-0.618691		4.30166e-06	-38.8048	-41.0239	-41.9145	-41.6006	-26.3638	-15.3761	-43.0078	-1.43826
204.6	-16.4445	-17.4193	-17.7709	-17.6449	-10.9403	-6.16034	-18.2173	-0.272979		4.30166e-06	-38.2282	-40.4943	-41.3117	-41.0188	-25.4327	-14.3208	-42.3494	-0.634589
204.5	-16.1945	-17.1772	-17.4992	-17.3934	-10.5287	-5.70666	-17.9337	0.07492		4.30166e-06	-37.6471	-39.9315	-40.6801	-40.4341	-24.4759	-13.2662	-41.6901	0.174165
204.4	-15.9423	-16.9187	-17.2113	-17.1416	-10.0999	-5.25656	-17.6492	0.422301		4.30166e-06	-37.0608	-39.3306	-40.0108	-39.8488	-23.4791	-12.2198	-41.0288	0.981715
204.3	-15.6896	-16.6414	-16.9072	-16.8881	-9.65388	-4.80368	-17.3616	0.774338		4.30166e-06	-36.4733	-38.686	-39.3039	-39.2595	-22.4422	-11.167	-40.3602	1.80009
204.2	-15.4363	-16.3487	-16.588	-16.633	-9.19292	-4.34866	-17.0704	1.13164		4.30166e-06	-35.8845	-38.0055	-38.5618	-38.6664	-21.3706	-10.1093	-39.6832	2.6307
204.1	-15.1861	-16.0396	-16.2586	-16.3738	-8.72202	-3.89142	-16.7759	1.4928		4.30166e-06	-35.3029	-37.287	-37.7961	-38.0639	-20.2759	-9.04631	-38.9986	3.47029
204	-14.9404	-15.714	-15.9223	-16.111	-8.24885	-3.43433	-16.48	1.85732		4.30166e-06	-34.7317	-36.5301	-37.0143	-37.4529	-19.176	-7.98372	-38.3108	4.31768
203.9	-14.6969	-15.3748	-15.5781	-15.849	-7.77684	-2.97659	-16.1823	2.2216		4.30166e-06	-34.1656	-35.7415	-36.2141	-36.8439	-18.0787	-6.91962	-37.6187	5.16451
203.8	-14.4528	-15.0223	-15.2236	-15.5854	-7.3043	-2.51696	-15.8833	2.58562		4.30166e-06	-33.5982	-34.9221	-35.39	-36.2311	-16.9802	-5.85113	-36.9236	6.01074
203.7	-14.2051	-14.6621	-14.8629	-15.3195	-6.82949	-2.05751	-15.5852	2.94593		4.30166e-06	-33.0223	-34.0847	-34.5515	-35.613	-15.8764	-4.78306	-36.2306	6.84835
203.6	-13.9483	-14.2956	-14.4972	-15.0508	-6.35045	-1.59916	-15.2838	3.3014		4.30166e-06	-32.4254	-33.2327	-33.7014	-34.9883	-14.7628	-3.71754	-35.53	7.6747
203.5	-13.6838	-13.925	-14.127	-14.7762	-5.8715	-1.13984	-14.9836	3.64913		4.30166e-06	-31.8105	-32.3712	-32.8408	-34.35	-13.6494	-2.64977	-34.8321	8.48307
203.4	-13.4124	-13.5529	-13.7532	-14.4925	-5.39055	-0.681984	-14.6813	3.99099		4.30166e-06	-31.1796	-31.5062	-31.9718	-33.6905	-12.5313	-1.5854	-34.1294	9.27778
203.3	-13.1349	-13.1773	-13.3767	-14.1986	-4.91	-0.219695	-14.3751	4.32499		4.30166e-06	-30.5345	-30.633	-31.0966	-33.0072	-11.4142	-0.510721	-33.4175	10.0542
203.2	-12.8548	-12.7963	-12.9965	-13.8909	-4.42734	0.245933	-14.0646	4.65285		4.30166e-06	-29.8833	-29.7473	-30.2127	-32.2919	-10.2922	0.571716	-32.6957	10.8164
203.1	-12.5706	-12.4126	-12.6148	-13.5719	-3.93702	0.719237	-13.7464	4.97178		4.30166e-06	-29.2226	-28.8553	-29.3254	-31.5503	-9.15232	1.672	-31.956	11.5578
203	-12.2838	-12.0291	-12.2342	-13.2405	-3.43907	1.20258	-13.4188	5.2865		4.30166e-06	-28.5559	-27.9638	-28.4406	-30.7799	-7.99474	2.79562	-31.1944	12.2894
202.9	-11.9909	-11.6479	-11.8539	-12.8973	-2.93923	1.70144	-13.0806	5.59696		4.30166e-06	-27.875	-27.0777	-27.5565	-29.9821	-6.83277	3.95531	-30.4082	13.0112
202.8	-11.6895	-11.2729	-11.473	-12.5452	-2.44155	2.21232	-12.734	5.90452		4.30166e-06	-27.1744	-26.2059	-26.6711	-29.1636	-5.67583	5.14294	-29.6025	13.7261
202.7	-11.3795	-10.9018	-11.0931	-12.1881	-1.94583	2.73467	-12.3783	6.20137		4.30166e-06	-26.4537	-25.3432	-25.7879	-28.3335	-4.52344	6.35724	-28.7756	14.4162
202.6	-11.0516	-10.535	-10.716	-11.8262	-1.45601	3.26448	-12.0151	6.48278		4.30166e-06	-25.6915	-24.4905	-24.9113	-27.4922	-3.38476	7.58888	-27.9313	15.0704
202.5	-10.7069	-10.1675	-10.337	-11.4598	-0.969368	3.80769	-11.6424	6.75471		4.30166e-06	-24.8901	-23.6362	-24.0302	-26.6404	-2.25347	8.85167	-27.0649	15.7026
202.4	-10.3471	-9.80178	-9.95254	-11.0857	-0.481588	4.36236	-11.2627	7.02659		4.30166e-06	-24.0537	-22.786	-23.1365	-25.7707	-1.11954	10.1411	-26.1822	16.3346
202.3	-9.97418	-9.44083	-9.56674	-10.7035	0.00867789	4.92776	-10.8711	7.29734		4.30166e-06	-23.1868	-21.9469	-22.2396	-24.8822	0.0201733	11.4555	-25.2718	16.964
202.2	-9.59326	-9.08369	-9.17722	-10.3105	0.500015	5.50247	-10.4685	7.56406		4.30166e-06	-22.3013	-21.1167	-21.3341	-23.9686	1.16238	12.7915	-24.3359	17.584
202.1	-9.20542	-8.72961	-8.78606	-9.90925	0.990358	6.08894	-10.0563	7.82862		4.30166e-06	-21.3997	-20.2936	-20.4248	-23.0359	2.30227	14.1548	-23.3777	18.1991
202	-8.80821	-8.37334	-8.39403	-9.50316	1.48242	6.68208	-9.62965	8.09075		4.30166e-06	-20.4763	-19.4654	-19.5134	-22.0918	3.44615	15.5337	-22.3859	18.8084
201.9	-8.40122	-8.01017	-8.00277	-9.09831	1.97453	7.28425	-9.18791	8.35713		4.30166e-06	-19.5302	-18.6211	-18.6039	-21.1507	4.59015	16.9336	-21.359	19.4277
201.8	-7.984	-7.63856	-7.61008	-8.6921	2.46794	7.89428	-8.73373	8.62806		4.30166e-06	-18.5603	-17.7572	-17.691	-20.2064	5.73718	18.3517	-20.3031	20.0575
201.7	-7.55199	-7.25868	-7.21503	-8.2876	2.95716	8.50683	-8.27103	8.8989		4.30166e-06	-17.556	-16.8741	-16.7726	-19.266	6.87446	19.7757	-19.2275	20.6871
201.6	-7.10842	-6.86961	-6.81618	-7.88431	3.43844	9.11652	-7.79941	9.17025		4.30166e-06	-16.5248	-15.9697	-15.8454	-18.3285	7.99328	21.193	-18.1311	21.3179
201.5	-6.65334	-6.46945	-6.41086	-7.48775	3.91107	9.72146	-7.31724	9.44152		4.30166e-06	-15.4669	-15.0394	-14.9032	-17.4066	9.09199	22.5993	-17.0103	21.9485
201.4	-6.1895	-6.05694	-5.999	-7.09557	4.37823	10.3195	-6.83012	9.71568		4.30166e-06	-14.3886	-14.0805	-13.9458	-16.4949	10.178	23.9896	-15.8779	22.5859
201.3	-5.71927	-5.62782	-5.58255	-6.70791	4.84402	10.9105	-6.34138	9.98925		4.30166e-06	-13.2955	-13.0829	-12.9777	-15.5938	11.2608	25.3634	-14.7417	23.2218
201.2	-5.2509	-5.18596	-5.16458	-6.31869	5.3091	11.4941	-5.85118	10.2652		4.30166e-06	-12.2067	-12.0557	-12.006	-14.6889	12.342	26.7201	-13.6021	23.8633
201.1	-4.79067	-4.73197	-4.74283	-5.92511	5.77717	12.0749	-5.35952	10.5479		4.30166e-06	-11.1368	-11.0003	-11.0256	-13.774	13.4301	28.0703	-12.4592	24.5205
201	-4.3359	-4.26756	-4.31349	-5.52528	6.25364	12.6495	-4.86249	10.8329		4.30166e-06	-10.0796	-9.92072	-10.0275	-12.8445	14.5377	29.4061	-11.3037	25.183
200.9	-3.88989	-3.79005	-3.87735	-5.11915	6.73836	13.2224	-4.36298	11.1162		4.30166e-06	-9.04276	-8.81066	-9.01361	-11.9004	15.6645	30.7379	-10.1425	25.8416
200.8	-3.44893	-3.29983	-3.43722	-4.70689	7.23177	13.7875	-3.86472	11.3922		4.30166e-06	-8.01766	-7.67105	-7.99044	-10.942	16.8116	32.0516	-8.98424	26.4832
200.7	-3.0082	-2.79559	-2.99378	-4.29649	7.73261	14.3457	-3.36764	11.6613		4.30166e-06	-6.99311	-6.49886	-6.95959	-9.98797	17.9759	33.3492	-7.82869	27.1088
200.6	-2.57021	-2.27868	-2.53993	-3.88567	8.24328	14.895	-2.87731	11.9218		4.30166e-06	-5.97492	-5.29721	-5.90453	-9.03295	19.163	34.6261	-6.68883	27.7144
200.5	-2.13157	-1.7477	-2.07866	-3.47584	8.76039	15.4388	-2.39023	12.1814		4.30166e-06	-4.95522	-4.06285	-4.83222	-8.08022	20.3651	35.8903	-5.55652	28.3179
200.4	-1.69358	-1.20709	-1.60952	-3.062	9.28432	15.9762	-1.90476	12.4288		4.30166e-06	-3.93703	-2.8061	-3.74162	-7.11818	21.5831	37.1396	-4.42796	28.893
200.3	-1.25844	-0.656662	-1.13213	-2.63332	9.81504	16.512	-1.42187	12.6667		4.30166e-06	-2.92547	-1.52653	-2.63184	-6.12163	22.8168	38.3851	-3.3054	29.446
200.2	-0.826247	-0.0995461	-0.65028	-2.18616	10.3571	17.0494	-0.938958	12.8946		4.30166e-06	-1.92076	-0.231413	-1.51169	-5.08213	24.077	39.6344	-2.18278	29.9758
200.1	-0.391719	0.464885	-0.164453	-1.7258	10.9125	17.5919	-0.457213	13.1144		4.30166e-06	-0.910622	1.08071	-0.382301	-4.01194	25.3681	40.8956	-1.06287	30.4868
200	0.0426318	1.03394	0.325881	-1.25166	11.4804	18.145	0.0247042	13.3273		4.30166e-06	0.0991054	2.40358	0.75757	-2.90971	26.6883	42.1814	0.0574294	30.9817
199.9	0.480212	1.60365	0.819724	-0.762959	12.06	18.6979	0.514246	13.5305		4.30166e-06	1.11634	3.72798	1.9056	-1.77364	28.0357	43.4667	1.19546	31.4541
199.8	0.923765	2.16863	1.31845	-0.267052	12.6481	19.2502	1.01207	13.7263		4.30166e-06	2.14746	5.04137	3.06498	-0.620811	29.4028	44.7506	2.35274	31.9093
199.7	1.37528	2.72842	1.82392	0.238078	13.2433	19.7988	1.52088	13.9181		4.30166e-06	3.19709	6.34271	4.24003	0.553456	30.7865	46.0259	3.53556	32.3552
199.6	1.83894	3.27829	2.34134	0.754449	13.8434	20.34	2.04006	14.1123		4.30166e-06	4.27495	7.62098	5.44287	1.75385	32.1815	47.284	4.74249	32.8066
199.5	2.31725	3.81676	2.869	1.27311	14.4446	20.8759	2.56786	14.3012		4.30166e-06	5.38687	8.87275	6.66951	2.95958	33.5791	48.5298	5.96946	33.2457
199.4	2.81141	4.34299	3.40529	1.79233	15.045	21.4016	3.10751	14.487		4.30166e-06	6.53563	10.0961	7.91622	4.1666	34.9748	49.7519	7.22397	33.6777
199.3	3.32108	4.8599	3.94877	2.31788	15.6427	21.9257	3.65797	14.6751		4.30166e-06	7.72045	11.2977	9.17963	5.38833	36.3643	50.9703	8.50362	34.1149
199.2	3.84143	5.36993	4.50172	2.86077	16.2427	22.4478	4.21993	14.8663		4.30166e-06	8.9301	12.4834	10.4651	6.65038	37.7591	52.184	9.80999	34.5594
199.1	4.37528	5.87703	5.05978	3.42665	16.8386	22.9663	4.79833	15.0599		4.30166e-06	10.1711	13.6622	11.7624	7.96587	39.1444	53.3893	11.1546	35.0095
199	4.92084	6.38488	5.61985	4.01072	17.4299	23.4864	5.39445	15.2445		4.30166e-06	11.4394	14.8428	13.0644	9.32365	40.519	54.5984	12.5404	35.4386
198.9	5.48014	6.89698	6.18334	4.61502	18.02	24.0061	6.00599	15.427		4.30166e-06	12.7396	16.0333	14.3743	10.7285	41.8908	55.8065	13.962	35.8629
198.8	6.04927	7.41231	6.75314	5.23123	18.6078	24.518	6.62533	15.6051		4.30166e-06	14.0626	17.2313	15.6989	12.1609	43.2572	56.9965	15.4018	36.2769
198.7	6.62441	7.92442	7.33072	5.84467	19.1919	25.022	7.24967	15.7808		4.30166e-06	15.3996	18.4218	17.0416	13.587	44.6151	58.1682	16.8532	36.6853
198.6	7.20598	8.4329	7.91232	6.44463	19.7765	25.5129	7.87953	15.9583		4.30166e-06	16.7516	19.6038	18.3936	14.9817	45.9741	59.3094	18.3174	37.098
198.5	7.79963	8.94222	8.49455	7.02654	20.3555	25.9923	8.50964	16.1383		4.30166e-06	18.1317	20.7878	19.7471	16.3345	47.3201	60.4238	19.7822	37.5164
198.4	8.40181	9.45221	9.07643	7.60325	20.9345	26.4604	9.13582	16.3235		4.30166e-06	19.5315	21.9734	21.0998	17.6751	48.6661	61.512	21.2379	37.9469
198.3	9.00988	9.96225	9.6556	8.18295	21.5208	26.9183	9.75974	16.5121		4.30166e-06	20.9451	23.1591	22.4462	19.0228	50.029	62.5765	22.6883	38.3854
198.2	9.62284	10.48	10.2335	8.77219	22.1039	27.3773	10.3773	16.7088		4.30166e-06	22.37	24.3627	23.7896	20.3926	51.3845	63.6435	24.1239	38.8426
198.1	10.2405	11.0084	10.8103	9.37564	22.6849	27.8399	10.9924	16.9035		4.30166e-06	23.8059	25.591	25.1305	21.7954	52.7352	64.7189	25.5538	39.2953
198	10.8609	11.5381	11.3803	9.99853	23.2599	28.3131	11.6003	17.095		4.30166e-06	25.2481	26.8224	26.4556	23.2434	54.0719	65.8189	26.967	39.7404
197.9	11.4787	12.0773	11.9344	10.6452	23.8349	28.7939	12.2017	17.2824		4.30166e-06	26.6843	28.0759	27.7437	24.7467	55.4086	66.9367	28.3651	40.1761
197.8	12.0867	12.6356	12.4741	11.3059	24.4063	29.2719	12.7934	17.4662		4.30166e-06	28.0977	29.3737	28.9983	26.2826	56.7369	68.0479	29.7406	40.6034
197.7	12.683	13.2023	13.001	11.9533	24.9655	29.7474	13.3734	17.645		4.30166e-06	29.4839	30.6911	30.2232	27.7876	58.0368	69.1532	31.0889	41.019
197.6	13.2664	13.7624	13.5134	12.6018	25.5208	30.2136	13.9393	17.8207		4.30166e-06	30.8402	31.9932	31.4144	29.2952	59.3277	70.237	32.4044	41.4275
197.5	13.8356	14.3002	14.016	13.2437	26.0677	30.6687	14.4902	18.0015		4.30166e-06	32.1634	33.2434	32.5827	30.7874	60.5991	71.295	33.6851	41.8478
197.4	14.388	14.8254	14.5106	13.8955	26.6037	31.118	15.0231	18.1884		4.30166e-06	33.4475	34.4643	33.7325	32.3026	61.8451	72.3394	34.9239	42.2822
197.3	14.9245	15.3279	14.9956	14.5283	27.1314	31.5519	15.5398	18.3831		4.30166e-06	34.6947	35.6325	34.86	33.7737	63.0719	73.3481	36.1251	42.7349
197.2	15.4422	15.8048	15.4617	15.1143	27.6489	31.9705	16.0457	18.5838		4.30166e-06	35.8982	36.7411	35.9435	35.1359	64.2749	74.3212	37.3011	43.2014
197.1	15.9388	16.2727	15.9146	15.676	28.1492	32.381	16.5418	18.79		4.30166e-06	37.0526	37.8288	36.9964	36.4417	65.4379	75.2755	38.4544	43.6808
197	16.4137	16.736	16.3625	16.2477	28.6325	32.771	17.0271	18.9989		4.30166e-06	38.1566	38.9059	38.0376	37.7707	66.5615	76.1821	39.5826	44.1664
196.9	16.8613	17.205	16.8088	16.8717	29.0922	33.1532	17.503	19.2064		4.30166e-06	39.1972	39.9962	39.0751	39.2213	67.6301	77.0706	40.6889	44.6488
196.8	17.2787	17.671	17.2548	17.595	29.5249	33.5219	17.9732	19.4105		4.30166e-06	40.1675	41.0795	40.1119	40.9028	68.636	77.9278	41.782	45.1232
196.7	17.6639	18.121	17.6968	18.2751	29.9399	33.8737	18.437	19.5988		4.30166e-06	41.0629	42.1256	41.1394	42.4838	69.6007	78.7456	42.8602	45.561
196.6	18.0243	18.5528	18.136	18.9016	30.3387	34.2088	18.8843	19.7768		4.30166e-06	41.9008	43.1294	42.1604	43.9402	70.5278	79.5246	43.9	45.9748
196.5	18.3562	18.9844	18.5641	19.4638	30.7284	34.5193	19.3201	19.9469		4.30166e-06	42.6723	44.1327	43.1556	45.2471	71.4338	80.2464	44.9131	46.3702
196.4	18.6659	19.4349	18.9835	19.9777	31.1031	34.8072	19.7443	20.1053		4.30166e-06	43.3923	45.18	44.1306	46.4418	72.3048	80.9157	45.8992	46.7384
196.3	18.9558	19.8845	19.4098	20.4068	31.4661	35.0724	20.1569	20.2537		4.30166e-06	44.0662	46.2251	45.1216	47.4393	73.1487	81.5322	46.8584	47.0834
196.2	19.2308	20.3354	19.8396	20.7426	31.8223	35.3211	20.5624	20.3927		4.30166e-06	44.7055	47.2733	46.1208	48.2199	73.9767	82.1103	47.801	47.4065
196.1	19.4961	20.7865	20.2673	21.0082	32.171	35.5637	20.9664	20.5265		4.30166e-06	45.3222	48.322	47.115	48.8374	74.7873	82.6743	48.7402	47.7176
196	19.7512	21.2504	20.6893	21.1804	32.512	35.7941	21.3613	20.6459		4.30166e-06	45.9153	49.4004	48.096	49.2377	75.5801	83.2099	49.6582	47.9951
195.9	19.9922	21.7124	21.1058	21.1691	32.8376	36.0087	21.7483	20.7439		4.30166e-06	46.4755	50.4744	49.0643	49.2114	76.337	83.7088	50.5579	48.223
195.8	20.2252	22.1823	21.508	21.0948	33.1513	36.2158	22.1253	20.8226		4.30166e-06	47.0172	51.5668	49.9993	49.0387	77.0662	84.1902	51.4343	48.4059
195.7	20.4507	22.6221	21.9079	21.0259	33.4511	36.4157	22.4927	20.8809		4.30166e-06	47.5414	52.5892	50.9289	48.8785	77.7632	84.6549	52.2884	48.5414
195.6	20.6773	23.0112	22.3164	20.9924	33.7316	36.6145	22.8577	20.9163		4.30166e-06	48.0681	53.4937	51.8785	48.8007	78.4152	85.1171	53.1369	48.6237
195.5	20.9065	23.3119	22.7196	21.0141	34.0003	36.8143	23.2225	20.933		4.30166e-06	48.601	54.1928	52.8158	48.8511	79.0399	85.5815	53.9849	48.6626
195.4	21.1421	23.4965	23.1046	20.9599	34.2666	37.009	23.5861	20.9321		4.30166e-06	49.1487	54.6219	53.7108	48.7251	79.6589	86.0341	54.8302	48.6605
195.3	21.3748	23.5744	23.4698	20.7099	34.527	37.2065	23.9429	20.9153		4.30166e-06	49.6896	54.803	54.5598	48.1439	80.2643	86.4933	55.6596	48.6214
195.2	21.6134	23.6044	23.8208	20.2809	34.7809	37.4068	24.2889	20.885		4.30166e-06	50.2443	54.8727	55.3758	47.1466	80.8545	86.9589	56.464	48.551
195.1	21.853	23.6612	24.1613	19.576	35.0184	37.6009	24.6323	20.8449		4.30166e-06	50.8013	55.0048	56.1673	45.508	81.4066	87.4101	57.2623	48.4578
195	22.0948	23.6858	24.4957	18.719	35.2304	37.7885	24.9749	20.8041		4.30166e-06	51.3634	55.0619	56.9447	43.5157	81.8995	87.8462	58.0587	48.3629
194.9	22.3393	23.7253	24.8225	17.6601	35.4134	37.9721	25.3123	20.7614		4.30166e-06	51.9318	55.1538	57.7044	41.0541	82.3249	88.2731	58.843	48.2636
194.8	22.5896	23.7838	25.1329	16.5061	35.5662	38.1555	25.6372	20.7111		4.30166e-06	52.5136	55.2898	58.426	38.3714	82.6801	88.6994	59.5983	48.1467
194.7	22.8412	23.8276	25.4096	15.3211	35.6951	38.3205	25.9459	20.6611		4.30166e-06	53.0985	55.3916	59.0692	35.6167	82.9797	89.083	60.316	48.0305
194.6	23.0968	23.8843	25.6382	14.0205	35.8002	38.4623	26.2374	20.6028		4.30166e-06	53.6927	55.5234	59.6007	32.5932	83.2241	89.4126	60.9936	47.895
194.5	23.3445	23.8361	25.8349	12.6326	35.8768	38.5815	26.513	20.5379		4.30166e-06	54.2685	55.4113	60.0579	29.3668	83.4021	89.6897	61.6343	47.7441
194.4	23.585	23.7413	26.0105	11.1912	35.9242	38.6914	26.7722	20.4729		4.30166e-06	54.8276	55.191	60.4661	26.016	83.5123	89.9452	62.2368	47.593
194.3	23.822	23.6419	26.1809	9.61888	35.9483	38.8006	27.0225	20.4217		4.30166e-06	55.3786	54.9599	60.8623	22.3608	83.5684	90.199	62.8187	47.474
194.2	24.0659	23.5436	26.3219	7.87611	35.9476	38.9094	27.2648	20.3822		4.30166e-06	55.9456	54.7314	61.19	18.3094	83.5667	90.452	63.382	47.3821
194.1	24.3045	23.3845	26.4134	5.93644	35.9278	39.0045	27.4951	20.3482		4.30166e-06	56.5002	54.3615	61.4028	13.8003	83.5207	90.6731	63.9174	47.3031
194	24.5204	23.1721	26.4458	3.72732	35.8958	39.0935	27.7029	20.3225		4.30166e-06	57.0021	53.8678	61.4781	8.66483	83.4463	90.8799	64.4004	47.2433
193.9	24.7118	22.7644	26.4336	1.38164	35.8507	39.174	27.8843	20.3023		4.30166e-06	57.4471	52.92	61.4497	3.21187	83.3415	91.0671	64.8221	47.1964
193.8	24.897	22.1822	26.4111	-0.964569	35.7906	39.2464	28.0409	20.2849		4.30166e-06	57.8776	51.5666	61.3974	-2.24232	83.2018	91.2354	65.1862	47.1559
193.7	25.0827	21.4546	26.3748	-3.1651	35.7013	39.3078	28.1809	20.2737		4.30166e-06	58.3093	49.8751	61.313	-7.35785	82.9942	91.3781	65.5116	47.1299
193.6	25.2586	20.5035	26.3122	-5.04653	35.6047	39.3695	28.2985	20.2689		4.30166e-06	58.7182	47.6641	61.1675	-11.7316	82.7696	91.5216	65.785	47.1187
193.5	25.4033	19.3026	26.2479	-6.67446	35.5136	39.4199	28.3901	20.2647		4.30166e-06	59.0546	44.8724	61.018	-15.516	82.5578	91.6387	65.9979	47.109
193.4	25.5272	17.9335	26.1654	-7.99103	35.4347	39.462	28.4574	20.2569		4.30166e-06	59.3426	41.6897	60.8262	-18.5766	82.3744	91.7366	66.1544	47.0908
193.3	25.6285	16.4476	26.0906	-9.05659	35.3758	39.492	28.5064	20.2456		4.30166e-06	59.5781	38.2354	60.6523	-21.0537	82.2375	91.8063	66.2683	47.0646
193.2	25.6981	14.8671	26.0585	-9.95132	35.3288	39.523	28.528	20.2256		4.30166e-06	59.7399	34.5613	60.5777	-23.1337	82.1282	91.8784	66.3185	47.0181
193.1	25.7287	13.0797	26.1069	-10.6594	35.2884	39.5613	28.5363	20.2091		4.30166e-06	59.811	30.4061	60.6902	-24.7797	82.0343	91.9674	66.3378	46.9797
193	25.7309	11.3086	26.2626	-11.0772	35.2601	39.6217	28.5337	20.1928		4.30166e-06	59.8162	26.2889	61.0522	-25.751	81.9685	92.1078	66.3318	46.9418
192.9	25.7093	9.56742	26.5291	-11.1436	35.2573	39.678	28.5267	20.1799		4.30166e-06	59.7659	22.2412	61.6717	-25.9053	81.962	92.2387	66.3155	46.9118
192.8	25.6706	7.89508	26.8701	-10.9108	35.2756	39.7119	28.5191	20.1605		4.30166e-06	59.676	18.3535	62.4644	-25.3641	82.0045	92.3175	66.2978	46.8667
192.7	25.6189	6.18465	27.2408	-10.3427	35.3009	39.7114	28.5022	20.1346		4.30166e-06	59.5558	14.3773	63.3262	-24.0435	82.0634	92.3164	66.2585	46.8065
192.6	25.5475	4.35527	27.6792	-9.38918	35.3357	39.6673	28.4479	20.089		4.30166e-06	59.3898	10.1246	64.3453	-21.8269	82.1443	92.2139	66.1323	46.7005
192.5	25.4558	2.53877	28.2027	-8.07083	35.3651	39.5821	28.3586	20.0251		4.30166e-06	59.1766	5.90183	65.5623	-18.7621	82.2126	92.0158	65.9247	46.552
192.4	25.3393	0.872525	28.7533	-6.62908	35.3848	39.4637	28.2508	19.9497		4.30166e-06	58.9058	2.02834	66.8423	-15.4105	82.2584	91.7405	65.6741	46.3767
192.3	25.2093	-0.442205	29.3891	-5.10192	35.3954	39.3002	28.1283	19.8728		4.30166e-06	58.6036	-1.02799	68.3203	-11.8603	82.283	91.3605	65.3893	46.1979
192.2	25.071	-1.23956	30.1173	-3.62177	35.4031	39.0999	27.9834	19.7915		4.30166e-06	58.2821	-2.88158	70.0131	-8.41946	82.3009	90.8948	65.0525	46.0089
192.1	24.9164	-1.55713	31.0076	-2.28456	35.3975	38.8663	27.818	19.6923		4.30166e-06	57.9227	-3.61983	72.0828	-5.31088	82.2879	90.3518	64.668	45.7783
192	24.7581	-1.50802	32.0265	-1.13327	35.3736	38.6214	27.6271	19.5777		4.30166e-06	57.5547	-3.50567	74.4514	-2.63449	82.2324	89.7825	64.2242	45.5119
191.9	24.6036	-1.36666	33.0684	-0.208785	35.3211	38.3531	27.4379	19.4508		4.30166e-06	57.1955	-3.17705	76.8735	-0.485359	82.1103	89.1588	63.7844	45.2169
191.8	24.4668	-1.20455	34.0131	0.517756	35.2305	38.084	27.2501	19.307		4.30166e-06	56.8775	-2.8002	79.0696	1.20362	81.8997	88.5332	63.3478	44.8826
191.7	24.3507	-1.10572	35.0258	1.10903	35.0905	37.8015	27.077	19.1556		4.30166e-06	56.6076	-2.57045	81.4238	2.57814	81.5742	87.8765	62.9454	44.5307
191.6	24.261	-0.948148	36.0816	1.65169	34.8906	37.4847	26.9151	18.9943		4.30166e-06	56.3991	-2.20414	83.8782	3.83965	81.1095	87.14	62.569	44.1557
191.5	24.1939	-0.852017	36.9156	2.02124	34.6464	37.12	26.7698	18.833		4.30166e-06	56.2431	-1.98067	85.817	4.69874	80.5419	86.2922	62.2313	43.7807
191.4	24.1574	-0.805103	37.3841	2.12844	34.3663	36.7267	26.6281	18.6616		4.30166e-06	56.1583	-1.87161	86.9061	4.94795	79.8907	85.3779	61.9019	43.3823
191.3	24.1214	-1.06098	37.5915	1.94528	34.0552	36.3317	26.482	18.4819		4.30166e-06	56.0746	-2.46644	87.3883	4.52216	79.1675	84.4596	61.5622	42.9645
191.2	24.0784	-1.51233	37.6874	1.48451	33.7308	35.9574	26.3361	18.2917		4.30166e-06	55.9746	-3.51569	87.6112	3.45101	78.4134	83.5895	61.2231	42.5224
191.1	24.0244	-1.95643	37.6987	0.802458	33.3924	35.62	26.1792	18.0927		4.30166e-06	55.8491	-4.54808	87.6375	1.86546	77.6267	82.8052	60.8583	42.0598
191	23.9549	-2.30285	37.5759	-0.0694878	33.0552	35.3356	26.0305	17.8792		4.30166e-06	55.6875	-5.35339	87.352	-0.161537	76.8428	82.144	60.5126	41.5635
190.9	23.8917	-2.44668	37.4151	-0.95869	32.7188	35.1073	25.9053	17.6604		4.30166e-06	55.5406	-5.68775	86.9782	-2.22865	76.0608	81.6133	60.2216	41.0548
190.8	23.8407	-2.50675	37.0131	-1.91343	32.382	34.9303	25.7534	17.4285		4.30166e-06	55.422	-5.8274	86.0437	-4.44812	75.2778	81.2018	59.8685	40.5157
190.7	23.8005	-2.74282	36.3135	-2.68911	32.0213	34.7909	25.5685	17.1847		4.30166e-06	55.3286	-6.37618	84.4173	-6.25133	74.4393	80.8778	59.4386	39.949
190.6	23.7687	-3.28214	35.454	-3.36617	31.6775	34.6744	25.4055	16.9569		4.30166e-06	55.2547	-7.62993	82.4193	-7.82527	73.6401	80.6069	59.0597	39.4194
190.5	23.7543	-3.93575	34.4502	-3.94661	31.3494	34.5705	25.2713	16.7432		4.30166e-06	55.2212	-9.14937	80.0858	-9.17461	72.8774	80.3654	58.7477	38.9226
190.4	23.7388	-4.58075	33.4289	-4.41892	31.0429	34.4889	25.1404	16.5448		4.30166e-06	55.1852	-10.6488	77.7116	-10.2726	72.1649	80.1757	58.4434	38.4614
190.3	23.7115	-5.19222	32.4806	-4.81873	30.763	34.4128	25.0177	16.3697		4.30166e-06	55.1217	-12.0703	75.5071	-11.202	71.5142	79.9988	58.1582	38.0543
190.2	23.6819	-5.67042	31.4222	-5.16345	30.5235	34.3551	24.9012	16.2109		4.30166e-06	55.0529	-13.1819	73.0466	-12.0034	70.9574	79.8647	57.8874	37.6852
190.1	23.6424	-6.04053	30.2618	-5.51266	30.3363	34.3322	24.7769	16.0635		4.30166e-06	54.9611	-14.0423	70.3491	-12.8152	70.5222	79.8114	57.5984	37.3425
190	23.5982	-6.2928	29.2272	-5.83652	30.1887	34.3455	24.6399	15.9234		4.30166e-06	54.8583	-14.6288	67.9439	-13.5681	70.1791	79.8424	57.2799	37.0168

## Sheet: CD table
co-solvent	Helix	Strand	Turns	Unordered	Total					buffer		Glycerol		Ethylene glycol		THF		ethanol		methanol		Isopropanol		actone		acetonitrile
buffer	0.51	0.09	0.17	0.25	1.02						fitted		fitted		fitted		fitted		fitted		fitted		fitted		fitted		fitted
Glycerol	0.63	0.17	0.09	0.11	1				190	23.43	23.52	-4.86	-4.95	25.9	26.44	-5.89	-5.98	29.68	30	34.67	34.54	23.84	24.15	0	-0.04	15.38	15.43
Ethylene glycol	0.53	0.19	0.09	0.18	0.99				191	23.88	24.24	2.34	2.2	41.78	41.02	-0.72	-0.85	33.23	33.23	35.53	35.66	25.59	25.81	0	-0.04	17.76	17.76
THF	0.59	0.17	0.09	0.15	1				192	24.82	25.09	-1.84	-1.57	32.2	32.16	0.54	0.45	35.8	35.57	39.31	39.13	28.24	28.06	0	0	19.88	19.83
ethanol	0.57	0.09	0.17	0.17	1				193	26.13	25.63	10.66	10.7	25.45	25.81	-16.46	-16.24	34.94	34.99	39.76	39.58	28.83	28.42	0	0	20.24	20.19
methanol	0.56	0.17	0.12	0.15	1				194	24.6	24.15	24.56	24.29	27.07	27.03	3.82	3.82	36.07	35.75	39.31	39.22	27.88	27.39	0	0	20.33	20.28
Isopropanol	0.56	0.11	0.16	0.16	0.99				195	21.95	21.86	25.27	25.09	24.51	24.42	18.17	18.03	35.44	34.94	37.69	37.64	24.87	24.6	0	0	20.87	20.78
actone	0.53	0.2	0.07	0.2	1				196	19.74	19.47	21.14	21.09	20.73	20.69	22.98	22.8	32.47	32.2	35.84	35.84	21.5	21.36	0	0	20.87	20.78
acetonitrile	0.47	0.18	0.15	0.19	0.99				197	16.68	16.19	17.13	17.22	16.46	16.37	16.55	16.5	28.78	28.6	33.1	33.01	17.18	17.13	0	0	18.98	18.93
									198	10.79	10.93	11.56	11.69	11.51	11.42	10.43	10.48	23.16	23.3	28.38	28.42	11.74	11.92	0	0.04	16.95	17
Co-solvent ( v/v )	Helix	Strand	Turns	Unordered	Total				199	4.77	5.26	6.61	6.7	5.44	5.4	3.96	4.05	17.49	17.72	23.66	23.66	5.31	5.62	0	0.04	15.11	15.16
Buffer only	0.51	0.09	0.17	0.25	1.02				200	-0.04	0.36	0.99	1.03	0.27	0.27	-1.3	-1.17	11.38	11.78	18.12	18.17	0.04	0.31	0	0	13.45	13.49
Glycerol, 50%	0.63	0.17	0.09	0.11	1				201	-4.32	-4.14	-4.5	-4.5	-4.36	-4.36	-5.49	-5.4	6.25	6.57	12.77	12.82	-4.86	-4.68	0	0	10.93	10.97
Ethylene glycol, 60%	0.53	0.19	0.09	0.18	0.99				202	-9.04	-8.77	-8.41	-8.5	-8.41	-8.41	-9.49	-9.4	1.62	1.75	6.7	6.84	-9.67	-9.53	0	0	8.1	8.14
THF, 15%	0.59	0.17	0.09	0.15	1				203	-12.41	-12.23	-11.92	-12.05	-12.23	-12.23	-13.36	-13.36	-3.51	-3.37	1.12	1.26	-13.45	-13.4	0	0	5.4	5.4
Ethanol, 60%	0.57	0.09	0.17	0.17	1				204	-15.02	-15.25	-15.92	-16.01	-16.01	-16.01	-16.19	-16.24	-8.32	-8.27	-3.42	-3.42	-16.46	-16.64	0	-0.04	1.93	1.93
Methanol, 70%	0.56	0.17	0.12	0.15	1				205	-17.45	-17.81	-18.39	-18.48	-18.89	-18.89	-18.66	-18.75	-12.73	-12.77	-7.96	-8.05	-19.38	-19.61	0	-0.04	-1.71	-1.71
Isopropanol, 30%	0.56	0.11	0.16	0.16	0.99				206	-19.7	-19.97	-20.15	-20.28	-20.42	-20.42	-21.09	-21.18	-15.79	-16.01	-12.37	-12.5	-21.59	-21.77	0	-0.04	-4.23	-4.27
Actone, 70%	0.53	0.2	0.07	0.2	1				207	-20.73	-21.14	-21.54	-21.63	-21.9	-21.95	-22.26	-22.4	-18.66	-18.89	-16.37	-16.42	-23.16	-23.34	0	-0.04	-6.3	-6.39
Acetonitrile, 70%	0.47	0.18	0.15	0.19	0.99				208	-21.23	-21.59	-22.53	-22.53	-22.67	-22.67	-22.85	-22.94	-21	-21.14	-19.07	-19.11	-23.61	-23.75	0	0	-9.04	-9.08
									209	-21.36	-21.63	-22.98	-22.94	-22.62	-22.67	-22.85	-22.94	-22.26	-22.31	-20.6	-20.64	-23.48	-23.66	0	0	-11.24	-11.24
									210	-21.23	-21.36	-22.71	-22.62	-22.49	-22.49	-22.67	-22.71	-22.31	-22.44	-21.68	-21.72	-23.34	-23.39	0	0	-12.73	-12.73
									211	-21.18	-21.09	-22.13	-22.04	-22.22	-22.17	-22.4	-22.4	-23.21	-23.21	-22.4	-22.4	-23.3	-23.21	0	0.04	-13.85	-13.85
									212	-20.91	-20.73	-22.04	-21.9	-22.31	-22.22	-22.17	-22.22	-24.06	-23.84	-23.07	-23.03	-22.94	-22.8	0	0.04	-15.02	-14.98
									213	-20.87	-20.55	-21.9	-21.77	-22.13	-22.04	-22.04	-22.04	-24.29	-24.02	-23.93	-23.75	-22.8	-22.62	0	0.04	-16.24	-16.15
									214	-20.87	-20.51	-21.59	-21.45	-21.95	-21.86	-21.81	-21.81	-24.51	-24.24	-24.78	-24.56	-22.89	-22.67	0	0.04	-17.27	-17.18
									215	-20.91	-20.51	-21.81	-21.72	-21.86	-21.77	-22.08	-22.04	-25	-24.73	-25.18	-25	-22.85	-22.62	0	0.04	-18.39	-18.3
									216	-21.05	-20.69	-22.35	-22.26	-21.77	-21.72	-21.99	-21.95	-25.32	-25.05	-25.63	-25.45	-22.85	-22.67	0	0.09	-18.93	-18.84
									217	-21.09	-20.82	-22.35	-22.31	-22.04	-21.95	-22.17	-22.13	-25.5	-25.32	-25.9	-25.77	-22.98	-22.8	0	0.04	-19.61	-19.52
									218	-21.09	-20.87	-22.44	-22.44	-22.4	-22.31	-22.49	-22.44	-25.99	-25.81	-25.68	-25.63	-23.16	-22.98	0	0.04	-20.33	-20.28
									219	-21	-20.91	-22.53	-22.53	-22.35	-22.26	-22.67	-22.62	-26.08	-25.99	-25.95	-25.95	-23.07	-22.98	13.09	13.04	-20.51	-20.51
									220	-20.96	-20.96	-22.35	-22.4	-22.13	-22.13	-22.85	-22.8	-25.9	-25.95	-26.35	-26.31	-22.94	-22.94	8.45	8.41	-20.91	-20.91
									221	-21	-21.05	-22.22	-22.26	-22.08	-22.08	-22.62	-22.58	-25.81	-25.95	-26.13	-26.17	-23.03	-23.07	4.59	4.59	-21.09	-21.14
									222	-20.78	-20.91	-22.04	-22.13	-21.63	-21.68	-21.9	-21.9	-25.54	-25.81	-25.81	-25.9	-22.8	-22.89	0.36	0.36	-21	-21.09
									223	-20.28	-20.55	-21.54	-21.63	-21	-21.09	-21.54	-21.5	-25.14	-25.41	-25.14	-25.27	-22.35	-22.53	-3.28	-3.28	-20.73	-20.87
									224	-19.92	-20.24	-21.05	-21.14	-20.78	-20.87	-20.91	-20.91	-24.65	-24.96	-24.56	-24.73	-21.81	-22.04	-7.38	-7.42	-20.33	-20.51
									225	-19.16	-19.61	-20.19	-20.33	-20.46	-20.55	-19.97	-19.97	-23.75	-24.15	-23.43	-23.7	-21	-21.27	-11.15	-11.2	-20.15	-20.28
									226	-18.35	-18.84	-19.11	-19.2	-19.52	-19.7	-19.07	-19.11	-22.62	-23.07	-22.22	-22.53	-20.01	-20.37	-13.72	-13.76	-19.74	-19.92
									227	-17.45	-17.99	-18.26	-18.35	-18.3	-18.48	-18.12	-18.17	-21.5	-21.99	-21.14	-21.45	-19.07	-19.43	-15.79	-15.83	-18.93	-19.11
									228	-16.5	-17	-17.36	-17.45	-17.22	-17.4	-17.18	-17.18	-20.28	-20.73	-19.92	-20.24	-18.03	-18.39	-17.27	-17.31	-18.17	-18.3
									229	-15.61	-16.01	-16.19	-16.28	-16.33	-16.5	-16.33	-16.37	-18.93	-19.34	-18.66	-18.93	-16.82	-17.18	-18.62	-18.66	-17.27	-17.4
									230	-14.53	-14.8	-15.02	-15.07	-15.38	-15.52	-15.2	-15.25	-17.54	-17.81	-17.49	-17.67	-15.56	-15.88	-19.43	-19.52	-16.28	-16.42
									231	-13.49	-13.58	-13.67	-13.72	-14.08	-14.21	-13.81	-13.85	-16.15	-16.33	-16.01	-16.15	-14.44	-14.62	-20.19	-20.24	-15.38	-15.43
									232	-12.01	-12.05	-12.32	-12.37	-12.73	-12.86	-12.73	-12.77	-14.66	-14.75	-14.62	-14.66	-13.18	-13.27	-21	-21.05	-14.44	-14.44
									233	-10.79	-10.7	-11.29	-11.29	-11.74	-11.83	-11.42	-11.47	-13.31	-13.27	-13.36	-13.36	-12.1	-12.05	-21.68	-21.72	-13.58	-13.54
									234	-10.03	-9.67	-10.25	-10.21	-10.61	-10.7	-10.39	-10.43	-12.37	-12.14	-12.37	-12.23	-10.88	-10.75	-22.35	-22.35	-12.77	-12.68
									235	-9.31	-8.68	-9.26	-9.22	-9.49	-9.53	-9.71	-9.71	-11.42	-11.02	-11.24	-11.02	-10.03	-9.76	-23.07	-23.07	-12.05	-11.92
									236	-8.45	-7.69	-8.45	-8.41	-8.86	-8.86	-9.08	-9.04	-10.21	-9.71	-10.39	-10.07	-9.17	-8.77	-23.57	-23.52	-11.29	-11.06
									237	-7.74	-6.79	-7.74	-7.65	-8.27	-8.19	-8.19	-8.19	-9.35	-8.77	-9.53	-9.17	-8.36	-7.87	-23.97	-23.93	-10.3	-10.12
									238	-7.24	-6.12	-7.2	-7.11	-7.65	-7.51	-7.56	-7.56	-8.68	-8.01	-8.59	-8.19	-7.92	-7.29	-24.02	-23.97	-9.67	-9.44
									239	-7.06	-5.71	-6.84	-6.75	-7.06	-6.88	-7.15	-7.11	-8.19	-7.38	-7.96	-7.47	-7.51	-6.75	-23.79	-23.7	-9.17	-8.9
									240	-6.66	-5.17	-6.39	-6.25	-6.7	-6.48	-6.7	-6.7	-7.69	-6.84	-7.65	-7.06	-6.97	-6.16	-23.12	-23.03	-8.68	-8.36

## Sheet: 105.04.30 conc FL
Co-solvent ( v/v )	λmax (nm)			control	Glycerol	Ethylene glycol	THF	ethanol	methanol	Isopropanol	Acetone	DMF	1,4-Dioxane	acetonitrile	formamide	DMSO
Buffer only	330.8		305	210.774	206.772	222.2	238.889	224.346	207.524	235.834	20.7128	227.003	277.642	271.139	157.987	236.973
Glycerol, 50%	329.8		305.2	211.476	211.528	223.601	241.451	219.195	206.937	237.701	23.6459	228.23	268.977	267.466	158.328	238.872
Ethylene glycol, 60%	330.2		305.4	213.09	217.539	225.746	243.636	214.316	204.969	240.129	24.8682	230.351	260.055	262.598	159.046	240.623
THF, 15%	330.2		305.6	215.431	222.931	228.303	245.987	209.845	202.063	243.387	24.6273	233.424	251.06	255.967	160.084	242.878
Ethanol, 60%	331.8		305.8	218.405	227.36	231.686	248.765	206.046	199.125	247.536	23.5022	237.038	242.428	248.275	161.395	245.84
Methanol, 70%	332.2		306	221.973	230.899	235.006	252.264	202.638	196.594	251.844	22.2078	241.257	234.388	239.722	163.287	249.468
Isopropanol, 30%	329.6		306.2	225.711	233.92	238.68	256.64	200.926	195.738	256.464	21.1695	245.744	229.14	233.604	165.459	253.619
Acetone, 70%	305.4		306.4	229.491	236.913	242.354	261.24	200.993	196.484	261.243	20.5547	250.042	226.753	230.726	168.155	258.164
DMF, 60%	330.6		306.6	233.421	240.377	246.437	266.103	202.186	198.669	266.021	20.2521	254.738	226.129	230.293	170.781	262.927
Dioxane, 60%	331		306.8	237.413	244.389	250.567	270.886	204.235	201.453	270.992	20.1218	259.433	226.748	231.582	173.666	267.64
Acetonitrile, 70%	332.8		307	241.387	248.47	254.876	275.534	206.907	204.806	275.846	20.0346	264.405	228.521	233.907	176.495	272.037
Formamide, 70%	330.6		307.2	244.72	252.612	259.226	280.287	210.033	208.428	280.695	19.9232	269.375	230.965	236.968	179.585	276.469
DMSO, 50%	329.8		307.4	248.731	257.063	263.551	285.041	213.405	212.171	285.505	19.7811	274.348	233.993	240.521	182.699	281.097
			307.6	252.896	261.456	267.772	289.752	216.806	215.979	290.366	19.6062	278.343	237.055	244.368	185.848	285.988
			307.8	257.176	265.667	272.191	294.55	220.695	219.915	295.544	19.4377	283.195	240.441	248.584	188.961	290.776
			308	261.606	270.146	276.711	299.254	224.443	224.058	300.456	19.2529	287.971	244.234	252.842	191.96	295.726
			308.2	265.752	274.412	280.913	304.047	228.438	228.298	305.452	19.0664	292.668	247.915	257.016	194.806	300.355
			308.4	269.985	278.679	285.376	308.903	232.36	232.718	310.369	18.904	297.634	251.772	261.549	197.713	305.164
			308.6	274.306	283.06	289.411	313.824	236.348	237.169	315.236	18.795	302.319	255.721	266.273	200.734	310.165
			308.8	278.655	287.366	293.546	318.703	240.133	241.538	320.336	18.7288	306.847	259.922	271.111	203.806	315.126
			309	282.817	291.68	297.613	323.77	243.56	245.822	325.348	18.6558	311.283	264.149	276.128	206.869	319.891
			309.2	287.106	295.803	302.049	328.793	247.498	250.361	330.451	18.5814	316.03	268.462	281.115	209.845	324.833
			309.4	291.361	300.157	306.579	333.72	251.604	255.037	335.482	18.5037	320.786	272.745	286.22	212.632	329.786
			309.6	295.51	304.342	311.165	338.644	255.834	259.785	340.459	18.4133	325.574	276.956	291.45	215.67	334.513
			309.8	299.993	308.625	315.719	343.937	259.972	264.421	345.516	18.3562	330.278	281.368	296.81	218.957	339.449
			310	304.401	312.923	320.323	348.905	264.255	269.272	349.643	18.2593	335.128	285.813	302.119	222.11	344.432
			310.2	309.026	317.368	324.919	353.917	268.608	274.061	354.927	18.2335	339.583	290.246	307.651	225.248	349.259
			310.4	313.306	321.769	329.615	359.065	273.028	278.931	360.072	18.151	344.549	294.735	312.936	228.626	353.991
			310.6	317.793	326.266	334.334	364.025	277.59	283.834	365.438	18.0942	349.394	299.122	318.191	231.578	359.176
			310.8	322.622	330.99	339.31	369.014	282.415	289.016	370.739	18.0375	354.09	303.609	323.839	234.851	364.165
			311	327.156	335.683	344.005	374.281	287.033	293.935	375.992	17.9768	358.637	307.386	329.264	238.477	369.241
			311.2	331.823	340.426	348.785	379.636	291.596	299.171	381.09	17.9447	363.383	312.068	334.727	241.711	374.321
			311.4	336.427	345.138	353.368	384.663	296.319	304.182	386.474	17.924	368.106	316.402	340.344	245.163	379.857
			311.6	341.12	349.888	358.177	390.134	301.017	309.48	391.675	17.9056	372.8	321.315	346.242	248.5	384.989
			311.8	345.726	354.601	363.193	395.459	305.956	314.515	397.034	17.8798	377.741	326.008	352.024	251.918	390.25
			312	350.317	359.222	368.107	401.057	310.888	319.538	402.652	17.8615	382.757	330.614	357.589	255.258	395.588
			312.2	355.137	363.797	372.849	406.444	315.624	324.578	408.251	17.8288	387.674	335.443	363.233	258.665	401.017
			312.4	359.669	368.671	377.954	412.128	320.287	329.962	413.629	17.8135	392.634	340.474	368.941	262.004	406.601
			312.6	364.316	373.658	382.503	417.661	325.199	335.367	419.222	17.8023	397.754	345.295	374.689	265.251	411.922
			312.8	369.066	378.407	387.33	422.886	330.173	340.803	424.669	17.7819	402.842	350.157	380.664	268.701	417.097
			313	373.997	383.311	392.175	428.335	335.469	346.252	430.496	17.7748	407.843	355.606	386.431	271.987	422.53
			313.2	378.847	388.344	397.201	433.813	340.553	351.602	436.349	17.7546	413.198	360.808	392.27	275.563	428.132
			313.4	383.759	393.29	401.927	439.582	345.249	357.051	442.175	17.7418	418.271	365.975	398.165	279.214	433.742
			313.6	388.512	398.517	406.894	445.118	350.246	362.841	447.983	17.7227	423.305	371.294	404.541	282.885	439.464
			313.8	393.407	403.582	411.35	450.869	355.409	368.64	453.109	17.7398	428.803	376.302	410.793	286.201	445.113
			314	398.473	408.698	416.604	456.433	360.625	373.907	458.915	17.7087	433.961	381.72	417.051	289.87	450.64
			314.2	403.452	413.472	421.437	461.156	365.599	379.652	464.431	17.7088	438.93	387.141	423.352	293.25	455.943
			314.4	408.435	418.479	426.624	467.324	370.498	385.197	470.202	17.7162	444.071	392.494	429.717	296.848	461.939
			314.6	413.345	423.481	431.982	473.397	375.361	390.513	476.011	17.7188	449.322	397.733	436.219	300.419	467.319
			314.8	417.808	428.366	437.14	479.225	380.319	396.277	481.537	17.7473	454.809	402.901	442.62	303.986	472.545
			315	422.609	433.54	442.493	484.384	385.387	401.728	487.129	17.7617	460.235	408.188	449.027	307.501	477.919
			315.2	427.576	438.631	447.648	489.642	390.769	407.221	492.75	17.7453	465.93	414.071	455.074	310.918	483.337
			315.4	432.427	443.741	452.364	495.25	396.09	412.784	498.689	17.7453	471.065	419.83	461.425	314.611	488.719
			315.6	437.31	448.908	457.151	500.808	401.224	418.716	504.488	17.7776	476.359	425.148	467.82	318.469	494.135
			315.8	442.238	453.503	462.25	506.716	406.641	424.523	510.4	17.7908	481.902	430.562	474.425	322.198	499.64
			316	447.069	458.318	467.48	512.161	412.075	429.239	516.082	17.7942	487.48	436.2	480.921	325.806	504.964
			316.2	451.715	463.47	472.595	517.237	417.45	435.062	521.815	17.7769	493.16	442.047	487.417	329.467	510.203
			316.4	456.753	468.323	477.567	522.508	422.973	440.85	527.892	17.7582	498.566	448.158	493.831	332.948	515.822
			316.6	462.079	472.942	482.599	528.362	428.641	446.407	533.693	17.7369	503.886	454.177	500.3	336.45	521.149
			316.8	466.711	477.341	487.405	534.239	433.982	452.679	539.483	17.7402	509.248	459.784	506.699	339.955	526.628
			317	471.59	481.946	492.463	539.919	439.623	458.872	545.278	17.7436	514.981	465.444	513.35	343.562	531.976
			317.2	476.298	486.665	497.406	545.294	445.198	465.023	550.836	17.7471	520.551	471.406	520.324	346.893	537.234
			317.4	480.689	491.545	502.547	550.284	450.501	471.012	556.355	17.733	526.097	477.751	526.923	350.519	542.422
			317.6	485.344	496.31	507.48	555.334	455.849	477.012	561.881	17.7171	531.323	483.943	533.71	354.101	547.671
			317.8	489.944	500.688	512.246	560.767	461.331	483.069	567.593	17.7115	537.049	490.179	540.412	357.569	552.942
			318	494.469	505.086	516.861	565.652	467.06	489.016	573.077	17.7265	542.575	496.332	547.073	361.509	558.522
			318.2	498.598	509.795	521.735	570.601	472.99	495.321	578.109	17.7324	548.052	502.493	553.907	365.026	563.726
			318.4	503.013	514.29	526.073	575.583	478.792	501.242	583.557	17.7283	553.391	508.726	560.799	368.355	568.556
			318.6	507.264	518.781	530.908	580.327	484.303	507.047	588.9	17.7324	558.653	515.664	567.451	371.741	573.62
			318.8	511.626	522.484	535.342	584.903	490.091	513.215	593.94	17.7208	563.98	522.35	573.889	375.071	578.256
			319	515.737	526.624	539.875	589.549	496.029	519.267	599.106	17.7302	569.59	528.845	580.629	378.206	582.572
			319.2	520.065	531.113	544.079	594.283	502.336	525.501	604.332	17.7416	575.408	535.513	587.36	381.436	586.398
			319.4	524.005	535.199	548.245	598.922	508.527	531.674	609.57	17.7537	580.463	542.167	594.02	384.492	591.003
			319.6	528.053	539.642	552.45	603.681	514.382	537.806	614.312	17.7508	585.511	549.167	600.899	387.322	595.343
			319.8	532.044	543.863	557.023	608.361	520.159	544.009	619.625	17.7575	590.658	556.235	607.878	390.395	599.699
			320	536.1	547.907	561.542	612.569	525.95	549.964	624.591	17.7423	596.122	563.561	614.672	393.449	604.242
			320.2	540.135	551.9	565.696	616.817	531.776	556.141	629.492	17.7197	601.45	570.489	621.712	396.631	608.319
			320.4	543.624	556.084	570.04	621.105	537.934	562.455	634.314	17.7009	606.577	577.649	628.926	399.511	612.483
			320.6	547.064	559.989	574.477	625.741	543.653	568.195	638.947	17.7257	611.919	584.727	635.92	402.412	617.138
			320.8	550.726	563.914	579.026	630.006	549.514	574.044	643.592	17.7281	617.078	591.798	643.149	405.306	621.514
			321	554.356	567.603	583.349	634.107	555.581	580.312	647.918	17.7198	622.307	599.345	650.4	408.05	625.886
			321.2	558.038	571.211	587.393	638.064	561.522	586.533	652.773	17.7475	627.97	606.762	657.293	410.771	630.181
			321.4	561.32	575.162	590.918	641.928	567.663	592.429	657.233	17.7252	633.294	614.06	664.543	413.899	634.212
			321.6	564.786	578.852	594.521	645.723	573.738	598.641	661.573	17.7361	638.209	621.507	671.526	416.353	637.774
			321.8	567.899	582.155	598.155	649.768	579.894	604.906	666.133	17.7636	643.621	629.063	678.698	419.056	641.746
			322	571.192	585.544	601.627	653.896	585.852	610.999	670.482	17.7665	649.072	636.792	685.743	421.776	645.872
			322.2	574.7	588.66	604.792	657.493	591.997	617.073	674.804	17.7568	654.052	643.959	692.878	424.62	649.714
			322.4	578.037	591.849	608.074	660.781	598.062	623.273	679.193	17.7282	659.168	651.26	699.069	427.265	653.739
			322.6	580.991	594.864	611.724	664.441	603.862	629.379	683.364	17.7133	664.151	658.667	705.933	430.194	657.022
			322.8	583.569	598.104	615.221	668.196	609.617	635.1	687.456	17.658	669.186	665.571	712.957	432.572	660.458
			323	586.58	601.293	618.97	671.942	615.375	640.876	691.294	17.6499	673.938	672.491	719.77	435.049	663.638
			323.2	589.538	604.106	622.433	675.408	620.902	646.838	695.156	17.6029	678.835	679.697	726.28	438.03	667.641
			323.4	592.209	607.225	625.922	678.871	626.242	652.307	698.727	17.5923	683.643	686.204	732.917	440.548	671.456
			323.6	594.867	609.656	629.367	681.987	631.872	657.95	702.337	17.5489	688.059	692.555	739.509	443.046	674.707
			323.8	597.712	612.567	632.741	685.168	636.968	663.373	706.306	17.544	692.452	699.138	745.733	445.568	678.067
			324	600.635	615.588	636.062	688.375	642.299	668.61	710.119	17.507	696.568	705.615	751.689	448.052	681.208
			324.2	603.341	618.683	639.139	691.555	647.496	673.664	713.609	17.5174	700.774	711.719	757.527	450.252	684.412
			324.4	606.39	621.349	642.12	694.429	652.429	678.753	717.127	17.5352	704.842	717.628	763.354	452.919	687.582
			324.6	609.272	623.945	645.238	697.082	657.073	683.807	720.592	17.5486	708.622	723.486	769.17	455.439	690.535
			324.8	611.937	626.439	647.791	700.115	662.11	688.717	723.931	17.5982	712.104	729.131	774.744	458.015	693.29
			325	614.591	629.474	650.307	702.993	666.511	693.209	727.205	17.6042	715.554	734.578	780.447	460.485	696.052
			325.2	617.181	632.319	652.844	705.963	670.566	697.802	730.308	17.6051	718.731	739.645	785.44	463.105	698.713
			325.4	619.888	635.281	655.693	708.815	674.654	702.192	733.159	17.6119	722.078	745.166	790.432	465.591	701.55
			325.6	622.29	637.543	658.036	711.691	678.833	706.845	736.181	17.6396	725.264	750.001	795.931	467.706	703.947
			325.8	624.875	639.622	660.433	714.399	682.616	711.078	739.139	17.6486	728.003	754.794	800.965	469.977	706.549
			326	627.045	642.133	662.228	717.251	686.515	714.836	741.786	17.6547	730.806	759.343	805.638	471.999	708.903
			326.2	629.639	644.128	664.288	719.927	690.575	718.587	743.979	17.6543	733.194	763.623	810.113	474.074	711.359
			326.4	631.695	646.363	666.402	722.06	693.944	722.056	746.301	17.6646	735.787	767.443	814.34	475.858	713.566
			326.6	633.978	648.428	668.396	724.206	697.355	725.673	748.674	17.6421	738.114	770.959	818.289	477.56	715.755
			326.8	635.875	650.11	670.432	726.529	700.811	729.198	750.815	17.6521	740.409	774.737	822.684	479.198	717.862
			327	637.832	651.833	672.14	728.69	704.173	732.326	752.896	17.6668	743.052	778.583	826.686	480.923	719.54
			327.2	639.435	653.281	673.525	730.624	707.297	735.271	754.974	17.6695	745.339	781.332	830.136	482.671	721.737
			327.4	641.163	655.421	675.035	732.616	710.131	738.504	757.106	17.6535	747.591	784.143	833.867	484.302	723.321
			327.6	642.913	656.974	676.735	734.495	712.927	741.352	758.56	17.6331	749.539	787.066	837.116	485.948	724.995
			327.8	644.283	658.399	678.425	736.169	715.263	744.391	760.498	17.6185	751.576	789.846	840.511	487.387	726.704
			328	645.543	659.883	679.851	737.728	717.524	747.215	762.497	17.5798	753.399	792.467	843.646	488.736	728.31
			328.2	646.934	660.896	681.063	739.184	719.862	749.439	764.07	17.559	755.093	795.119	846.63	490.17	729.372
			328.4	648.034	661.754	682.236	740.637	721.931	751.288	765.596	17.5431	756.956	797.58	849.417	491.718	730.473
			328.6	649.121	663.029	683.294	741.966	723.916	753.698	767.205	17.5338	757.769	799.367	851.775	492.636	731.393
			328.8	649.955	663.758	684.099	743.304	725.518	755.872	768.255	17.5463	758.098	801.191	854.4	493.915	732.103
			329	650.988	664.309	684.454	743.995	726.803	757.281	769.255	17.5342	758.867	803.455	856.416	494.621	732.968
			329.2	651.331	665.03	685.171	744.804	728.139	759.058	769.692	17.5439	759.613	805.266	858.533	495.372	733.707
			329.4	651.878	665.402	685.276	745.092	729.463	760.751	770.423	17.5556	759.958	806.978	860.668	496.023	734.351
			329.6	652.601	665.641	685.649	745.96	730.381	762.246	770.635	17.5949	760.53	808.607	862.687	496.459	734.648
			329.8	652.647	665.935	686.072	746.334	731.242	763.381	770.396	17.6131	760.889	809.927	864.227	496.808	735.048
			330	652.62	665.72	686.282	746.795	731.866	764.729	770.585	17.6262	760.58	811.087	865.897	496.666	734.865
			330.2	652.585	665.929	686.356	747.099	732.416	765.584	770.315	17.6157	760.623	811.946	867.356	496.737	734.713
			330.4	653.059	665.816	686.05	747.082	733.17	766.011	769.92	17.6008	760.871	812.905	868.453	496.729	734.539
			330.6	653.035	665.592	686.187	746.553	733.784	766.944	769.59	17.5938	761.281	813.926	869.953	496.851	734.503
			330.8	653.381	665.226	686.35	746.223	734.033	767.585	769.327	17.5819	761.177	814.752	871.024	496.626	734.253
			331	653.107	664.803	686.061	745.887	734.34	767.821	768.677	17.5663	760.767	815.577	871.931	496.114	733.942
			331.2	652.497	664.362	685.517	745.479	734.377	768.213	768.562	17.5441	760.655	815.328	872.489	495.636	733.576
			331.4	651.787	663.63	684.974	745.195	734.428	768.408	768.765	17.5375	759.973	815.516	873.243	494.88	733.032
			331.6	651.569	663.16	684.398	744.208	734.43	768.543	768.316	17.5114	759.209	815.554	873.264	494.509	732.827
			331.8	651.029	662.639	683.586	743.071	734.696	768.997	767.587	17.5558	758.697	815.413	873.482	493.944	732.451
			332	650.574	661.481	682.997	742.247	734.551	769.482	766.947	17.538	757.728	815.399	873.669	493.575	731.734
			332.2	649.195	661.092	682.28	741.786	734.482	769.645	765.914	17.5288	756.755	815.51	873.995	492.537	731.053
			332.4	647.849	660.278	681.699	741.085	734.175	769.61	765.409	17.5188	755.771	814.929	873.94	491.793	729.988
			332.6	646.731	659.764	680.573	740.311	733.964	769.572	764.491	17.5084	754.887	814.243	873.952	491.334	728.567
			332.8	646.328	659.051	679.776	738.797	733.567	769.508	763.383	17.5148	753.789	813.974	874.087	490.81	727.746
			333	645.453	658.394	678.837	737.482	733.267	769.185	761.938	17.518	752.558	814.222	873.888	490.157	726.414
			333.2	644.398	657.841	677.826	736.494	732.755	768.839	760.792	17.5028	751.359	813.76	873.902	489.23	725.088
			333.4	643.047	656.971	676.902	734.985	731.904	768.427	759.663	17.4829	750.261	813.614	873.663	488.407	724.027
			333.6	641.352	656.31	675.758	734.212	730.99	767.535	758.534	17.4856	749.267	813.118	873.439	487.707	722.887
			333.8	640.659	655.468	674.724	732.7	730.685	767.067	757.271	17.4993	748.153	812.07	873.344	486.418	721.376
			334	639.79	654.34	673.457	731.799	729.877	766.674	755.862	17.4663	746.813	811.366	872.951	485.37	719.925
			334.2	638.77	653.044	672.136	730.596	729.311	766.328	754.849	17.4732	745.605	810.953	872.829	484.359	718.89
			334.4	637.378	651.494	671.174	729.803	728.482	765.88	753.583	17.4817	744.378	810.931	872.617	483.282	717.703
			334.6	636.04	650.255	670.171	728.56	727.87	765.669	752.524	17.46	743.317	810.524	872.297	482.247	716.834
			334.8	634.685	649.087	669.007	727.437	727.35	765.667	751.133	17.4418	742.101	810.092	872.114	481.42	715.585
			335	633.606	647.649	668.008	726.626	727.048	765.325	750.009	17.4445	741.144	809.766	872.387	480.852	714.133
			335.2	632.35	645.925	667.053	725.384	726.709	765.092	748.333	17.4088	740.085	809.498	872.371	479.671	712.329
			335.4	631.197	644.281	666.088	723.524	726.523	765.28	746.877	17.3839	738.766	809.14	872.372	478.983	711.284
			335.6	630.336	643.307	664.899	722.386	726.491	765.092	745.755	17.3818	737.875	809.253	872.091	478.075	710.379
			335.8	629.189	642.03	664.313	721.033	725.86	765.045	744.747	17.3899	736.62	809.43	871.854	477.237	709.208
			336	627.981	640.816	663.291	719.499	725.453	765.37	743.239	17.3915	735.184	808.821	871.305	476.075	707.846
			336.2	626.788	639.483	661.891	718.096	725.017	764.655	741.939	17.3705	733.997	808.602	871.279	475.079	706.223
			336.4	625.751	637.756	660.795	716.769	724.588	763.881	740.649	17.3485	732.732	808.35	871.1	474.065	704.969
			336.6	624.652	636.58	659.36	715.228	724.226	763.882	738.948	17.3098	731.377	808.029	870.602	472.883	703.416
			336.8	623.721	635.201	657.723	713.542	723.824	763.088	737.702	17.324	730.075	807.662	870.657	471.923	702.236
			337	622.573	633.817	656.146	712.119	722.891	762.973	736.486	17.3479	728.62	807.902	870.399	470.795	700.576
			337.2	621.061	632.176	654.544	710.688	722.015	762.69	734.731	17.3275	727.035	807.949	869.864	470.066	698.889
			337.4	619.795	630.6	652.858	709.297	721.271	762.242	732.915	17.3068	725.699	807.682	870.095	469.122	697.29
			337.6	618.52	629.352	651.572	707.543	720.907	761.81	731.203	17.2944	725.125	808.111	869.598	468.084	695.68
			337.8	616.926	627.93	650.28	706.028	720.789	761.639	729.737	17.272	724.215	808.054	869.158	467.471	694.23
			338	615.312	626.519	648.739	704.235	720.57	761.193	728.361	17.2587	723.178	807.427	868.794	466.687	692.434
			338.2	613.568	625.248	647.392	702.624	719.798	760.811	727.253	17.2474	721.413	806.986	868.382	465.866	691.147
			338.4	611.929	623.523	646.189	701.051	719.501	760.526	725.372	17.2365	719.658	807.172	867.284	464.537	689.709
			338.6	610.24	622.462	644.764	699.29	718.86	760.212	723.716	17.1894	718.233	806.388	866.705	463.652	688.359
			338.8	608.586	620.94	643.238	697.712	717.998	759.529	721.711	17.1652	717.198	805.545	866.118	462.601	686.876
			339	607.222	619.591	641.781	695.979	717.77	758.436	719.866	17.1526	715.929	804.961	864.884	461.519	685.096
			339.2	605.416	618.223	640.231	693.958	716.789	757.101	718.404	17.1432	714.371	803.991	864.215	460.646	683.427
			339.4	603.561	616.631	638.714	692.06	715.616	755.608	716.395	17.1367	712.028	802.627	863.633	459.479	681.495
			339.6	601.979	615.157	636.78	690.071	714.908	754.911	714.36	17.1394	710.129	801.808	862.409	458.045	679.817
			339.8	600.454	613.335	634.854	688.224	713.893	753.795	712.521	17.1084	708.459	800.813	861.483	456.768	677.913
			340	598.657	611.808	633.195	686.094	712.929	752.606	710.372	17.0695	706.906	799.848	860.249	455.73	676.397
			340.2	596.886	609.826	631.677	684.077	711.8	751.09	708.181	17.0676	705.446	798.82	858.732	454.795	674.103
			340.4	595.122	607.848	629.976	681.963	710.436	749.859	706.255	17.0663	703.292	797.93	857.402	453.834	671.939
			340.6	593.345	605.818	628.76	679.74	709.158	748.034	704.486	17.0521	701.194	796.171	856.108	452.871	670.179
			340.8	591.147	603.544	626.752	677.562	708.408	746.753	702.61	17.0277	698.862	794.599	854.696	451.314	668.054
			341	589.496	601.463	624.707	675.694	707.342	745.896	700.707	17.0238	696.793	793.34	852.713	450.177	666.182
			341.2	587.587	599.748	623.102	673.915	705.622	744.854	698.424	17.0043	694.463	792.217	850.846	449.014	664.099
			341.4	585.745	597.91	620.963	671.79	703.652	743.584	695.895	16.9901	692.584	790.46	848.97	447.792	661.87
			341.6	584.002	595.96	618.958	669.612	702.2	742.384	693.614	16.9989	690.597	788.195	847.107	446.733	659.263
			341.8	582.346	594.215	616.877	667.753	699.933	740.84	691.508	16.9852	688.249	786.313	845.536	445.523	657.19
			342	580.374	592.486	615.016	665.728	698.125	739.381	689.17	16.9949	686.036	784.259	843.827	444.171	655.344
			342.2	578.128	590.469	612.283	663.123	696.495	738.096	686.318	16.9722	683.929	782.502	841.958	442.912	652.693
			342.4	576.394	588.836	610.364	661.015	694.231	737.132	683.315	16.9357	681.623	780.604	839.993	441.722	650.552
			342.6	574.129	586.667	608.527	658.698	691.921	735.787	680.723	16.939	679.186	778.797	837.725	440.376	648.291
			342.8	572.311	584.741	606.418	656.348	689.72	733.865	678.157	16.9023	676.816	776.037	836.113	439.144	646.094
			343	570.302	582.846	604.424	653.529	687.803	732.405	675.489	16.9119	674.498	773.968	833.802	437.862	643.458
			343.2	568.132	580.87	602.583	651.405	685.922	730.382	672.819	16.878	671.658	772.374	832.083	436.442	641.093
			343.4	565.935	578.442	600.474	648.671	684.616	728.538	670.123	16.8764	668.723	770.393	830.236	435.074	638.669
			343.6	563.851	576.082	597.947	646.165	682.907	726.662	667.682	16.8367	666.232	768.063	827.629	433.705	636.219
			343.8	561.993	574.192	596.022	644.059	680.686	724.612	665.502	16.844	663.767	765.705	825.125	431.839	633.984
			344	559.973	572.055	593.932	642.019	679.025	722.785	663.359	16.8219	660.975	763.185	823.135	430.137	631.882
			344.2	557.951	570.097	591.604	639.024	676.828	720.822	660.854	16.7997	658.437	760.216	820.778	428.89	629.381
			344.4	556.048	567.692	589.51	636.528	674.636	719.234	658.155	16.7806	655.652	758.128	818.464	427.247	627.069
			344.6	554.006	565.41	587.455	634.148	672.544	717.026	655.87	16.7535	653.181	755.349	816.048	425.613	624.68
			344.8	551.952	563.037	585.105	631.634	670.522	715.176	653.624	16.7343	650.69	752.624	813.729	423.907	622.63
			345	549.888	561.075	583.059	629.287	668.345	713.27	650.982	16.7143	648.086	749.791	811.265	422.45	620.46
			345.2	547.827	559.334	581.085	626.904	665.855	711.584	648.167	16.6937	645.427	746.9	808.796	421.219	618.236
			345.4	545.736	557.428	579.13	624.383	663.408	709.817	645.462	16.6713	642.14	743.861	806.747	419.865	615.897
			345.6	543.876	555.401	577.046	622.135	661.103	707.872	642.918	16.6599	639.209	741.377	804.271	418.58	613.56
			345.8	541.679	553.064	574.72	619.882	658.911	705.516	640.088	16.6435	636.5	738.727	801.887	417.434	611.063
			346	539.709	550.523	572.604	617.677	656.659	703.363	637.558	16.6261	633.813	736.055	799.341	415.662	608.588
			346.2	537.481	548.868	570.418	615.449	654.689	701.541	634.568	16.6428	631.035	733.253	796.588	414.432	606.194
			346.4	535.203	547.12	568.258	613.418	652.158	699.696	632.15	16.6527	627.932	730.57	794.02	413.401	603.804
			346.6	533.29	545.03	565.887	611.085	649.802	697.968	629.744	16.6368	625.413	727.505	791.349	412.043	601.154
			346.8	531.184	543.037	563.853	608.766	647.58	695.955	627.139	16.6348	622.627	724.826	788.615	410.533	598.817
			347	529.206	540.515	561.634	606.507	645.446	693.843	624.628	16.6414	620.253	722.232	785.748	408.933	596.614
			347.2	527.02	538.344	559.677	604.004	643.082	691.543	621.895	16.6617	617.928	719.509	782.869	407.366	594.136
			347.4	524.84	536.453	557.27	601.66	640.939	689.441	619.44	16.6806	614.966	716.662	779.883	405.89	592.182
			347.6	522.777	534.796	555.139	599.096	638.617	687.289	616.768	16.7059	612.236	713.654	777.407	404.377	589.699
			347.8	521.189	532.737	552.912	596.424	636.009	685.37	614.223	16.6934	609.174	711.094	774.998	402.835	587.403
			348	518.995	530.623	551.007	593.892	634.029	683.479	611.762	16.6961	606.943	708.036	772.106	401.293	585.153
			348.2	517.335	528.407	549.219	591.614	631.459	680.911	609.44	16.702	604.338	705.31	769.401	399.709	583.059
			348.4	515.447	526.408	547.296	589.081	629.132	679.011	606.51	16.725	601.856	702.442	766.931	398.351	580.443
			348.6	513.555	524.284	545.463	586.968	626.877	676.878	603.817	16.7379	599.249	699.727	764.348	397.021	577.914
			348.8	512.036	522.261	543.109	584.732	624.267	675.112	601.225	16.7408	596.662	696.341	761.445	395.886	575.393
			349	510.158	520.45	540.773	582.587	621.749	673.359	598.37	16.7078	593.992	693.33	759.045	394.586	572.914
			349.2	508.278	518.198	538.64	580.251	619.862	670.953	595.795	16.7025	591.385	690.21	756.376	393.101	570.622
			349.4	506.305	515.915	536.697	578.467	617.834	668.835	593.494	16.6873	589.468	687.552	753.8	391.763	568.696
			349.6	504.037	513.647	534.899	576.326	615.393	666.553	590.831	16.6861	586.95	684.756	750.948	390.584	566.368
			349.8	501.798	511.867	532.696	574.21	613.331	664.662	588.16	16.6862	583.955	682.051	748.348	389.214	564.368
			350	499.717	509.75	530.349	571.76	610.835	662.724	585.849	16.6674	581.269	679.305	745.746	387.805	562.192
			350.2	497.697	507.893	528.16	569.094	608.42	660.59	583.973	16.6481	578.263	676.198	743.171	386.475	560.061
			350.4	495.501	505.827	525.854	566.726	606.264	658.066	581.72	16.6245	575.327	673.668	740.743	384.941	557.943
			350.6	493.629	503.757	524.218	564.323	603.868	655.912	579.463	16.62	572.739	671.002	738.278	383.348	555.586
			350.8	491.551	501.53	522.323	562.067	602.099	653.701	577.332	16.6306	570.406	668.517	735.505	382.016	553.115
			351	489.838	499.871	519.858	559.91	599.779	651.761	574.943	16.63	568.12	665.702	732.781	380.634	550.737
			351.2	487.892	497.851	517.737	557.483	597.516	649.723	572.475	16.6089	565.378	662.821	730.023	379.227	548.389
			351.4	485.875	495.982	515.819	554.99	594.954	647.421	570.034	16.6217	562.867	660.249	727.244	377.773	545.817
			351.6	483.957	493.923	513.486	552.737	592.806	644.997	567.506	16.6347	560.382	657.417	724.698	376.312	543.468
			351.8	481.902	491.867	511.236	550.771	590.745	642.73	565.457	16.6561	558.204	655.128	721.967	375.137	540.967
			352	480.224	489.66	509.171	548.613	588.79	640.696	562.938	16.6587	555.89	652.395	719.327	373.898	538.922
			352.2	478.263	487.541	507.183	546.185	587.154	638.318	560.419	16.6922	553.284	649.79	716.65	372.667	536.661
			352.4	476.282	485.673	504.95	543.63	584.901	636.059	557.769	16.6872	550.51	647.209	714.317	371.255	534.603
			352.6	474.539	483.911	503.146	540.951	582.506	633.789	555.336	16.6563	547.621	644.587	711.634	369.753	532.093
			352.8	472.424	481.826	501.003	538.688	580.327	631.319	553.141	16.6674	545.035	642.253	709.068	368.25	529.572
			353	470.294	479.725	498.667	536.385	578.419	628.774	550.839	16.6386	542.458	639.395	706.512	366.773	527.174
			353.2	468.379	477.452	496.916	534.413	576.252	626.394	548.254	16.6173	540.211	636.853	703.946	365.441	524.826
			353.4	466.416	475.597	495.34	532.218	573.867	624.017	545.865	16.609	537.966	633.969	701.535	364.2	522.473
			353.6	464.279	473.548	493.636	529.849	571.811	621.478	543.21	16.6101	535.576	631.426	698.91	362.827	520.41
			353.8	462.023	471.608	491.546	527.578	569.208	619.327	540.788	16.6082	533.116	629.013	696.297	361.628	517.911
			354	459.912	469.692	489.478	525.219	566.982	617.037	538.379	16.6049	530.598	626.646	693.672	359.951	515.864
			354.2	457.624	467.481	487.258	523.046	564.725	614.38	536.156	16.6467	527.836	624.155	690.957	358.618	513.62
			354.4	455.508	465.155	484.963	520.698	562.295	612.12	533.413	16.6546	525.435	621.648	688.738	357.481	511.559
			354.6	453.65	463.124	483.124	518.458	559.982	609.719	530.784	16.6612	523.3	619.154	686.08	356.346	509.309
			354.8	451.691	461.181	480.867	516.088	557.641	607.076	528.456	16.6927	520.817	616.525	683.356	355.069	506.74
			355	449.492	458.923	478.582	513.684	555.698	604.234	525.722	16.6596	518.11	614.012	680.74	353.471	504.315
			355.2	447.388	456.883	476.18	511.305	553.034	601.65	523.358	16.6724	515.301	611.516	678.072	351.683	502.002
			355.4	445.475	454.879	473.867	508.925	550.465	598.953	520.575	16.6907	512.58	609.09	675.422	350.169	499.834
			355.6	443.443	452.824	471.996	506.663	548.268	596.059	517.641	16.7012	510.329	606.356	672.853	348.594	497.447
			355.8	441.147	450.706	469.886	504.637	545.808	593.781	515.029	16.676	508.305	603.162	669.829	347.262	494.592
			356	438.947	448.651	467.631	502.081	543.673	591.089	512.752	16.6504	505.837	600.164	666.962	345.708	492.241
			356.2	436.706	446.591	465.7	499.662	541.393	588.582	510.436	16.643	503.05	597.725	664.243	343.881	489.772
			356.4	434.693	444.298	463.39	497.281	539.183	585.928	507.97	16.6175	500.148	595.201	661.668	342.421	487.466
			356.6	432.776	442.124	461.28	494.61	536.594	583.487	505.625	16.6034	497.388	592.542	659.085	340.738	485.133
			356.8	430.846	440.173	459.27	492.248	534.523	580.712	503.023	16.5941	494.946	590.032	656.238	339.259	482.588
			357	428.811	438.052	457.135	490.149	532.592	577.968	500.43	16.609	492.597	587.219	652.985	337.647	480.132
			357.2	426.786	435.618	455.265	487.658	530.067	575.558	498.27	16.6083	490.147	584.376	649.968	336.123	477.674
			357.4	424.746	433.484	453.144	485.35	527.809	572.619	495.704	16.6324	487.214	581.953	647.384	334.728	475.725
			357.6	422.944	431.445	451.171	483.083	525.253	569.811	493.145	16.65	484.925	579	644.417	333.245	473.48
			357.8	421.2	429.023	448.714	480.525	522.917	567.261	490.556	16.6758	482.22	576.29	641.469	331.826	471.127
			358	419.35	426.9	446.44	477.857	520.447	564.363	488.054	16.732	479.872	573.396	639.074	330.299	468.793
			358.2	417.152	424.932	444.222	475.767	517.963	561.343	485.667	16.7663	477.421	570.789	635.985	328.768	466.747
			358.4	414.627	422.776	442.04	473.629	515.061	558.521	482.924	16.8139	474.867	567.699	633.025	327.246	464.429
			358.6	412.315	420.484	439.698	471.194	512.622	555.865	480.629	16.82	472.367	564.542	630.492	325.86	462.278
			358.8	410.109	418.271	437.571	468.767	510.307	553.003	478.026	16.8178	469.59	561.77	627.497	324.194	459.928
			359	408.065	416.148	435.259	466.158	508.07	550.359	475.405	16.8508	466.879	558.577	624.454	322.63	457.503
			359.2	405.996	413.844	433.264	463.488	505.571	547.32	472.942	16.8392	464.267	556.001	622.083	320.986	454.767
			359.4	403.863	412.051	431.151	461.167	503.013	544.653	470.404	16.885	461.707	553.271	619.286	319.341	452.696
			359.6	401.804	409.781	428.923	458.48	500.501	541.854	467.78	16.8735	458.88	550.409	616.148	317.69	449.992
			359.8	399.778	407.591	426.963	455.983	498.173	539.417	464.76	16.8951	456.29	547.357	613.123	316.238	447.172
			360	397.903	405.486	424.863	453.341	495.728	536.849	462.293	16.8828	453.737	544.77	610.372	314.701	444.561
			360.2	396.028	403.346	422.549	450.628	493.384	533.942	459.693	16.9185	451.264	542.143	607.292	313.109	442.281
			360.4	394.087	401.439	420.278	448.074	490.914	531.046	457.101	16.9215	448.914	539.483	604.162	311.609	439.703
			360.6	391.752	399.348	418.112	445.661	488.273	528.131	454.552	16.9222	446.344	536.735	601.297	310.069	437.117
			360.8	389.657	397.375	415.604	443.307	485.96	525.595	452	16.9276	443.848	534.068	597.895	308.741	434.485
			361	387.522	395.218	413.36	441.026	483.307	522.88	449.369	16.9093	441.32	531.166	594.862	307.433	432.487
			361.2	385.373	393.207	411.288	438.565	480.782	520.228	446.705	16.934	438.881	527.898	591.871	306.023	430.02
			361.4	383.088	391.027	409.319	436.24	478.347	517.43	444.377	16.9771	436.377	525.081	588.613	304.532	427.822
			361.6	380.842	389.012	407.048	434.094	476.094	514.539	441.983	16.9625	433.728	521.928	585.67	303.203	425.504
			361.8	379.013	386.988	404.848	431.773	473.616	512.035	439.471	16.9563	431.265	518.898	582.823	301.884	422.844
			362	376.749	385.045	402.747	429.415	471.208	509.362	437.076	16.9422	428.53	516.151	579.604	300.325	420.39
			362.2	374.899	382.927	400.943	427.161	468.741	506.593	434.81	16.9892	425.86	513.096	576.756	298.905	418.16
			362.4	372.871	380.786	398.873	425.059	466.142	503.852	432.263	16.9806	423.243	510.357	573.944	297.358	416.036
			362.6	370.717	378.61	396.865	423.058	463.861	501.079	429.742	17.0084	420.681	507.382	570.922	295.707	413.711
			362.8	368.563	376.376	394.828	420.688	461.166	498.695	427.478	17.0283	418.247	504.576	567.794	294.13	411.837
			363	366.529	374.372	392.798	418.092	458.589	495.919	424.951	17.0176	415.863	501.814	564.666	292.391	409.607
			363.2	364.479	372.262	390.745	415.752	455.993	493.443	422.502	16.9918	413.337	499.044	561.812	290.779	407.437
			363.4	362.24	370.061	388.752	413.249	453.846	490.662	420.047	17.0204	410.924	496.22	559.083	288.908	405.445
			363.6	360.188	368.3	386.825	410.882	451.852	487.941	417.612	17.0556	408.395	493.257	555.843	287.337	403.628
			363.8	358.231	366.207	384.603	408.281	449.156	485.466	414.763	17.0652	405.771	490.395	552.574	286.124	401.493
			364	356.124	364.071	382.487	405.816	446.781	482.99	412.181	17.0499	403.415	487.649	549.359	284.512	399.065
			364.2	354.251	362.101	380.326	403.401	444.277	480.352	409.867	17.0624	401.051	484.615	546.799	282.974	396.737
			364.4	352.285	360.291	378.064	400.88	442.128	477.575	407.202	17.0571	398.59	482.028	543.785	281.611	394.096
			364.6	350.192	358.203	375.849	398.578	440.102	474.657	404.667	17.0584	395.983	479.421	541.067	280.186	391.784
			364.8	348.334	356.127	373.524	396.289	437.896	471.954	402.184	17.0703	393.474	476.545	537.98	278.696	389.376
			365	346.495	353.93	371.591	393.886	435.331	469.188	399.628	17.0918	391.203	473.749	534.785	277.234	387.085
			365.2	344.467	352.039	369.543	391.498	432.83	466.847	397.285	17.1031	388.861	470.975	531.821	275.984	384.499
			365.4	342.355	349.801	367.528	389.489	430.363	464.264	395.128	17.0898	386.579	468.272	528.991	274.463	382.118
			365.6	340.334	348.104	365.817	387.251	428.022	461.738	392.98	17.1292	384.108	465.512	526.064	273.149	379.764
			365.8	338.215	345.926	363.702	385.081	425.804	459.196	390.789	17.1281	381.74	462.87	523.072	271.712	377.755
			366	336.146	344.106	361.783	382.964	423.234	456.555	388.565	17.1557	379.367	459.791	520.408	270.495	375.644
			366.2	334.064	341.823	359.923	380.789	420.459	454.242	386.212	17.1702	377.191	456.802	517.478	268.916	373.17
			366.4	332.161	339.751	357.986	378.509	418.252	451.927	383.847	17.2057	374.886	454.096	514.691	267.439	371.082
			366.6	330.227	337.884	356.143	376.358	415.73	449.368	381.634	17.2253	372.33	451.451	511.92	265.957	368.641
			366.8	328.422	335.979	354.131	374.265	413.511	446.675	379.299	17.2422	369.835	448.981	508.913	264.499	366.231
			367	326.488	334.08	352.02	372.137	411.332	444.164	376.665	17.2743	367.407	446.412	506.285	263.163	364.058
			367.2	324.762	332.358	349.743	369.825	409.011	441.522	374.397	17.2803	365.124	443.881	503.399	261.763	361.947
			367.4	323.079	330.577	347.615	367.864	406.795	439.014	371.809	17.2956	362.853	441.249	500.428	260.513	359.857
			367.6	321.383	328.489	345.435	365.649	404.66	436.928	369.646	17.2968	360.227	438.613	497.483	259.205	357.611
			367.8	319.749	326.636	343.632	363.646	402.562	434.533	367.336	17.2987	357.851	436.179	494.4	258.148	355.727
			368	317.842	324.794	341.638	361.563	400.323	432.113	365.372	17.3088	355.472	433.571	491.529	256.885	353.68
			368.2	315.77	322.988	339.521	359.346	398.152	429.702	363.151	17.3127	353.161	430.828	488.702	255.451	351.767
			368.4	313.707	321.111	337.643	357.348	396.064	427.392	361.147	17.306	351.224	428.254	485.821	254.177	349.865
			368.6	312.121	318.982	335.895	355.096	393.759	425.181	359.186	17.3158	349.218	425.674	483.264	252.783	347.913
			368.8	310.581	317.066	334.032	352.838	391.701	422.631	357.051	17.3124	347.126	423.083	480.658	251.47	345.745
			369	308.598	314.935	332.263	350.754	389.504	420.414	355.167	17.3307	344.684	420.452	477.966	250.221	343.481
			369.2	306.631	313.023	330.674	348.489	387.438	418.075	352.995	17.345	342.805	418.031	475.178	249.032	341.533
			369.4	304.451	311.297	328.859	346.344	385.372	415.934	351.092	17.3245	340.38	415.621	472.407	247.535	339.383
			369.6	302.861	309.237	326.988	344.161	383.284	413.326	349.065	17.3459	338.157	412.938	469.819	246.142	337.167
			369.8	301.577	307.369	325.206	342.035	381.162	410.661	346.985	17.3434	335.993	410.574	467.099	245.097	335.19
			370	300.041	305.592	323.12	339.755	378.942	408.361	344.885	17.3509	333.998	408.192	464.453	243.712	333.278
			370.2	298.271	303.792	321.09	337.755	376.632	405.863	342.737	17.3723	332.013	405.294	461.631	242.326	331.009
			370.4	296.24	302.073	319.246	335.729	374.716	403.562	340.561	17.3905	329.681	402.969	458.98	241.189	329.1
			370.6	294.45	300.155	317.323	333.646	372.471	401.242	338.391	17.4088	327.733	400.527	456.247	239.505	327.041
			370.8	292.729	298.42	315.391	331.83	370.18	398.531	336.125	17.4324	325.516	398.232	453.766	238.008	325.116
			371	290.856	296.839	313.345	329.971	367.951	396.159	334.036	17.4594	323.521	395.879	451.177	236.849	323.183
			371.2	289.067	295.152	311.235	327.995	365.741	393.986	331.676	17.4428	321.45	393.421	448.635	235.31	321.251
			371.4	287.277	293.374	309.408	326.069	363.786	391.884	329.583	17.4597	319.544	390.951	445.763	233.956	319.491
			371.6	285.295	291.538	307.431	323.979	362.102	389.634	327.395	17.4594	317.76	388.521	443.043	232.582	317.308
			371.8	283.522	289.718	305.747	322.121	360.118	387.381	325.322	17.4732	315.695	386.557	440.46	231.227	315.46
			372	282.138	287.74	303.926	320.113	358.007	385.277	323.473	17.4861	313.628	384.218	437.842	229.847	313.687
			372.2	280.404	286.209	302.136	318.39	355.81	382.974	321.529	17.4916	311.65	381.837	435.225	228.671	311.702
			372.4	278.775	284.291	300.268	316.239	353.662	380.789	319.626	17.4791	309.689	379.284	432.38	227.401	309.63
			372.6	277.056	282.431	298.69	314.243	351.528	378.556	317.94	17.4845	307.486	376.88	429.818	225.974	307.857
			372.8	275.502	280.768	296.974	312.062	349.453	376.127	316.112	17.5063	305.599	374.632	427.342	224.68	305.921
			373	273.756	278.952	295.09	310.11	347.162	373.852	314.159	17.5302	303.812	372.348	424.741	223.314	304.002
			373.2	272.078	277.419	293.576	308.265	345.104	371.632	312.168	17.5453	301.527	370.175	422.38	222.128	301.944
			373.4	270.401	275.675	291.7	306.365	342.797	369.39	310.208	17.5569	299.499	368.081	419.999	220.813	299.782
			373.6	268.539	273.938	290.068	304.535	340.835	367.034	308.102	17.5749	297.818	366.232	417.637	219.395	297.701
			373.8	266.928	272.163	288.452	302.507	338.682	364.913	305.835	17.5632	295.84	364.182	415.422	218.06	295.755
			374	265.147	270.236	286.548	300.819	336.875	362.636	303.999	17.547	293.869	361.805	412.977	216.803	293.888
			374.2	263.36	268.739	284.623	298.923	335.02	360.388	301.874	17.5702	292.001	359.754	410.481	215.525	291.804
			374.4	261.864	266.962	282.907	297.065	333.05	358.246	299.845	17.5897	290.047	357.673	407.856	214.502	289.926
			374.6	260.133	265.45	281.201	295.216	331.107	356.35	297.817	17.6013	288.149	355.499	405.342	213.399	288.127
			374.8	258.543	263.594	279.445	293.374	329.023	354.277	295.946	17.6003	286.275	353.316	402.696	212.062	286.38
			375	256.92	261.762	277.789	291.346	327.048	352.357	293.817	17.596	284.684	350.937	400.172	210.907	284.67
			375.2	255.301	260.023	276.038	289.4	325.113	350.284	291.861	17.5968	282.76	348.714	397.551	209.775	282.709
			375.4	253.733	258.419	274.266	287.305	323.135	348.198	290.105	17.6081	280.781	346.34	394.811	208.639	280.917
			375.6	252.229	256.763	272.593	285.231	321.053	346.229	288.022	17.6266	278.995	344.24	392.396	207.381	279.211
			375.8	250.652	255.125	271.011	283.401	318.969	344.083	286.256	17.6274	277.115	342.153	390.016	206.229	277.232
			376	249.085	253.588	269.426	281.222	317.001	342.047	284.442	17.6216	275.236	340.058	387.652	204.885	275.44
			376.2	247.485	251.695	267.908	279.314	315.099	339.816	282.575	17.6108	273.157	337.988	384.997	203.713	273.46
			376.4	245.908	249.961	266.527	277.64	313.092	337.506	280.703	17.6124	271.221	335.72	382.761	202.508	271.538
			376.6	244.429	248.554	264.758	275.99	311.079	335.184	278.84	17.6171	269.14	333.631	380.192	201.314	269.723
			376.8	242.835	247	262.913	274.476	309.092	333.101	277.126	17.6538	267.064	331.474	377.6	200.131	267.973
			377	241.17	245.377	261.069	272.836	307.093	330.794	275.281	17.6468	264.965	329.174	375.168	198.834	266.422
			377.2	239.345	243.8	259.405	270.927	305.126	328.617	273.391	17.6631	263.322	327.115	372.756	197.461	264.641
			377.4	237.819	242.146	257.69	269.029	303.185	326.474	271.487	17.693	261.517	325.111	370.278	196.263	262.796
			377.6	236.244	240.601	256.155	267.134	301.153	324.443	269.607	17.7284	259.684	322.896	368	194.994	261.175
			377.8	234.679	239.234	254.544	265.412	299.235	322.151	267.867	17.7506	258.027	320.674	365.417	193.72	259.288
			378	233.098	237.863	252.726	263.464	297.283	320.088	266.224	17.7757	256.236	318.596	362.98	192.31	257.483
			378.2	231.541	236.305	251.039	261.472	295.587	318.243	264.347	17.7921	254.402	316.448	360.69	191.025	255.724
			378.4	229.934	234.662	249.533	259.666	293.711	316.378	262.425	17.791	252.609	314.299	358.456	189.711	253.927
			378.6	228.266	233.125	247.97	258.019	291.968	314.586	260.439	17.8006	250.746	312.03	355.996	188.708	252.047
			378.8	226.691	231.535	246.275	256.433	289.697	312.577	258.688	17.7969	248.864	309.949	353.791	187.598	250.222
			379	225.439	230.185	244.694	254.813	287.967	310.519	256.915	17.7675	247.053	307.89	351.58	186.413	248.516
			379.2	223.927	228.404	242.913	252.957	286.089	308.298	255.039	17.7832	245.324	305.743	348.966	185.321	246.793
			379.4	222.354	226.737	241.399	251.294	284.515	306.299	253.139	17.7886	243.553	303.901	346.548	184.129	245.136
			379.6	220.98	225.152	239.888	249.829	282.763	304.346	251.042	17.7645	241.744	301.903	344.127	183.164	243.575
			379.8	219.484	223.683	238.641	248.326	280.691	302.301	249.297	17.7898	240.099	300.053	342.091	182.081	241.934
			380	217.921	222.072	237.202	246.585	278.863	299.958	247.687	17.8092	238.176	298.267	339.814	180.998	240.316
			380.2	216.632	220.571	235.53	244.768	277.052	297.916	246.186	17.8229	236.54	296.342	337.505	179.753	238.597
			380.4	215.151	218.964	234.191	242.988	275.414	296.019	244.31	17.8554	234.802	294.256	335.187	178.525	236.903
			380.6	213.558	217.456	232.757	241.369	273.704	294.099	242.562	17.8879	233.028	292.245	332.858	177.489	235.049
			380.8	212.04	216.017	231.439	239.69	271.942	292.165	240.875	17.8893	231.312	290.211	330.703	176.377	233.597
			381	210.591	214.332	229.91	238.053	270.089	290.242	239.422	17.8751	229.553	288.306	328.3	175.297	231.747
			381.2	209.119	212.819	228.356	236.421	268.057	288.116	237.797	17.8867	227.816	286.372	326.159	174.294	230.072
			381.4	207.569	211.456	226.754	234.533	266.406	286.026	236.058	17.8782	226.152	284.55	323.734	173.259	228.494
			381.6	206.1	210.056	225.281	232.791	264.761	284.05	234.334	17.8747	224.618	282.739	321.526	172.142	226.958
			381.8	204.415	208.682	223.891	231.122	262.822	282.006	232.549	17.8786	223.135	280.897	319.37	171.076	225.714
			382	202.811	207.23	222.249	229.364	261	280.057	230.73	17.8417	221.556	279.121	317.248	170.172	224.031
			382.2	201.359	205.585	220.862	227.64	259.528	278.058	229.17	17.8499	219.914	277.351	315.068	168.995	222.45
			382.4	199.886	204.142	219.45	226.124	257.79	276.213	227.495	17.8482	218.26	275.561	312.852	167.757	220.961
			382.6	198.557	203.046	218.085	224.641	255.971	274.529	225.712	17.8774	216.505	273.791	310.831	166.776	219.426
			382.8	197.106	201.666	216.578	222.873	254.18	272.762	224.119	17.883	215.021	271.785	308.732	165.716	217.804
			383	195.789	200.337	215.072	221.202	252.516	271.001	222.4	17.9058	213.501	270.088	306.416	164.544	216.195
			383.2	194.391	198.725	213.453	219.563	250.909	269.22	220.788	17.9555	211.663	268.249	304.308	163.485	214.506
			383.4	193.098	197.313	212.005	217.836	249.097	267.426	219.301	18.0026	210.044	266.461	302.165	162.275	212.808
			383.6	191.976	196.188	210.46	216.299	247.298	265.644	217.552	18.0328	208.434	264.6	300.043	161.281	211.29
			383.8	190.7	194.721	209.016	214.771	245.485	263.787	216.131	18.0616	207.023	262.904	297.678	160.255	209.762
			384	189.389	193.319	207.44	213.112	243.72	261.875	214.522	18.1045	205.498	261.19	295.554	159.323	208.309
			384.2	188.072	191.831	205.945	211.66	241.905	260.134	212.899	18.1238	204.153	259.552	293.308	158.175	206.724
			384.4	186.735	190.491	204.476	210.019	240.278	258.134	211.421	18.154	202.772	258.173	291.122	157.14	205.29
			384.6	185.378	189.202	203.09	208.728	238.715	256.331	209.969	18.1755	201.244	256.627	289.089	156.09	203.906
			384.8	184.115	187.735	201.774	207.393	237.017	254.758	208.656	18.1862	199.711	254.905	287.277	155.13	202.54
			385	182.961	186.403	200.258	206.063	235.413	253.012	207.246	18.1618	198.516	253.216	285.592	154.113	201.19
			385.2	181.653	185.022	198.979	204.416	233.964	251.324	205.918	18.1369	197.176	251.674	283.735	153.11	199.653
			385.4	180.416	183.682	197.53	202.904	232.566	249.628	204.393	18.1732	195.69	250.13	281.797	152.125	198.264
			385.6	179.182	182.454	196.117	201.559	231.054	247.76	203.052	18.1972	194.255	248.636	279.805	151.116	196.69
			385.8	177.738	181.182	194.735	199.968	229.518	245.927	201.65	18.2135	192.577	247.033	278.011	149.895	195.113
			386	176.612	179.725	193.536	198.404	227.855	244.195	200.236	18.2314	191.064	245.325	276.023	148.953	193.556
			386.2	175.496	178.351	192.178	196.933	226.287	242.514	198.853	18.2295	189.552	243.623	273.959	147.946	192.002
			386.4	174.243	177.11	190.911	195.536	224.646	240.714	197.447	18.1992	188.152	242.226	271.814	146.891	190.378
			386.6	172.808	176.003	189.578	193.917	223.08	238.91	195.791	18.2067	186.581	240.946	269.806	145.852	188.84
			386.8	171.515	174.477	188.138	192.74	221.587	237.135	194.25	18.2603	185.084	239.323	267.632	145.068	187.43
			387	170.327	173.242	186.811	191.289	219.872	235.434	192.851	18.2654	183.511	237.855	265.547	144.038	185.95
			387.2	169.014	172.02	185.544	189.868	218.327	233.904	191.39	18.2586	182.038	236.14	263.593	143.097	184.563
			387.4	167.927	170.771	184.439	188.474	216.863	232.369	189.998	18.2341	180.957	234.766	261.704	142.27	183.338
			387.6	166.593	169.549	183.061	187.092	215.339	230.863	188.706	18.2393	179.614	233.163	259.957	141.565	182.1
			387.8	165.341	168.409	181.645	185.732	213.898	229.137	187.179	18.2358	178.261	231.705	257.993	140.604	180.728
			388	164.094	167.358	180.409	184.353	212.449	227.486	185.644	18.2378	176.928	230.037	256.316	139.799	179.427
			388.2	163.033	165.932	179.162	182.994	211.077	225.883	184.372	18.2627	175.665	228.687	254.524	139.057	178.071
			388.4	161.823	164.697	178.017	181.509	209.616	224.164	183.239	18.2507	174.378	227.095	252.834	138.155	176.702
			388.6	160.58	163.451	176.892	180.264	208.295	222.514	181.877	18.2481	172.997	225.938	250.972	137.202	175.468
			388.8	159.412	162.103	175.851	178.997	206.764	220.817	180.661	18.2567	171.821	224.444	249.185	136.322	173.99
			389	158.227	160.881	174.56	177.844	205.456	219.326	179.281	18.2749	170.5	223.218	247.421	135.379	172.626
			389.2	157.076	159.546	173.179	176.66	204.06	217.455	177.897	18.2668	169.108	221.794	245.57	134.426	171.271
			389.4	155.896	158.3	171.985	175.266	202.579	215.943	176.577	18.2602	167.865	220.62	243.676	133.436	170.217
			389.6	154.857	157.188	170.786	173.902	201.18	214.405	175.418	18.276	166.619	219.446	241.715	132.642	168.884
			389.8	153.978	156.084	169.732	172.628	199.66	212.862	174.15	18.287	165.233	218.017	239.704	131.668	167.637
			390	152.818	155.035	168.492	171.436	198.3	211.223	172.811	18.3152	163.874	216.663	237.886	130.838	166.604
			390.2	151.871	153.947	167.203	170.083	196.85	209.892	171.479	18.3274	162.731	215.334	236.05	130.1	165.393
			390.4	150.788	152.742	165.947	168.66	195.374	208.408	170.164	18.3384	161.668	214.05	234.215	129.188	164.195
			390.6	149.814	151.733	164.715	167.375	193.98	206.809	168.87	18.3532	160.371	212.689	232.577	128.424	163.05
			390.8	148.828	150.929	163.578	166.065	192.463	205.31	167.555	18.3582	159.202	211.52	230.978	127.519	161.704
			391	147.861	149.831	162.576	164.888	191.088	204.112	166.361	18.385	158.041	210.217	229.455	126.783	160.472
			391.2	146.749	148.513	161.407	163.572	189.995	202.608	165.231	18.3865	157.134	209.174	227.734	125.807	159.19
			391.4	145.639	147.3	160.379	162.356	188.707	201.044	163.908	18.4032	156.074	208.162	226.256	124.951	157.98
			391.6	144.733	146.132	159.309	161.234	187.402	199.705	162.761	18.4183	155.099	206.943	224.366	124.103	156.642
			391.8	143.749	145.133	158.286	160.018	186.167	198.335	161.57	18.4065	153.888	205.752	222.826	123.238	155.456
			392	142.768	144.328	157.332	158.8	185.017	196.695	160.267	18.4132	152.539	204.644	221.095	122.431	154.326
			392.2	141.66	143.274	156.277	157.655	183.814	195.34	159.154	18.42	151.308	203.615	219.55	121.512	153.086
			392.4	140.491	142.144	155.209	156.259	182.7	193.85	158.257	18.4385	150.179	202.452	217.581	120.78	152.095
			392.6	139.51	141.073	154.194	155.242	181.596	192.354	157.238	18.4479	148.985	201.415	215.849	119.829	150.839
			392.8	138.475	140.154	153.119	154.097	180.392	190.923	156.047	18.4535	147.764	200.227	214.429	119.054	149.7
			393	137.343	139.244	151.962	153.022	179.057	189.637	155.009	18.468	146.45	199.076	212.779	118.251	148.477
			393.2	136.382	138.237	150.924	151.95	177.948	188.327	153.903	18.4617	145.241	198.015	211.252	117.59	147.301
			393.4	135.405	137.249	149.735	150.797	176.557	186.918	153.03	18.4908	144.309	196.896	209.619	116.857	146.153
			393.6	134.369	136.172	148.571	149.706	175.237	185.659	151.956	18.5299	143.484	195.909	208.222	115.974	145.147
			393.8	133.452	135.1	147.659	148.557	173.799	184.337	150.741	18.5324	142.64	194.908	206.475	115.279	144.17
			394	132.622	134.168	146.647	147.603	172.448	182.933	149.571	18.5585	141.509	194.068	204.88	114.574	143.166
			394.2	131.543	133.281	145.641	146.389	171.281	181.513	148.352	18.6007	140.535	193.049	203.395	113.901	142.09
			394.4	130.705	132.239	144.593	145.294	169.927	180.133	147.149	18.6034	139.399	192.048	201.754	113.311	141.044
			394.6	129.883	131.262	143.635	144.21	168.682	178.756	145.996	18.6058	138.332	191.201	200.382	112.657	140.148
			394.8	128.999	130.332	142.596	143.042	167.349	177.57	144.867	18.5801	137.296	190.274	198.632	111.821	139.217
			395	128.009	129.218	141.765	142.001	166.24	176.224	143.74	18.5906	136.184	189.346	197.183	111.17	138.087
			395.2	127.024	128.385	140.891	140.968	165.051	174.839	142.491	18.6007	135.016	188.596	195.632	110.447	137.044
			395.4	126.086	127.498	139.916	139.94	164.042	173.569	141.492	18.6171	133.858	187.619	194.313	109.849	135.853
			395.6	125.189	126.652	138.824	139.008	162.867	172.348	140.3	18.6294	132.671	186.77	193.081	109.11	134.826
			395.8	124.341	125.642	137.892	137.928	161.844	171.156	139.247	18.6013	131.836	185.747	191.772	108.311	133.789
			396	123.436	124.632	136.898	136.787	160.768	169.804	138.191	18.5926	130.782	184.938	190.56	107.464	132.857
			396.2	122.531	123.76	136.038	135.826	159.664	168.625	137.182	18.5918	129.849	184.256	189.156	106.769	131.862
			396.4	121.801	122.824	135.148	134.758	158.557	167.303	136.261	18.6404	129.042	183.336	187.898	106.077	130.713
			396.6	121.013	121.935	134.255	133.716	157.409	166.071	135.259	18.6422	128.129	182.509	186.556	105.372	129.918
			396.8	120.142	121.075	133.31	132.808	156.346	164.955	134.281	18.6457	127.175	181.509	185.264	104.617	128.976
			397	119.434	120.003	132.386	131.728	155.288	163.79	133.342	18.6298	126.194	180.692	183.908	103.829	128.078
			397.2	118.665	119.058	131.711	130.792	154.101	162.583	132.481	18.6375	125.217	179.955	182.365	103.136	127.184
			397.4	118.005	118.078	130.815	129.721	152.981	161.349	131.41	18.6715	124.191	179.239	180.947	102.532	126.248
			397.6	117.181	117.294	129.955	128.993	151.947	160.457	130.623	18.6983	123.307	178.287	179.524	101.871	125.245
			397.8	116.386	116.531	129.094	128.106	150.795	159.332	129.861	18.7135	122.416	177.628	178.275	101.33	124.3
			398	115.529	115.782	128.135	127.308	149.931	158.253	128.794	18.7037	121.493	177.036	176.913	100.82	123.285
			398.2	114.677	114.978	127.216	126.435	148.988	157.254	128.108	18.7174	120.512	176.402	175.606	100.149	122.583
			398.4	113.841	114.042	126.34	125.579	148.02	156.001	127.346	18.7294	119.633	175.809	174.379	99.6183	121.538
			398.6	113.051	113.285	125.494	124.536	147.205	154.897	126.627	18.7273	118.844	175.236	173.047	99.1297	120.802
			398.8	112.306	112.595	124.735	123.56	146.147	153.729	125.596	18.7285	117.951	174.71	171.895	98.5195	119.844
			399	111.522	111.746	123.908	122.682	145.46	152.716	124.738	18.7263	117.132	174.002	170.647	97.9342	118.846
			399.2	110.788	111.052	123.099	121.82	144.582	151.71	123.751	18.7285	116.343	173.568	169.635	97.3009	117.923
			399.4	110.135	110.24	122.111	120.952	143.841	150.519	122.77	18.7232	115.549	172.97	168.276	96.7963	117.165
			399.6	109.204	109.449	121.429	120.063	142.731	149.625	121.911	18.7527	114.661	172.417	166.974	96.01	116.369
			399.8	108.388	108.647	120.671	119.216	141.81	148.613	120.906	18.7549	113.866	171.746	165.82	95.4339	115.473
			400	107.703	108.021	120.012	118.241	140.71	147.642	120.06	18.7502	112.938	171.288	164.563	94.8486	114.541
			400.2	107.083	107.367	119.249	117.435	139.734	146.686	119.212	18.7583	112.181	170.637	163.388	94.287	113.633
			400.4	106.252	106.545	118.625	116.642	138.797	145.578	118.29	18.7505	111.413	170.02	162.215	93.6764	112.756
			400.6	105.624	105.89	117.735	115.865	137.804	144.587	117.533	18.7544	110.792	169.437	161.076	93.0793	111.941
			400.8	104.9	105.112	116.969	114.909	136.81	143.478	116.747	18.7366	110.086	168.789	159.698	92.5528	111.173
			401	104.17	104.293	116.275	114.047	135.69	142.517	116.072	18.7118	109.277	168.131	158.442	91.9011	110.277
			401.2	103.616	103.503	115.622	113.239	134.736	141.571	115.327	18.7164	108.464	167.502	157.367	91.3851	109.489
			401.4	103.029	102.641	114.721	112.381	133.905	140.678	114.587	18.7192	107.73	166.859	156.141	90.7397	108.769
			401.6	102.294	101.89	113.905	111.653	133.063	139.393	113.69	18.73	106.916	166.19	155.008	90.1208	108.06
			401.8	101.508	101.116	113.355	111.021	132.187	138.423	112.905	18.7439	106.058	165.558	153.943	89.604	107.245
			402	100.852	100.394	112.54	110.213	131.261	137.41	112.101	18.7736	105.304	165.26	152.768	89.067	106.492
			402.2	100.204	99.6287	111.913	109.5	130.417	136.53	111.437	18.8146	104.46	164.657	151.726	88.4946	105.789
			402.4	99.534	99.0459	111.115	108.868	129.591	135.759	110.553	18.8194	103.593	164.097	150.699	87.9527	105.018
			402.6	98.8411	98.3275	110.41	108.173	128.903	134.829	109.824	18.8196	102.844	163.488	149.797	87.4697	104.387
			402.8	98.2015	97.7427	109.66	107.441	128.128	133.809	108.918	18.8246	102.233	163.213	148.573	86.9171	103.666
			403	97.551	97.1007	108.97	106.667	127.305	132.622	108.123	18.8298	101.567	162.678	147.543	86.4995	102.898
			403.2	97.0107	96.5267	108.21	105.953	126.413	131.753	107.374	18.8294	100.825	162.252	146.547	86.0288	102.191
			403.4	96.3701	95.8549	107.394	105.129	125.506	130.947	106.675	18.7979	100.142	161.866	145.384	85.4868	101.605
			403.6	95.7111	95.1811	106.748	104.494	124.621	129.955	105.928	18.7618	99.4768	161.336	144.467	84.9671	100.905
			403.8	95.1232	94.4628	106.045	103.751	124.005	129.154	105.31	18.7512	98.9091	160.907	143.419	84.6035	100.216
			404	94.5081	93.7376	105.412	102.891	123.297	128.349	104.634	18.743	98.3175	160.422	142.368	84.2393	99.4142
			404.2	93.7655	93.2326	104.846	102.208	122.437	127.551	103.973	18.7906	97.6987	160.056	141.27	83.684	98.7542
			404.4	93.1366	92.6004	104.284	101.441	121.766	126.731	103.388	18.8071	96.9562	159.545	140.304	83.2251	98.1096
			404.6	92.5778	91.9934	103.772	100.766	120.898	126.006	102.653	18.8181	96.2207	159.168	139.434	82.6926	97.509
			404.8	91.8738	91.4287	103.316	100.079	120.192	125.385	102.041	18.8368	95.6485	158.716	138.457	82.1129	96.7853
			405	91.2059	90.7	102.658	99.3478	119.339	124.564	101.369	18.8634	95.0043	158.475	137.653	81.7042	96.0369
			405.2	90.6534	90.2118	101.99	98.6829	118.679	123.756	100.616	18.8942	94.4637	158.05	136.773	81.2248	95.5093
			405.4	90.1834	89.8325	101.305	98.0244	117.865	122.874	99.8288	18.9279	93.8387	157.686	135.86	80.6064	94.9712
			405.6	89.6068	89.1115	100.661	97.4476	116.982	122.076	99.1266	18.9129	93.0788	157.395	134.917	80.0416	94.4286
			405.8	89.1034	88.4392	100.128	96.7898	116.232	121.149	98.5225	18.9105	92.456	157.043	134.243	79.5478	93.7133
			406	88.5902	87.7969	99.4513	96.0948	115.535	120.293	97.8256	18.9252	91.888	156.742	133.385	79.0168	93.1156
			406.2	88.0624	87.1703	98.6779	95.4801	114.834	119.421	97.3139	18.9106	91.2242	156.236	132.386	78.6655	92.4325
			406.4	87.6605	86.6273	98.0337	94.7986	114.182	118.587	96.6502	18.8758	90.6012	155.722	131.465	78.333	91.6994
			406.6	87.1792	86.0842	97.4318	94.2169	113.538	117.807	96.0795	18.8862	90.1248	155.397	130.549	77.9021	91.0495
			406.8	86.7593	85.5499	96.9693	93.6327	112.896	117.117	95.4727	18.889	89.4773	155.024	129.538	77.4543	90.3605
			407	86.1104	84.9557	96.3722	93.02	112.335	116.335	94.9762	18.8853	88.8615	154.743	128.63	77.1826	89.6335
			407.2	85.6125	84.5139	95.9111	92.4123	111.741	115.638	94.367	18.8436	88.249	154.385	127.637	76.8733	89.0027
			407.4	85.0289	83.9018	95.3347	91.8607	111.054	114.895	93.6639	18.8645	87.7489	154.058	126.82	76.4729	88.4744
			407.6	84.5059	83.3802	94.7477	91.3304	110.404	114.178	93.053	18.8988	87.1196	153.657	125.993	75.999	87.7669
			407.8	83.955	82.7613	94.2814	90.7102	109.612	113.403	92.5138	18.9026	86.7178	153.168	125.263	75.7758	87.1685
			408	83.4347	82.186	93.7942	90.2531	108.847	112.788	91.875	18.8743	86.1787	152.993	124.471	75.3475	86.547
			408.2	82.8985	81.5722	93.2084	89.6838	108.384	112.015	91.3421	18.8692	85.6705	152.568	123.752	74.9483	85.9782
			408.4	82.4712	81.104	92.6155	89.2274	107.841	111.144	90.854	18.8656	85.1334	152.028	122.924	74.5543	85.4189
			408.6	81.9814	80.5687	92.1007	88.7076	107.091	110.477	90.3179	18.8544	84.6415	151.831	122.237	74.1753	84.8922
			408.8	81.544	80.0482	91.5942	88.1458	106.429	109.876	89.737	18.8823	83.9473	151.426	121.376	73.7729	84.3332
			409	81.2318	79.6297	91.1194	87.5371	105.74	109.205	89.2598	18.8572	83.4229	151.055	120.56	73.4073	83.7957
			409.2	80.7855	79.1751	90.6656	86.8605	105.131	108.517	88.7306	18.8589	83.0151	150.671	119.663	73.0499	83.3069
			409.4	80.3469	78.7107	90.131	86.2446	104.607	107.864	88.0838	18.8362	82.4478	150.349	118.773	72.6316	82.7085
			409.6	79.8693	78.1639	89.6679	85.644	103.939	107.172	87.6496	18.8361	81.9128	149.989	118.019	72.2072	82.3284
			409.8	79.4205	77.6479	89.1157	85.1691	103.312	106.512	87.2064	18.8313	81.3995	149.391	117.099	71.813	81.7403
			410	78.9123	77.1619	88.7442	84.7074	102.514	105.816	86.5868	18.8172	80.8367	149.147	116.324	71.4461	81.2124
			410.2	78.4965	76.699	88.2529	84.0123	102.058	105.191	86.0668	18.8024	80.3617	148.718	115.589	71.1241	80.6349
			410.4	77.9933	76.3071	87.7694	83.4234	101.503	104.431	85.5482	18.8052	80.0045	148.254	114.921	70.7411	80.0651
			410.6	77.4984	75.8026	87.3035	83.0209	101.013	103.825	85.0628	18.83	79.6348	147.948	114.143	70.3654	79.5383
			410.8	77.0442	75.3734	86.787	82.4969	100.5	103.142	84.5428	18.8086	79.031	147.541	113.254	70.039	79.0836
			411	76.7297	74.8949	86.3998	81.9811	99.9136	102.545	84.1591	18.8329	78.5556	147.15	112.64	69.6882	78.689
			411.2	76.3543	74.4145	85.8554	81.4539	99.3423	101.82	83.7182	18.8687	78.1071	146.792	111.966	69.3099	78.1764
			411.4	76.1027	73.978	85.4587	80.9707	99.0005	101.175	83.1107	18.8803	77.5593	146.471	111.306	69.0243	77.7525
			411.6	75.6851	73.5729	84.9734	80.4589	98.4066	100.512	82.6286	18.9047	77.1476	146.163	110.584	68.6208	77.3491
			411.8	75.2753	73.0518	84.4723	79.8761	97.8608	99.8658	82.0944	18.9156	76.6469	145.811	109.906	68.139	76.8933
			412	74.8451	72.5315	83.9468	79.3811	97.1842	99.3416	81.4786	18.9027	76.245	145.43	109.117	67.7138	76.5622
			412.2	74.5332	72.0562	83.5819	78.7878	96.564	98.6948	81.0031	18.92	75.7925	144.908	108.439	67.3789	76.0166
			412.4	74.0892	71.6179	82.9694	78.2666	95.9534	98.101	80.5669	18.9195	75.2735	144.708	107.938	66.9598	75.5807
			412.6	73.6502	71.1466	82.5382	77.8973	95.3926	97.4507	80.0242	18.9302	74.9212	144.268	107.33	66.5957	75.0972
			412.8	73.1505	70.8068	82.0505	77.4415	94.8975	96.9286	79.5177	18.9293	74.5003	143.805	106.663	66.2381	74.6152
			413	72.708	70.3952	81.6289	77.0194	94.3614	96.3539	79.083	18.9082	74.0821	143.501	105.989	65.9012	74.1555
			413.2	72.2235	70.1033	81.1655	76.4861	93.8643	96.0751	78.6479	18.8946	73.6811	142.933	105.286	65.648	73.7276
			413.4	71.8353	69.6699	80.7163	76.1132	93.4655	95.4894	78.2272	18.9112	73.2916	142.437	104.604	65.3869	73.2477
			413.6	71.4332	69.2492	80.3295	75.7953	92.9965	94.9152	77.8113	18.9101	72.8806	141.964	103.907	65.1122	72.7611
			413.8	70.9729	68.8913	79.9385	75.3985	92.5911	94.3814	77.4673	18.916	72.4563	141.535	103.292	64.8183	72.3998
			414	70.5657	68.5141	79.6012	75.0438	92.1828	93.7131	77.0478	18.8984	72.091	141.094	102.616	64.4553	71.9408
			414.2	70.2827	68.094	79.1411	74.5785	91.8122	93.2141	76.6298	18.8936	71.7265	140.691	101.952	64.2399	71.5135
			414.4	69.8445	67.8083	78.7348	74.1904	91.4016	92.6251	76.3758	18.8735	71.2347	140.294	101.398	63.8562	71.0736
			414.6	69.5356	67.378	78.2901	73.7733	90.8091	92.1879	75.9362	18.8659	70.7087	140.044	100.834	63.6201	70.6037
			414.8	69.0882	66.87	78.0092	73.2997	90.3219	91.5011	75.4678	18.8424	70.2645	139.762	100.14	63.273	70.1242
			415	68.7011	66.4826	77.606	72.8782	89.8671	90.9057	75.1924	18.8654	69.8915	139.432	99.533	62.9074	69.7735
			415.2	68.3406	66.1931	77.2484	72.4037	89.297	90.4731	74.8421	18.8894	69.506	139.174	98.9267	62.6542	69.3529
			415.4	68.0197	65.8191	76.8846	72.0284	88.6799	89.9252	74.3997	18.8684	69.1524	138.706	98.46	62.3478	68.8839
			415.6	67.7981	65.4373	76.4678	71.6317	88.2539	89.4288	73.9024	18.8734	68.7349	138.468	97.88	62.0536	68.4568
			415.8	67.4111	65.1372	76.0472	71.1802	87.7499	88.8495	73.4194	18.8782	68.2454	138.034	97.3682	61.6629	68.103
			416	67.0214	64.7923	75.7212	70.7223	87.2174	88.4198	73.058	18.8839	67.934	137.672	96.6645	61.4712	67.7554
			416.2	66.6723	64.317	75.3676	70.237	86.7547	87.8489	72.7223	18.8589	67.6601	137.431	96.005	61.1377	67.4346
			416.4	66.3321	64.1056	74.9202	69.9081	86.2647	87.2309	72.3669	18.9073	67.2622	137.173	95.4704	60.8465	67.113
			416.6	66.045	63.7864	74.4824	69.5952	85.9198	86.714	71.8844	18.8711	66.8948	136.753	94.9621	60.5582	66.7977
			416.8	65.7818	63.4038	74.1245	69.2191	85.5269	86.131	71.503	18.8572	66.5482	136.326	94.3683	60.212	66.3917
			417	65.4925	62.9438	73.6852	68.7586	85.1325	85.5913	71.0658	18.8368	66.1869	136.003	93.8121	59.9974	65.9864
			417.2	65.1283	62.5214	73.2434	68.4037	84.6209	85.0821	70.7166	18.8649	65.7447	135.742	93.2857	59.7431	65.6353
			417.4	64.837	62.1876	72.8988	67.8982	84.0858	84.5945	70.3329	18.8879	65.3874	135.284	92.7911	59.6206	65.2888
			417.6	64.4794	61.893	72.5891	67.5222	83.6258	84.124	69.9388	18.9013	65.1652	134.925	92.1553	59.3143	64.8228
			417.8	64.1857	61.5803	72.1711	67.1762	83.239	83.7203	69.4961	18.9032	64.6943	134.47	91.6685	59.0608	64.3347
			418	63.8798	61.1589	71.7634	66.7682	82.7504	83.2575	69.0249	18.9298	64.3905	133.995	91.1328	58.748	63.9537
			418.2	63.5108	60.7186	71.5175	66.3037	82.1412	82.8515	68.6215	18.9231	64.0159	133.614	90.657	58.4718	63.5053
			418.4	63.2869	60.368	71.0642	65.9177	81.6779	82.2989	68.2125	18.9462	63.6159	133.322	90.1787	58.205	63.1039
			418.6	62.9393	60.0984	70.6178	65.5945	81.1758	81.8022	67.908	18.9562	63.258	132.9	89.8076	57.8938	62.6739
			418.8	62.5337	59.8878	70.2512	65.1499	80.7241	81.3884	67.4922	18.9186	62.8917	132.432	89.2434	57.5828	62.3221
			419	62.2167	59.6005	69.8573	64.8522	80.4392	80.922	67.2298	18.9307	62.5738	132.004	88.6579	57.2388	61.861
			419.2	61.9035	59.2078	69.5257	64.5211	80.0445	80.4207	66.8766	18.9328	62.1413	131.637	88.061	56.9722	61.5034
			419.4	61.6069	58.8405	69.2517	64.2182	79.5878	79.9755	66.6343	18.8848	61.8403	131.288	87.6321	56.7377	61.1749
			419.6	61.3321	58.508	68.8974	63.8905	79.2547	79.65	66.2608	18.886	61.487	130.954	86.9999	56.5096	60.8703
			419.8	61.0015	58.1925	68.5303	63.6589	78.9954	79.199	65.9364	18.8654	61.1257	130.577	86.4774	56.2783	60.4943
			420	60.6129	57.9448	68.1691	63.3433	78.579	78.7369	65.6352	18.8594	60.7471	130.174	85.8938	55.9973	60.0635
			420.2	60.3306	57.5767	67.9909	62.9748	78.3219	78.3861	65.2816	18.8491	60.4056	129.914	85.3137	55.7583	59.7739
			420.4	60.0438	57.2503	67.7363	62.6872	77.9803	77.9645	64.9276	18.8684	60.0699	129.681	84.9121	55.5168	59.406
			420.6	59.8388	56.9022	67.4649	62.3322	77.5858	77.5392	64.5669	18.8512	59.7867	129.388	84.3542	55.2272	59.1454
			420.8	59.5072	56.5253	67.1641	62.0493	77.2018	77.0713	64.2362	18.8704	59.4611	128.982	83.8998	54.9553	58.821
			421	59.3403	56.2086	66.7672	61.745	76.7983	76.5026	63.841	18.8932	59.0543	128.683	83.4525	54.7603	58.4464
			421.2	59.0399	55.894	66.4804	61.3583	76.3623	76.0346	63.5035	18.8983	58.7274	128.173	83.0375	54.5773	58.1278
			421.4	58.7586	55.6892	66.1819	60.9507	75.8883	75.6332	63.1994	18.881	58.4259	127.861	82.497	54.3315	57.7331
			421.6	58.5694	55.2696	65.8976	60.6127	75.5211	75.2483	62.8265	18.891	58.2893	127.493	82.0796	54.16	57.457
			421.8	58.2398	54.9931	65.5946	60.309	75.1351	74.9668	62.5403	18.902	57.9753	127.148	81.6536	53.9171	57.1414
			422	57.9916	54.7151	65.2679	60.0183	74.6684	74.5303	62.2526	18.9054	57.5851	126.772	81.1159	53.6427	56.8741
			422.2	57.6243	54.3843	64.8271	59.5992	74.2464	74.0937	61.927	18.9026	57.3253	126.478	80.6593	53.4283	56.5698
			422.4	57.3516	54.1448	64.482	59.2794	73.86	73.6445	61.7248	18.9065	56.998	126.145	80.2006	53.2146	56.1847
			422.6	56.9961	53.8801	64.2562	58.975	73.4793	73.3831	61.4207	18.8705	56.7427	125.953	79.6423	52.9853	55.928
			422.8	56.729	53.5427	64.0016	58.6377	73.0962	73.0015	61.115	18.8591	56.4773	125.76	79.2241	52.6601	55.5912
			423	56.5169	53.3021	63.5368	58.3491	72.7385	72.611	60.7685	18.8479	56.1823	125.428	78.7648	52.3628	55.2804
			423.2	56.2291	53.0035	63.1714	57.9949	72.3194	72.165	60.498	18.8677	55.8635	125.188	78.2787	52.1368	55.0035
			423.4	56.0111	52.6744	62.7682	57.6977	71.8709	71.7757	60.2261	18.8544	55.5704	124.901	77.7602	51.9455	54.7131
			423.6	55.7537	52.3917	62.462	57.4491	71.581	71.3943	59.9655	18.8836	55.386	124.592	77.266	51.7105	54.4562
			423.8	55.5715	52.0767	62.1014	57.2259	71.2429	70.9684	59.7122	18.8484	55.0988	124.256	76.8644	51.4236	54.1874
			424	55.3515	51.8052	61.8896	57.0147	70.7892	70.6037	59.427	18.8346	54.8992	124.005	76.3478	51.289	53.8025
			424.2	55.0951	51.5189	61.5633	56.6531	70.3893	70.1251	59.0833	18.8254	54.6222	123.552	75.9634	51.0032	53.5093
			424.4	54.8409	51.3334	61.2397	56.3614	70.0236	69.7504	58.7425	18.8073	54.3338	123.224	75.5856	50.7741	53.2594
			424.6	54.6763	51.0968	61.0777	55.9876	69.7772	69.3478	58.4967	18.8178	54.1193	122.985	75.0997	50.6022	52.9596
			424.8	54.4761	50.9494	60.8663	55.795	69.499	68.9422	58.2306	18.8169	53.8778	122.766	74.6726	50.3267	52.6516
			425	54.1789	50.6811	60.6096	55.522	69.1907	68.5462	57.9771	18.805	53.5373	122.441	74.2442	50.1556	52.4094
			425.2	53.9253	50.3554	60.3535	55.1793	68.7706	68.1609	57.6784	18.7726	53.3303	122.109	73.8288	49.9749	52.0468
			425.4	53.6808	50.168	60.0896	54.7672	68.5214	67.7906	57.2621	18.7772	53.029	121.861	73.471	49.7477	51.7335
			425.6	53.4908	49.8592	59.8244	54.4339	68.2597	67.3646	56.9981	18.7625	52.7215	121.527	72.9563	49.4856	51.4796
			425.8	53.1907	49.6066	59.5712	54.1972	68.0333	67.0278	56.7025	18.7834	52.4333	121.317	72.4919	49.2778	51.2144
			426	52.97	49.3642	59.2452	53.8665	67.6754	66.7098	56.4893	18.7641	52.0783	121.018	72.0952	49.1151	50.8753
			426.2	52.6784	49.0924	58.8872	53.6953	67.3647	66.4586	56.1991	18.7465	51.8599	120.649	71.6851	48.9513	50.6477
			426.4	52.408	48.8348	58.6792	53.4126	67.0675	66.1303	55.8369	18.7322	51.5672	120.34	71.2892	48.7774	50.3698
			426.6	52.0784	48.5151	58.3832	53.1364	66.7525	65.7464	55.5351	18.695	51.3159	120.018	71.0142	48.5381	50.1185
			426.8	51.8941	48.2378	58.0162	52.8363	66.5287	65.2973	55.2156	18.6786	50.9775	119.837	70.6253	48.3557	49.8965
			427	51.6439	47.9999	57.757	52.6654	66.1193	64.895	54.9555	18.6507	50.6079	119.497	70.331	48.1256	49.6503
			427.2	51.4009	47.8165	57.5173	52.4153	65.7154	64.5851	54.6773	18.6199	50.3612	119.213	69.9433	47.959	49.3855
			427.4	51.1556	47.5313	57.2304	52.0033	65.3142	64.3021	54.4323	18.5905	50.0962	118.872	69.6039	47.7742	49.1554
			427.6	50.9459	47.2529	56.9975	51.7154	64.9726	63.9948	54.1228	18.5916	49.7992	118.548	69.2481	47.5096	48.8548
			427.8	50.7673	46.9893	56.6926	51.4059	64.668	63.6503	53.8988	18.578	49.5856	118.274	68.8068	47.2903	48.5986
			428	50.543	46.7339	56.4521	51.0978	64.3643	63.2876	53.6562	18.591	49.3539	118.161	68.4445	47.0093	48.3746
			428.2	50.4462	46.5565	56.2793	50.8514	64.0669	62.8892	53.3268	18.6179	49.0822	117.891	68.0299	46.8406	48.1044
			428.4	50.1953	46.4346	56.1163	50.634	63.6743	62.6639	53.1139	18.6394	48.8657	117.589	67.6529	46.6246	47.7961
			428.6	49.9178	46.2612	55.894	50.3935	63.4726	62.4376	52.9309	18.6417	48.8213	117.421	67.1861	46.4806	47.5346
			428.8	49.7467	46.0033	55.5783	50.1337	63.2144	62.159	52.8177	18.6381	48.7169	117.077	66.8934	46.2797	47.3887
			429	49.6061	45.8071	55.3579	49.9748	63.0088	61.785	52.539	18.5996	48.5383	116.919	66.5639	46.1284	47.1519
			429.2	49.4504	45.6586	55.1648	49.7832	62.6173	61.4767	52.2873	18.6014	48.3278	116.654	66.2155	46.006	46.9428
			429.4	49.2168	45.4316	54.9932	49.5226	62.2602	61.0709	51.9782	18.5921	48.1273	116.469	65.8925	45.8363	46.7247
			429.6	49.027	45.2302	54.7066	49.3346	62.0087	60.75	51.6515	18.5752	47.8668	116.224	65.6265	45.656	46.4744
			429.8	48.7774	45.008	54.3792	49.03	61.786	60.5091	51.4888	18.5359	47.6711	116.051	65.2315	45.4675	46.1667
			430	48.61	44.7115	54.1179	48.8426	61.4485	60.2285	51.2607	18.4833	47.4705	115.976	64.9452	45.3422	45.9008
			430.2	48.4865	44.4433	53.896	48.6835	61.1435	59.9002	50.9617	18.4614	47.1706	115.638	64.6141	45.1806	45.624
			430.4	48.3282	44.2557	53.7149	48.484	60.9189	59.5741	50.6365	18.4426	46.9363	115.449	64.2223	45.0965	45.3029
			430.6	48.1364	44.0873	53.4857	48.2552	60.5351	59.2393	50.3394	18.4313	46.6872	115.195	63.8518	44.8992	45.0401
			430.8	47.978	43.858	53.2226	48.0029	60.4549	58.9362	50.2192	18.4133	46.433	114.863	63.4685	44.7568	44.7502
			431	47.7762	43.7228	52.9941	47.7791	60.2704	58.6416	49.9725	18.407	46.2104	114.621	63.0404	44.5901	44.5587
			431.2	47.6356	43.5441	52.76	47.5275	59.9635	58.435	49.7647	18.4203	45.9736	114.299	62.6615	44.4011	44.4008
			431.4	47.4655	43.3788	52.524	47.2814	59.7255	58.1194	49.6209	18.3796	45.7851	113.797	62.25	44.2261	44.186
			431.6	47.3379	43.2034	52.2498	47.1298	59.4053	57.8796	49.4335	18.3765	45.5711	113.427	61.8408	44.0381	44.0233
			431.8	47.1668	43.0343	52.0695	46.861	59.188	57.5677	49.2679	18.3634	45.4231	113.153	61.5429	43.8857	43.8482
			432	46.9563	42.8382	51.869	46.5833	58.9627	57.2248	49.0197	18.3481	45.2117	112.914	61.1782	43.6852	43.6102
			432.2	46.7672	42.5831	51.6206	46.3466	58.6647	57.056	48.8795	18.3335	44.9783	112.551	60.8705	43.4646	43.4125
			432.4	46.5856	42.3899	51.4009	46.1959	58.4391	56.8477	48.7113	18.3138	44.8758	112.294	60.5273	43.2319	43.2545
			432.6	46.379	42.1325	51.2215	46.0229	58.1397	56.5566	48.5427	18.2967	44.716	112.039	60.24	43.1566	43.0259
			432.8	46.2792	41.9764	50.9948	45.8876	57.9897	56.2418	48.3574	18.2664	44.532	111.788	59.8754	43.0242	42.8255
			433	46.1516	41.7068	50.7637	45.7684	57.731	56.0502	48.1477	18.2626	44.4232	111.606	59.6151	42.8734	42.6335
			433.2	46.0031	41.439	50.6103	45.5154	57.5257	55.7528	47.9249	18.2471	44.1845	111.423	59.3646	42.6593	42.4782
			433.4	45.8238	41.2753	50.4604	45.2584	57.3317	55.4968	47.6918	18.2229	43.9629	111.118	59.0798	42.468	42.3102
			433.6	45.7301	40.9941	50.2786	45.0288	57.0456	55.2809	47.5984	18.2063	43.7382	110.795	58.7121	42.2893	42.1056
			433.8	45.5458	40.8601	50.1644	44.8735	56.8508	55.0747	47.3808	18.1905	43.4829	110.505	58.4188	42.1736	41.9076
			434	45.4804	40.6771	49.9523	44.6592	56.5561	54.8455	47.1909	18.1953	43.2998	110.252	58.1251	42.0375	41.6435
			434.2	45.3215	40.5279	49.6871	44.3876	56.3671	54.5459	47.0024	18.2174	43.0806	109.911	57.8335	41.7898	41.4652
			434.4	45.2106	40.354	49.5289	44.2204	56.1047	54.2933	46.7681	18.2073	42.8453	109.57	57.6244	41.5998	41.2104
			434.6	45.0369	40.2086	49.3123	43.9659	55.8429	53.9944	46.5709	18.1985	42.5793	109.227	57.1956	41.3871	41.0112
			434.8	44.7729	40.093	49.0458	43.7232	55.6211	53.6708	46.4119	18.219	42.4177	108.97	56.8596	41.3183	40.7616
			435	44.5906	39.9669	48.7807	43.5629	55.3527	53.3848	46.2476	18.2213	42.2199	108.739	56.6127	41.2101	40.519
			435.2	44.4822	39.7796	48.6261	43.4197	55.0362	53.1253	46.0853	18.2274	42.0854	108.419	56.2844	41.0229	40.3854
			435.4	44.3314	39.6468	48.4167	43.1866	54.7388	52.9316	45.9244	18.2471	41.9878	108.149	56.0571	40.8374	40.1365
			435.6	44.1726	39.4718	48.2091	43.0363	54.4652	52.5886	45.7065	18.2271	41.8065	107.831	55.6976	40.6741	40.0252
			435.8	44.0255	39.2905	48.0395	42.8561	54.2448	52.3023	45.5236	18.2168	41.6531	107.515	55.3741	40.5651	39.9133
			436	43.9084	39.0794	47.8758	42.6672	53.9752	52.1415	45.3066	18.2097	41.491	107.314	55.1767	40.4184	39.6873
			436.2	43.789	38.9387	47.6957	42.6019	53.7179	51.8836	45.1171	18.2138	41.3162	107.049	54.892	40.3407	39.5118
			436.4	43.754	38.7492	47.5769	42.4168	53.4747	51.7068	44.9572	18.2237	41.2073	106.689	54.6551	40.1049	39.3699
			436.6	43.7075	38.55	47.3636	42.2005	53.2874	51.5148	44.7669	18.2172	41.0594	106.335	54.3838	40.0435	39.201
			436.8	43.5071	38.4507	47.2321	41.9868	53.1088	51.2146	44.6436	18.2139	40.8715	106.042	54.131	39.9657	38.9408
			437	43.2995	38.3335	47.0287	41.8046	52.9681	50.9426	44.4333	18.2237	40.6879	105.751	53.817	39.8204	38.7908
			437.2	43.0968	38.178	46.786	41.5391	52.7404	50.7649	44.2127	18.1908	40.4697	105.489	53.5617	39.6902	38.6457
			437.4	42.9707	38.0991	46.602	41.4405	52.5986	50.6086	44.0496	18.1768	40.2979	105.168	53.3373	39.5901	38.4829
			437.6	42.7808	37.97	46.3899	41.2508	52.3858	50.3349	43.9284	18.1898	40.1245	104.927	53.0814	39.4119	38.2687
			437.8	42.6617	37.7843	46.2522	41.0206	52.1598	50.0317	43.6724	18.2047	39.9917	104.638	52.9189	39.259	38.1532
			438	42.4528	37.6315	45.9784	40.8226	51.9741	49.8532	43.4535	18.1972	39.8425	104.279	52.6698	39.1459	37.9942
			438.2	42.2449	37.5322	45.8564	40.6887	51.7393	49.6513	43.258	18.1825	39.7092	104.047	52.4171	38.9729	37.7886
			438.4	42.1252	37.3688	45.6991	40.566	51.45	49.3854	43.0637	18.1523	39.6468	103.672	52.2125	38.8754	37.6374
			438.6	42.0479	37.1912	45.4219	40.415	51.2685	49.1996	42.8405	18.1361	39.5051	103.321	52.0712	38.773	37.4991
			438.8	41.9815	37.0181	45.2047	40.2947	51.0942	48.928	42.6597	18.1666	39.3259	103.054	51.8572	38.673	37.3006
			439	41.925	36.8403	45.1106	40.1803	50.935	48.6988	42.5453	18.1501	39.2309	102.68	51.6361	38.5419	37.1147
			439.2	41.7662	36.6962	44.964	40.04	50.7037	48.5167	42.3312	18.1105	39.0744	102.386	51.4038	38.4124	36.992
			439.4	41.5842	36.6014	44.7377	39.992	50.4957	48.3459	42.2364	18.0838	38.9422	101.948	51.0641	38.3383	36.822
			439.6	41.5359	36.4384	44.5473	39.8592	50.32	48.0798	42.1398	18.0146	38.8258	101.596	50.8028	38.1735	36.6268
			439.8	41.4	36.2675	44.3397	39.7514	50.1506	47.9383	41.9913	18.0103	38.6509	101.223	50.5663	38.0071	36.4751
			440	41.3114	36.1172	44.1662	39.6212	49.9438	47.7529	41.8462	18.0256	38.4358	100.929	50.3083	37.7978	36.3778
			440.2	41.1281	35.9931	43.9827	39.5335	49.7761	47.5332	41.7622	18.0036	38.2788	100.569	50.0552	37.6398	36.2126
			440.4	40.9688	35.8853	43.8865	39.3522	49.5387	47.277	41.6185	17.9982	38.162	100.107	49.8168	37.5361	36.0451
			440.6	40.8628	35.7013	43.6841	39.1817	49.3497	47.0476	41.4387	17.9715	37.9718	99.6561	49.6803	37.3967	35.8787
			440.8	40.7086	35.6086	43.5568	38.9902	49.1792	46.8067	41.3294	17.9983	37.8089	99.1605	49.4259	37.295	35.7488
			441	40.6721	35.5084	43.477	38.7741	48.9445	46.6167	41.1434	18.0028	37.662	98.9438	49.2122	37.1652	35.6431
			441.2	40.5549	35.3927	43.3305	38.646	48.8098	46.4172	40.9488	18.0106	37.4889	98.6519	49.0195	37.1165	35.5261
			441.4	40.4631	35.2192	43.2206	38.5064	48.7199	46.2108	40.853	17.9923	37.3346	98.2488	48.8303	37.0529	35.3489
			441.6	40.4174	35.0642	43.0718	38.3297	48.4631	45.9345	40.6806	17.9351	37.1603	97.8649	48.5967	36.9586	35.1865
			441.8	40.4128	34.9305	42.9284	38.1395	48.2403	45.7876	40.568	17.944	36.9973	97.4375	48.4252	36.9062	35.0181
			442	40.3454	34.8083	42.7662	38.0481	48.077	45.6832	40.3762	17.9124	36.9208	97.0979	48.1663	36.8611	34.8608
			442.2	40.3249	34.719	42.6776	37.9332	47.835	45.5416	40.2948	17.9139	36.8263	96.7913	47.9046	36.8088	34.7476
			442.4	40.1825	34.6115	42.5197	37.8237	47.6586	45.3842	40.1349	17.8755	36.6344	96.4265	47.6631	36.6847	34.6788
			442.6	40.1163	34.4955	42.3009	37.7425	47.4845	45.1696	40.0751	17.8474	36.4994	96.0715	47.405	36.5591	34.5338
			442.8	40.0034	34.3423	42.1324	37.5941	47.3502	45.0233	40.015	17.8622	36.4145	95.5906	47.2366	36.4065	34.3419
			443	39.8766	34.2719	42.0214	37.4255	47.1313	44.8377	39.853	17.8573	36.3321	95.1096	47.1309	36.253	34.2044
			443.2	39.8365	34.1612	41.8689	37.3098	46.995	44.6563	39.7369	17.8592	36.2165	94.843	46.9334	36.139	34.0529
			443.4	39.6405	34.0602	41.729	37.1648	46.8606	44.5118	39.5885	17.8627	36.1044	94.4553	46.6681	36.004	33.9839
			443.6	39.6429	33.933	41.5869	37.0384	46.6598	44.2597	39.42	17.888	35.9591	94.1775	46.4435	35.8829	33.8732
			443.8	39.4951	33.8531	41.4212	36.9191	46.4682	44.1083	39.2595	17.8995	35.826	93.817	46.2384	35.6839	33.7631
			444	39.4429	33.7601	41.2626	36.8033	46.3377	43.9282	39.0879	17.9074	35.7506	93.434	46.0639	35.5762	33.5709
			444.2	39.3459	33.5618	41.1578	36.6513	46.1708	43.7576	38.944	17.8916	35.6438	93.0667	45.8604	35.4757	33.4237
			444.4	39.274	33.5415	41.0318	36.5398	46.0455	43.6164	38.7595	17.8807	35.5224	92.7047	45.7574	35.3465	33.3747
			444.6	39.2203	33.4067	40.8872	36.445	45.8618	43.4604	38.6482	17.8556	35.4017	92.4369	45.4804	35.2766	33.3186
			444.8	39.1093	33.2927	40.704	36.2708	45.7018	43.3158	38.4939	17.8638	35.3069	92.1962	45.2537	35.171	33.2275
			445	38.9643	33.1794	40.5586	36.1227	45.5438	43.125	38.3905	17.8931	35.1853	91.9064	45.1552	35.0402	33.0957
			445.2	38.8554	33.0577	40.4399	36.0304	45.46	43.0002	38.3242	17.8858	35.0321	91.4832	44.9495	34.9835	33.0028
			445.4	38.7056	32.9435	40.228	35.9169	45.2859	42.872	38.2247	17.8551	34.8846	91.1673	44.8103	34.9117	32.8235
			445.6	38.6222	32.7797	40.1419	35.7839	45.1362	42.6755	38.1611	17.8296	34.8246	90.8062	44.5945	34.7846	32.6775
			445.8	38.4503	32.6666	40.011	35.6645	44.9474	42.4713	38.0723	17.8068	34.6413	90.4192	44.3969	34.6444	32.5769
			446	38.3589	32.649	39.8346	35.5157	44.8638	42.2592	37.8992	17.8016	34.5333	90.1219	44.2123	34.5883	32.4064
			446.2	38.2518	32.5324	39.735	35.3895	44.6871	42.093	37.7496	17.8152	34.4294	89.8692	44.0821	34.4721	32.3262
			446.4	38.1362	32.4711	39.5635	35.2757	44.51	41.8673	37.6275	17.7796	34.3472	89.4832	43.9218	34.3837	32.2442
			446.6	38.0155	32.3555	39.4473	35.2218	44.3873	41.6953	37.4324	17.7273	34.2588	89.1329	43.7125	34.3088	32.0707
			446.8	37.995	32.2764	39.2981	35.0814	44.2406	41.5409	37.3499	17.7109	34.1729	88.9204	43.4988	34.2493	31.9704
			447	37.8985	32.1868	39.1989	34.9654	44.0701	41.3516	37.1906	17.7013	34.1314	88.619	43.3347	34.1093	31.9049
			447.2	37.777	32.0716	39.1011	34.8841	44.0538	41.2093	37.0859	17.7283	33.9253	88.4127	43.169	34.1208	31.8753
			447.4	37.7399	31.9957	39.0144	34.7341	43.9396	41.0899	36.9976	17.7327	33.9136	88.1485	43.1147	33.9979	31.8323
			447.6	37.6548	31.8703	38.8657	34.6125	43.7587	41.0336	36.8947	17.7171	33.7676	87.8919	42.9603	33.9028	31.6895
			447.8	37.596	31.7647	38.7218	34.5576	43.653	40.9381	36.7744	17.7413	33.6606	87.5555	42.7413	33.8525	31.5494
			448	37.4934	31.6295	38.6747	34.4506	43.5385	40.7356	36.7292	17.758	33.4816	87.1475	42.6306	33.7474	31.4417
			448.2	37.4383	31.4815	38.5457	34.3521	43.3753	40.6047	36.6372	17.7711	33.3951	86.9353	42.5221	33.6407	31.3212
			448.4	37.3493	31.4396	38.4078	34.21	43.2387	40.4865	36.5034	17.7607	33.3197	86.5999	42.3453	33.546	31.2097
			448.6	37.2609	31.3467	38.271	34.1326	43.1279	40.3488	36.3807	17.7447	33.2097	86.2617	42.2483	33.4535	31.1612
			448.8	37.1962	31.2549	38.1377	34.0383	42.9248	40.1777	36.269	17.7483	33.1107	85.8686	42.1734	33.3582	31.0151
			449	37.0866	31.144	37.9548	33.8867	42.7958	39.9716	36.1613	17.7643	32.9821	85.4722	42.003	33.2545	30.9059
			449.2	36.9862	31.0659	37.8556	33.8337	42.648	39.8059	36.0928	17.7619	32.8895	85.1228	41.7734	33.1491	30.8458
			449.4	36.8937	30.9675	37.8272	33.7581	42.5369	39.6498	35.9385	17.7383	32.7928	84.8703	41.686	33.0527	30.76
			449.6	36.8608	30.9417	37.6806	33.6632	42.3995	39.495	35.8534	17.709	32.7143	84.6302	41.5547	32.9708	30.6338
			449.8	36.736	30.8956	37.5388	33.6159	42.2876	39.3594	35.7013	17.7159	32.6687	84.3517	41.3746	32.9008	30.5492
			450	36.6822	30.7626	37.4551	33.5362	42.1982	39.2518	35.6212	17.7184	32.4819	84.012	41.3127	32.7324	30.4385
			450.2	36.5682	30.617	37.4141	33.4595	42.0628	39.0833	35.5197	17.74	32.3878	83.7035	41.249	32.6644	30.4051
			450.4	36.4946	30.5625	37.3146	33.3843	41.9528	39.0006	35.4372	17.737	32.2804	83.3188	41.0831	32.5411	30.2541
			450.6	36.3997	30.5335	37.1881	33.348	41.8828	38.8947	35.3268	17.7191	32.2127	82.9914	41.0295	32.5037	30.142
			450.8	36.2874	30.4148	37.085	33.2143	41.7772	38.7727	35.2181	17.7029	32.142	82.7279	40.9137	32.4485	30.0159
			451	36.2013	30.3088	36.9393	33.0579	41.6376	38.6784	35.1141	17.7059	32.0972	82.4703	40.7917	32.3744	29.9611
			451.2	36.1153	30.1922	36.7836	32.9569	41.5391	38.592	35.0363	17.7121	31.9971	82.1371	40.6371	32.3221	29.8637
			451.4	36.0972	30.0978	36.7332	32.7917	41.4095	38.4465	34.917	17.6986	31.9728	81.8456	40.4545	32.2246	29.7432
			451.6	36.1275	30.0626	36.6396	32.6964	41.2535	38.4231	34.8198	17.659	31.8981	81.5146	40.3009	32.1603	29.6631
			451.8	36.0263	30.0405	36.4779	32.584	41.0813	38.294	34.7615	17.6338	31.8728	81.2785	40.1181	32.1234	29.5336
			452	36.0029	29.9696	36.3962	32.4924	40.9026	38.1036	34.7138	17.6037	31.7981	81.0017	39.888	32.105	29.4446
			452.2	36.0359	29.852	36.334	32.3999	40.8359	37.996	34.5603	17.6087	31.6346	80.7084	39.6699	32.0709	29.4002
			452.4	35.908	29.77	36.1758	32.2749	40.6652	37.8986	34.4737	17.5976	31.5168	80.413	39.5139	32.0121	29.2679
			452.6	35.8847	29.7035	36.0723	32.182	40.5589	37.827	34.3826	17.5832	31.4795	80.1033	39.3817	31.9242	29.1562
			452.8	35.8267	29.629	35.9419	32.1086	40.4371	37.6825	34.2934	17.5832	31.38	79.8793	39.2844	31.8675	29.0752
			453	35.6689	29.5083	35.8375	32.0362	40.2858	37.6119	34.1647	17.5772	31.2108	79.6995	39.1882	31.7686	29.0038
			453.2	35.6121	29.3725	35.7243	31.9252	40.1794	37.4037	34.0607	17.5708	31.1347	79.3731	39.0697	31.6938	28.9006
			453.4	35.5792	29.2537	35.5984	31.9025	40.0685	37.2952	33.9316	17.5581	31.0292	79.0756	38.9065	31.6391	28.8778
			453.6	35.4053	29.1779	35.4319	31.7486	39.9322	37.2921	33.806	17.5527	30.8951	78.7787	38.807	31.563	28.7935
			453.8	35.2994	29.1315	35.3119	31.6596	39.8206	37.1124	33.7554	17.5695	30.8679	78.4174	38.63	31.4288	28.7193
			454	35.2483	29.0515	35.3203	31.5627	39.722	36.9382	33.6674	17.572	30.798	78.1717	38.5052	31.3627	28.6705
			454.2	35.2283	28.9241	35.243	31.492	39.5256	36.7325	33.5927	17.5526	30.7108	77.9253	38.3241	31.2265	28.6072
			454.4	35.152	28.7872	35.1404	31.4209	39.4053	36.5875	33.4863	17.5493	30.5721	77.5891	38.1701	31.1129	28.5252
			454.6	35.109	28.7229	35.0585	31.3326	39.2617	36.4795	33.4372	17.5269	30.5454	77.3268	38.0661	31.0532	28.4398
			454.8	35.0996	28.6759	34.9939	31.2764	39.2337	36.3508	33.3556	17.5101	30.5341	76.8702	37.9059	30.9546	28.3293
			455	34.9706	28.6631	34.8909	31.1693	39.064	36.2342	33.2946	17.495	30.4173	76.5227	37.7435	30.8736	28.2441
			455.2	34.9397	28.5604	34.8159	31.0566	38.9689	36.108	33.2586	17.5194	30.3531	76.2641	37.6121	30.7321	28.1579
			455.4	34.8636	28.4034	34.6244	30.9719	38.8326	35.926	33.0818	17.5042	30.2362	75.9694	37.4952	30.6178	28.0334
			455.6	34.7533	28.2797	34.4926	30.8806	38.7125	35.8367	33.0306	17.4737	30.1327	75.7408	37.453	30.554	27.9505
			455.8	34.6	28.1959	34.3256	30.7699	38.6865	35.7525	32.9597	17.4941	30.0383	75.4444	37.3222	30.4441	27.8554
			456	34.4953	28.178	34.196	30.6898	38.6194	35.6166	32.8815	17.4966	29.9691	75.1527	37.1728	30.3407	27.7182
			456.2	34.3694	28.1106	34.1054	30.6432	38.4791	35.5143	32.7703	17.5024	29.9404	74.7494	37.0034	30.3183	27.6037
			456.4	34.2753	28.0155	33.9979	30.5177	38.344	35.4417	32.6805	17.5162	29.8022	74.4773	36.8785	30.2381	27.4901
			456.6	34.1806	27.8964	33.907	30.4458	38.2292	35.3377	32.6179	17.5178	29.7393	74.3174	36.7813	30.1601	27.4029
			456.8	34.0886	27.8307	33.8149	30.4	38.125	35.1953	32.5133	17.486	29.6886	73.9992	36.6791	30.0908	27.2813
			457	34.0486	27.7593	33.7868	30.3784	38.0522	35.1441	32.3857	17.4626	29.6667	73.7802	36.5697	30.061	27.2102
			457.2	34.0525	27.7069	33.6939	30.2938	37.947	35.0593	32.2728	17.4217	29.5933	73.6047	36.3863	29.971	27.0996
			457.4	33.9714	27.6782	33.6434	30.2097	37.8161	34.9612	32.2421	17.4048	29.5361	73.3521	36.2476	29.9547	27.0245
			457.6	33.9361	27.6165	33.5853	30.1336	37.6556	34.8251	32.1852	17.3969	29.396	73.1727	36.1084	29.8553	26.9775
			457.8	33.9122	27.5429	33.5268	30.049	37.5617	34.7088	32.069	17.331	29.3234	72.9378	35.9739	29.767	26.9779
			458	33.8686	27.4361	33.4866	29.9184	37.5356	34.558	32.0079	17.3238	29.204	72.6904	35.8472	29.6093	26.9309
			458.2	33.8597	27.4072	33.4117	29.8972	37.4066	34.3919	31.8595	17.3142	29.115	72.4366	35.7757	29.6159	26.901
			458.4	33.7905	27.3143	33.292	29.8154	37.317	34.3026	31.8144	17.3265	29.02	72.2668	35.6422	29.549	26.7934
			458.6	33.734	27.2246	33.1843	29.6809	37.2014	34.2035	31.7579	17.3291	28.9742	71.9985	35.5121	29.4933	26.7231
			458.8	33.6182	27.1496	33.0804	29.6022	37.0528	34.0436	31.689	17.3199	28.8576	71.7863	35.3737	29.4299	26.6642
			459	33.5626	27.0792	32.9631	29.4898	36.9699	33.8989	31.6231	17.3342	28.7994	71.5269	35.3143	29.32	26.6062
			459.2	33.454	26.9776	32.8623	29.4373	36.8073	33.7992	31.5132	17.3473	28.739	71.2335	35.2045	29.242	26.5103
			459.4	33.3726	26.9283	32.8249	29.359	36.7353	33.7031	31.4669	17.3425	28.6661	70.9925	35.1047	29.2162	26.384
			459.6	33.2541	26.8599	32.6716	29.2755	36.6175	33.6773	31.4003	17.3493	28.6462	70.817	35.0531	29.2008	26.3376
			459.8	33.1292	26.8335	32.4923	29.2123	36.4963	33.6161	31.3604	17.3442	28.619	70.5026	34.9342	29.1536	26.2758
			460	33.0932	26.7532	32.4015	29.1328	36.3513	33.496	31.2646	17.3422	28.5885	70.2018	34.818	29.0472	26.1657
			460.2	33.01	26.724	32.2948	29.0549	36.2766	33.4317	31.1732	17.321	28.5078	69.8159	34.7375	28.9954	26.1506
			460.4	33.0002	26.6433	32.2668	29.0088	36.2412	33.4056	31.1408	17.3371	28.4556	69.4355	34.6289	28.9537	26.0464
			460.6	32.9243	26.5349	32.204	28.9517	36.1694	33.3432	31.1064	17.3277	28.3664	69.2184	34.4914	28.8786	25.9914
			460.8	32.8429	26.5333	32.1594	28.9163	36.068	33.3014	30.9933	17.3051	28.3005	68.963	34.4332	28.8773	25.9211
			461	32.8001	26.4969	31.9991	28.8404	35.9634	33.1849	30.8405	17.2779	28.2034	68.7635	34.3897	28.8068	25.9114
			461.2	32.7686	26.4132	31.8876	28.8579	35.8383	33.0669	30.742	17.2866	28.1096	68.5681	34.3102	28.7656	25.7922
			461.4	32.7139	26.3538	31.8878	28.7814	35.7317	32.9775	30.6731	17.2814	28.0903	68.318	34.2193	28.6631	25.7475
			461.6	32.6376	26.2913	31.8261	28.7539	35.6995	32.849	30.6449	17.254	27.982	68.0174	34.1061	28.6122	25.6968
			461.8	32.5975	26.2562	31.7808	28.6701	35.6789	32.754	30.5567	17.2411	27.9265	67.9163	34.0652	28.5466	25.6493
			462	32.5869	26.2209	31.6897	28.5315	35.5052	32.6037	30.4871	17.2224	27.907	67.7306	34.0089	28.4791	25.6217
			462.2	32.5099	26.2068	31.5825	28.5316	35.4458	32.518	30.3752	17.2448	27.841	67.4647	33.9634	28.3643	25.5544
			462.4	32.4927	26.1493	31.5109	28.4484	35.3373	32.4011	30.2442	17.2444	27.8143	67.2116	33.8534	28.2786	25.5023
			462.6	32.465	26.1311	31.4619	28.4408	35.2987	32.3216	30.2573	17.263	27.7207	67.0577	33.7552	28.1992	25.4531
			462.8	32.4303	26.0798	31.4336	28.3818	35.1523	32.275	30.2021	17.2583	27.6969	66.8128	33.644	28.1207	25.4433
			463	32.3467	26.009	31.38	28.3188	35.0698	32.1595	30.1019	17.2686	27.6465	66.6673	33.5583	28.0756	25.3767
			463.2	32.319	25.9227	31.3232	28.2166	35.0181	32.099	29.9836	17.2669	27.5664	66.4921	33.4418	28.0122	25.338
			463.4	32.2539	25.897	31.2165	28.1774	34.8929	32.0577	29.8875	17.2716	27.546	66.2449	33.3885	27.9586	25.2854
			463.6	32.1355	25.8679	31.13	28.1465	34.8162	31.9869	29.8601	17.2827	27.4568	66.0497	33.2318	27.9206	25.2283
			463.8	32.0435	25.8464	31.0413	28.0615	34.6843	31.9268	29.776	17.2977	27.3845	65.882	33.1702	27.8705	25.1858
			464	31.9492	25.7953	30.9947	28.0061	34.558	31.8239	29.6913	17.2777	27.2874	65.6626	33.0595	27.8697	25.1622
			464.2	31.8965	25.6896	30.9122	27.9281	34.5562	31.7835	29.6216	17.2424	27.2818	65.4596	33.0135	27.7232	25.0833
			464.4	31.7735	25.6301	30.8304	27.8269	34.4467	31.6521	29.5217	17.2539	27.1543	65.2085	32.9518	27.688	25.0002
			464.6	31.731	25.6142	30.73	27.7282	34.3759	31.5725	29.4848	17.2185	27.1105	65.0025	32.8451	27.6387	24.9848
			464.8	31.6563	25.5747	30.6164	27.7095	34.3374	31.4834	29.4738	17.2121	27.0433	64.7809	32.8083	27.6502	24.9183
			465	31.6438	25.5409	30.5641	27.6634	34.2867	31.3895	29.4075	17.2278	26.9401	64.6075	32.748	27.5645	24.8265
			465.2	31.5612	25.451	30.4697	27.6001	34.271	31.3574	29.335	17.2253	26.866	64.388	32.6336	27.5073	24.7802
			465.4	31.5168	25.3563	30.4119	27.563	34.1713	31.2553	29.2859	17.2428	26.8121	64.2086	32.5384	27.4138	24.6966
			465.6	31.4812	25.2913	30.2749	27.5054	34.1414	31.1479	29.2149	17.2283	26.7844	64.0484	32.4609	27.3479	24.662
			465.8	31.4599	25.2206	30.1843	27.4136	34.0652	31.0448	29.1598	17.2421	26.7165	63.8254	32.318	27.2839	24.5896
			466	31.4428	25.1567	30.12	27.3474	33.9889	30.9651	29.0833	17.2593	26.7078	63.5684	32.2086	27.2577	24.5522
			466.2	31.3995	25.1217	30.0337	27.3281	33.948	30.9135	29.0779	17.2842	26.6637	63.3947	32.123	27.1636	24.5208
			466.4	31.3275	25.0754	29.9688	27.2446	33.8324	30.8377	28.9422	17.2815	26.5978	63.118	32.0688	27.089	24.4538
			466.6	31.2467	24.9841	29.8979	27.1639	33.7965	30.7149	28.886	17.2625	26.5637	62.9439	31.9676	27.0755	24.3777
			466.8	31.1882	24.9192	29.8645	27.144	33.6567	30.6254	28.8161	17.2391	26.5448	62.693	31.882	27.0195	24.2986
			467	31.1323	24.9304	29.7677	27.0895	33.5223	30.5292	28.7685	17.1954	26.4889	62.3615	31.826	27.0226	24.2849
			467.2	31.0365	24.8938	29.7257	27.0444	33.4663	30.4891	28.6697	17.1964	26.396	62.1093	31.7691	26.955	24.1658
			467.4	30.9892	24.862	29.628	27.006	33.3416	30.4381	28.6209	17.1724	26.3217	61.8875	31.6995	26.9295	24.1179
			467.6	30.9285	24.8459	29.5568	26.9311	33.2265	30.4054	28.5072	17.1563	26.2721	61.6558	31.6251	26.8841	24.0355
			467.8	30.8607	24.7664	29.5424	26.8934	33.1383	30.3412	28.3958	17.1168	26.2248	61.3757	31.5002	26.8831	23.9519
			468	30.7939	24.7139	29.4916	26.8238	33.0501	30.2695	28.336	17.1099	26.1577	61.1154	31.4874	26.8395	23.8954
			468.2	30.7466	24.6937	29.4022	26.7829	32.9347	30.2568	28.291	17.1151	26.0622	60.8161	31.4244	26.7033	23.9024
			468.4	30.7207	24.6542	29.3158	26.6579	32.8153	30.1359	28.2402	17.1016	25.9761	60.6042	31.3734	26.6218	23.9119
			468.6	30.6545	24.57	29.2394	26.5825	32.7546	30.0818	28.161	17.0955	25.9233	60.3939	31.2794	26.5736	23.8855
			468.8	30.5452	24.5181	29.253	26.551	32.6803	29.9879	28.1555	17.1202	25.9226	60.1477	31.1437	26.5202	23.8314
			469	30.4433	24.4616	29.1947	26.4913	32.5837	29.8968	28.0806	17.1195	25.8553	59.9353	31.0884	26.4743	23.8312
			469.2	30.3944	24.3715	29.1276	26.4641	32.5539	29.8302	28.071	17.0989	25.7891	59.7246	31.0384	26.4009	23.7681
			469.4	30.3413	24.3193	29.0716	26.369	32.4936	29.6931	28.0125	17.0751	25.7278	59.4901	31.016	26.3504	23.7013
			469.6	30.2676	24.2942	28.9348	26.339	32.3428	29.6049	27.987	17.0881	25.6683	59.3742	30.9734	26.3016	23.6468
			469.8	30.2583	24.2847	28.9078	26.2781	32.2478	29.5112	27.9019	17.0778	25.6502	59.1821	30.7724	26.2118	23.5639
			470	30.1503	24.2078	28.8529	26.2193	32.1946	29.4621	27.8757	17.0738	25.5762	58.9382	30.712	26.1758	23.4978
			470.2	30.1004	24.1964	28.7945	26.1717	32.1112	29.4109	27.8121	17.0896	25.4813	58.7384	30.6504	26.1081	23.4143
			470.4	30.0592	24.151	28.615	26.134	32.0738	29.347	27.7351	17.0998	25.3673	58.4511	30.6012	26.0554	23.3674
			470.6	30.0539	24.0924	28.522	26.0864	32.0186	29.2178	27.6227	17.0743	25.2585	58.1936	30.5289	26.0217	23.3253
			470.8	29.9804	24.0697	28.441	26.0197	31.9796	29.1063	27.591	17.0669	25.1946	57.9129	30.4478	25.972	23.2732
			471	29.8788	24.0519	28.3393	25.9566	31.8458	29.0427	27.5236	17.0755	25.1412	57.6358	30.365	25.8986	23.2586
			471.2	29.776	23.9137	28.2895	25.8738	31.7533	28.9681	27.4375	17.0704	25.1009	57.3419	30.2612	25.7888	23.2158
			471.4	29.618	23.8385	28.227	25.7917	31.7556	28.8196	27.357	17.0522	25.0328	57.0024	30.1562	25.8156	23.1412
			471.6	29.5153	23.7828	28.1496	25.7443	31.6351	28.7571	27.2309	17.047	24.9868	56.7674	30.0789	25.8243	23.1025
			471.8	29.4503	23.6913	28.073	25.652	31.5616	28.6662	27.1299	17.0203	24.9538	56.4981	29.9751	25.7713	23.0194
			472	29.3684	23.6388	28.0141	25.5791	31.4405	28.6306	27.0917	17.007	24.9377	56.2387	29.9341	25.6817	22.964
			472.2	29.3272	23.5921	27.9705	25.5162	31.2826	28.5695	26.987	16.9992	24.9141	56.0294	29.8289	25.6296	22.8936
			472.4	29.2224	23.544	27.9371	25.4387	31.159	28.5317	26.9519	16.9807	24.8956	55.8536	29.7006	25.564	22.8607
			472.6	29.2205	23.5373	27.9034	25.3607	31.0841	28.4314	26.9122	16.9936	24.8489	55.6719	29.6125	25.5523	22.7745
			472.8	29.146	23.5202	27.8495	25.3253	31.0205	28.3581	26.8187	16.9815	24.8367	55.3997	29.536	25.5087	22.7217
			473	29.0943	23.4179	27.7787	25.2523	30.8977	28.2768	26.7618	16.9354	24.7859	55.2319	29.4298	25.3982	22.6916
			473.2	29.0657	23.3872	27.7009	25.1665	30.8102	28.2026	26.7066	16.9073	24.7208	54.9452	29.392	25.3361	22.6198
			473.4	29.0636	23.3587	27.6204	25.1356	30.7265	28.0723	26.6804	16.896	24.6787	54.5461	29.3272	25.2432	22.6063
			473.6	29.0421	23.2539	27.5505	25.0782	30.5998	27.9982	26.5863	16.8923	24.6411	54.2922	29.2387	25.2066	22.5591
			473.8	28.9523	23.202	27.4489	25.0046	30.529	27.9249	26.5274	16.871	24.5988	53.9304	29.1004	25.1502	22.5311
			474	28.8911	23.1363	27.3552	24.9554	30.4147	27.8233	26.4566	16.8471	24.5684	53.6639	29.0237	25.064	22.504
			474.2	28.8168	23.0736	27.2932	24.8931	30.3285	27.7167	26.3679	16.8388	24.5025	53.3695	28.9211	24.9555	22.4531
			474.4	28.7643	23.0405	27.2178	24.8413	30.2297	27.6593	26.325	16.8325	24.4437	53.0863	28.8529	24.926	22.3852
			474.6	28.6856	23.0332	27.1768	24.7605	30.1318	27.6231	26.2674	16.8194	24.3571	52.839	28.7918	24.8986	22.3477
			474.8	28.6392	22.9789	27.0476	24.7727	30.0833	27.5996	26.2284	16.8203	24.3242	52.5362	28.7113	24.8312	22.2827
			475	28.5219	22.9486	27.0189	24.6777	29.9878	27.549	26.1732	16.8295	24.2678	52.4342	28.579	24.7221	22.2452
			475.2	28.4438	22.9267	27.002	24.6692	29.9334	27.48	26.1196	16.8027	24.1874	52.2126	28.4804	24.7115	22.1798
			475.4	28.3974	22.9107	26.9459	24.5943	29.9212	27.4425	26.0736	16.8114	24.1726	52.0085	28.4343	24.6943	22.1126
			475.6	28.3158	22.8491	26.8815	24.5325	29.8276	27.3646	26.0293	16.7838	24.1453	51.6999	28.2962	24.6419	22.077
			475.8	28.2427	22.8019	26.7677	24.5365	29.7348	27.2841	25.9306	16.7912	24.0932	51.418	28.2245	24.6419	22.0192
			476	28.1435	22.7343	26.6734	24.5102	29.6866	27.1851	25.8475	16.768	24.0474	51.2169	28.1426	24.5951	21.9973
			476.2	28.0954	22.6559	26.5374	24.491	29.6463	27.1225	25.7519	16.7868	24.027	50.9866	28.0315	24.5096	21.9348
			476.4	28.0352	22.6061	26.4114	24.4494	29.4983	26.9815	25.7158	16.7942	23.9447	50.7009	27.948	24.4489	21.8901
			476.6	27.9586	22.5823	26.3505	24.3597	29.4256	26.8917	25.6415	16.784	23.901	50.3855	27.8816	24.4441	21.8235
			476.8	27.8895	22.5189	26.264	24.247	29.3611	26.7971	25.5563	16.7828	23.8943	50.2075	27.8171	24.3328	21.8019
			477	27.7737	22.4415	26.1703	24.2094	29.2203	26.6825	25.5339	16.7495	23.7851	49.9548	27.7644	24.2327	21.7733
			477.2	27.7126	22.3854	26.0834	24.1702	29.1567	26.5956	25.5166	16.7418	23.731	49.8034	27.7175	24.1917	21.7396
			477.4	27.6961	22.3442	26.0432	24.1109	29.067	26.5876	25.4377	16.7701	23.6669	49.6175	27.6116	24.1372	21.672
			477.6	27.6698	22.3049	25.9963	24.016	28.9706	26.4857	25.4336	16.7402	23.6217	49.4211	27.5412	24.073	21.602
			477.8	27.6158	22.2466	25.9772	23.9165	28.8181	26.3898	25.358	16.7328	23.5826	49.1201	27.4438	24.0075	21.6016
			478	27.5491	22.2127	25.9475	23.8876	28.7992	26.3264	25.2277	16.7485	23.5471	48.9246	27.3727	23.9837	21.5624
			478.2	27.4862	22.1054	25.8936	23.8414	28.6796	26.2734	25.1789	16.7321	23.5197	48.6362	27.3263	23.9652	21.5318
			478.4	27.4281	22.0786	25.8177	23.7924	28.6009	26.1958	25.1266	16.7046	23.4254	48.3541	27.2491	23.9233	21.4817
			478.6	27.3905	22.0065	25.7502	23.7491	28.5492	26.1112	25.078	16.7276	23.3838	48.1418	27.2062	23.888	21.4114
			478.8	27.3414	21.981	25.6905	23.6759	28.4598	26.0651	24.9622	16.7092	23.3196	47.8773	27.1353	23.8486	21.3533
			479	27.2489	21.9634	25.6254	23.6106	28.4161	26.0038	24.9472	16.6675	23.3231	47.6565	27.0301	23.7601	21.3082
			479.2	27.1428	21.8891	25.5581	23.5461	28.3576	25.9451	24.9253	16.6588	23.2927	47.4041	26.9901	23.7295	21.2476
			479.4	27.0342	21.8888	25.4513	23.5616	28.3004	25.898	24.8746	16.6642	23.2477	47.136	26.9319	23.6899	21.1797
			479.6	26.9588	21.8708	25.3886	23.4981	28.2148	25.8352	24.8741	16.6513	23.1805	47.0066	26.888	23.6308	21.1179
			479.8	26.8717	21.8525	25.3027	23.4285	28.1221	25.7636	24.8477	16.6231	23.1355	46.896	26.8514	23.5715	21.0927
			480	26.785	21.8009	25.249	23.4348	28.0979	25.7149	24.7441	16.594	23.1144	46.6927	26.778	23.4684	21.0662
			480.2	26.6688	21.792	25.2158	23.3744	27.9943	25.6528	24.659	16.5876	23.1076	46.4743	26.7028	23.3954	21.0498
			480.4	26.6108	21.773	25.1383	23.3311	27.889	25.6006	24.6031	16.5732	23.0414	46.3063	26.6122	23.3768	20.9916
			480.6	26.5574	21.7226	25.0593	23.2835	27.7588	25.5596	24.5491	16.5554	22.9628	46.0897	26.5524	23.3094	20.9661
			480.8	26.5186	21.7021	25.0361	23.2429	27.652	25.5087	24.4873	16.5624	22.8939	45.9328	26.4978	23.2427	20.9454
			481	26.4305	21.6914	25.0049	23.1443	27.6103	25.409	24.4058	16.5272	22.8248	45.7122	26.396	23.1918	20.9258
			481.2	26.4279	21.624	24.9222	23.0868	27.5635	25.3332	24.3111	16.4893	22.7478	45.4941	26.3136	23.1239	20.8929
			481.4	26.4178	21.5675	24.8282	23.0475	27.5151	25.3688	24.2893	16.4647	22.7263	45.2549	26.2151	23.0617	20.8512
			481.6	26.3597	21.5211	24.7407	23.0483	27.4178	25.3063	24.228	16.4783	22.6444	45.1025	26.1156	23.0657	20.7762
			481.8	26.3016	21.4875	24.717	22.9887	27.34	25.2422	24.1773	16.4458	22.5416	44.9479	26.0612	23.079	20.7244
			482	26.2324	21.4333	24.6644	22.9293	27.2719	25.2237	24.1641	16.4614	22.5071	44.7547	26.0476	23.0369	20.7099
			482.2	26.1335	21.3664	24.6257	22.9102	27.2016	25.1663	24.1388	16.4565	22.4804	44.4897	25.993	23.007	20.6731
			482.4	26.0213	21.3265	24.5407	22.822	27.1367	25.103	24.0686	16.4711	22.4575	44.2131	25.927	22.9766	20.6425
			482.6	25.9358	21.2729	24.4868	22.85	27.0485	25.0296	23.9843	16.4585	22.378	44.0802	25.9108	22.9469	20.598
			482.8	25.8451	21.2589	24.41	22.8284	26.9804	25.0001	23.9837	16.4594	22.3527	43.8844	25.7642	22.9194	20.5677
			483	25.7653	21.2196	24.3835	22.7619	26.8478	24.9237	23.933	16.4816	22.3312	43.7203	25.7154	22.8801	20.5486
			483.2	25.7169	21.1994	24.3696	22.6316	26.7974	24.8341	23.8728	16.4896	22.2773	43.5477	25.7056	22.8706	20.5038
			483.4	25.6548	21.1468	24.3265	22.6035	26.7056	24.7709	23.8353	16.5099	22.3134	43.3884	25.6687	22.7759	20.5044
			483.6	25.6343	21.111	24.2416	22.6174	26.6525	24.6966	23.7886	16.4898	22.3059	43.1368	25.6109	22.6827	20.4406
			483.8	25.633	21.0872	24.1868	22.5895	26.6116	24.6481	23.6876	16.4835	22.2678	43.0308	25.5478	22.6587	20.4377
			484	25.5926	21.0912	24.1458	22.5235	26.5668	24.5373	23.6289	16.4525	22.254	42.8424	25.4557	22.6162	20.403
			484.2	25.6068	21.0419	24.0592	22.5173	26.5139	24.4986	23.6065	16.4352	22.2073	42.6195	25.4296	22.6049	20.3592
			484.4	25.5578	21.0124	23.9871	22.4605	26.4355	24.4313	23.5145	16.4655	22.1917	42.5006	25.399	22.5013	20.3317
			484.6	25.5179	20.9826	23.9054	22.4247	26.3495	24.3386	23.4892	16.4679	22.1282	42.3278	25.3715	22.4755	20.3074
			484.8	25.4327	20.9385	23.881	22.3802	26.3063	24.2445	23.4514	16.4292	22.0778	42.1679	25.3063	22.381	20.2964
			485	25.3386	20.9221	23.83	22.3669	26.2429	24.2087	23.4178	16.3994	22.0531	41.9106	25.186	22.3622	20.2269
			485.2	25.2803	20.8971	23.7654	22.2685	26.1869	24.1646	23.3765	16.3736	22.0154	41.7595	25.1506	22.3769	20.1868
			485.4	25.2092	20.8507	23.7392	22.179	26.1689	24.0821	23.3381	16.3738	21.9396	41.5462	25.114	22.3286	20.1564
			485.6	25.1372	20.7828	23.7097	22.104	26.1061	24.0248	23.315	16.3618	21.885	41.4309	25.0324	22.2804	20.1158
			485.8	25.0703	20.7387	23.6818	22.0231	26.0585	24.0023	23.2423	16.3517	21.8442	41.2335	25.0007	22.2505	20.0819
			486	24.9698	20.7282	23.6604	21.9621	26.0155	23.9437	23.1918	16.3661	21.8617	41.0382	24.9617	22.2246	20.0545
			486.2	24.9101	20.707	23.6579	21.9485	25.9354	23.9341	23.1485	16.3595	21.8071	40.8808	24.9222	22.1917	19.9835
			486.4	24.8968	20.6704	23.5914	21.943	25.885	23.9221	23.0456	16.3308	21.8026	40.7457	24.8665	22.1275	19.9417
			486.6	24.8871	20.6306	23.5375	21.9352	25.8454	23.8748	22.957	16.3527	21.7696	40.6147	24.82	22.1309	19.9122
			486.8	24.8519	20.6359	23.5006	21.9078	25.793	23.8578	22.9086	16.3576	21.684	40.5132	24.7593	22.0485	19.9004
			487	24.8083	20.584	23.462	21.8993	25.6794	23.8121	22.8995	16.3512	21.6494	40.3364	24.7072	21.9621	19.8706
			487.2	24.776	20.5637	23.3776	21.8465	25.6138	23.7623	22.8635	16.3516	21.6233	40.1743	24.6575	21.9525	19.8407
			487.4	24.731	20.5404	23.323	21.8431	25.6026	23.7062	22.8761	16.3456	21.5581	40.0272	24.646	21.9088	19.8057
			487.6	24.6842	20.5044	23.2749	21.8422	25.5183	23.6896	22.8584	16.3336	21.4824	39.9352	24.568	21.8706	19.8064
			487.8	24.6851	20.4574	23.238	21.7652	25.5154	23.6341	22.8025	16.2975	21.4643	39.783	24.5006	21.8451	19.849
			488	24.6132	20.4417	23.1407	21.7226	25.4863	23.5933	22.8024	16.2831	21.4197	39.5679	24.4699	21.801	19.8043
			488.2	24.564	20.3797	23.1233	21.6524	25.4892	23.4955	22.7492	16.2625	21.3985	39.3695	24.4175	21.7127	19.7805
			488.4	24.5155	20.3249	23.1517	21.6251	25.4017	23.4491	22.7112	16.2327	21.4017	39.1929	24.3486	21.6543	19.7489
			488.6	24.4761	20.3138	23.1498	21.5893	25.3758	23.4071	22.7043	16.2313	21.3695	39.0964	24.3052	21.6821	19.7338
			488.8	24.4466	20.2775	23.1163	21.5504	25.3553	23.3848	22.665	16.2518	21.3512	39.0112	24.2593	21.6481	19.7429
			489	24.4353	20.2563	23.0639	21.5576	25.3289	23.3453	22.6588	16.1992	21.3632	38.8717	24.2109	21.6486	19.7036
			489.2	24.3797	20.249	23.0106	21.4913	25.3159	23.2954	22.6202	16.1943	21.341	38.706	24.1656	21.5943	19.6701
			489.4	24.3312	20.2535	23.0012	21.4675	25.2684	23.2326	22.6265	16.2054	21.2929	38.548	24.1295	21.5488	19.6464
			489.6	24.2698	20.2402	22.9879	21.4501	25.2411	23.2372	22.6027	16.2132	21.2564	38.4753	24.0868	21.5684	19.643
			489.8	24.2169	20.2302	22.9866	21.4587	25.1632	23.2069	22.6003	16.2003	21.2315	38.3778	24.0522	21.5458	19.6355
			490	24.1532	20.2719	22.9533	21.4445	25.1488	23.1575	22.5912	16.1897	21.1745	38.3097	24.0143	21.5484	19.6272
			490.2	24.1289	20.239	22.8129	21.4022	25.1164	23.1411	22.5345	16.1951	21.1576	38.1455	23.9681	21.4724	19.5909
			490.4	24.0678	20.2253	22.761	21.4038	25.0467	23.1018	22.465	16.1826	21.162	37.9423	23.9917	21.4386	19.5686
			490.6	24.0275	20.2154	22.7486	21.3348	25.0159	23.0698	22.4088	16.2261	21.1294	37.8451	23.9433	21.3701	19.5662
			490.8	23.9696	20.1806	22.7621	21.3394	24.9349	23.0502	22.3555	16.2067	21.0887	37.7475	23.9205	21.3086	19.5397
			491	23.9192	20.1363	22.6974	21.3359	24.8882	23.0363	22.2947	16.2305	21.0656	37.6157	23.9058	21.316	19.4738
			491.2	23.8591	20.0816	22.623	21.3221	24.8566	22.9842	22.2766	16.217	21.0366	37.499	23.8986	21.2499	19.4678
			491.4	23.8565	20.0248	22.6215	21.3182	24.7529	22.9327	22.2164	16.209	21.0073	37.3629	23.8618	21.203	19.4306
			491.6	23.8487	19.9756	22.5659	21.2645	24.7203	22.918	22.2024	16.2189	21.005	37.2297	23.8688	21.2191	19.4074
			491.8	23.8146	19.9454	22.5616	21.2226	24.715	22.8598	22.1562	16.2464	20.9969	37.1704	23.8958	21.1724	19.4087
			492	23.7798	19.9196	22.5193	21.1709	24.684	22.8567	22.1147	16.2516	20.9352	37.0709	23.8557	21.165	19.4012
			492.2	23.7548	19.8948	22.4818	21.1403	24.6369	22.7942	22.0821	16.2309	20.9203	37.0163	23.8166	21.1481	19.388
			492.4	23.696	19.8985	22.4386	21.077	24.6091	22.7141	22.0757	16.199	20.8811	36.8975	23.7513	21.1625	19.3659
			492.6	23.6668	19.8932	22.4553	21.0654	24.5646	22.6593	22.0486	16.1947	20.9047	36.8196	23.7429	21.1421	19.3622
			492.8	23.633	19.9007	22.5189	21.0511	24.4859	22.6356	22.0539	16.182	20.8758	36.7128	23.6724	21.1248	19.3666
			493	23.5936	19.8863	22.4543	20.9814	24.4812	22.6348	22.0156	16.1743	20.8549	36.6525	23.6054	21.1167	19.3439
			493.2	23.5229	19.8813	22.4185	20.9797	24.4893	22.5919	22.0017	16.177	20.8235	36.583	23.5862	21.1257	19.3299
			493.4	23.5058	19.8505	22.3848	20.9532	24.4349	22.6406	21.9891	16.1562	20.7966	36.4898	23.5504	21.1143	19.2919
			493.6	23.5165	19.8475	22.365	20.9723	24.3614	22.601	21.9921	16.0977	20.7954	36.3863	23.5155	21.0957	19.2823
			493.8	23.4871	19.8283	22.3568	20.9918	24.3093	22.5799	21.9697	16.0892	20.7648	36.3038	23.4777	21.0777	19.2536
			494	23.4684	19.8279	22.3302	20.9911	24.2662	22.5819	21.9443	16.1342	20.7297	36.1845	23.4923	21.1013	19.2123
			494.2	23.4515	19.7965	22.2206	20.9858	24.2344	22.5422	21.926	16.1359	20.705	36.147	23.4624	21.0542	19.2336
			494.4	23.4152	19.7905	22.132	20.9359	24.2346	22.5037	21.8732	16.1554	20.6906	36.144	23.4657	21.0298	19.1814
			494.6	23.3851	19.7762	22.0846	20.8916	24.2064	22.4953	21.8971	16.1705	20.6898	36.1062	23.4784	20.9919	19.1955
			494.8	23.355	19.7494	22.0533	20.869	24.1447	22.4803	21.8264	16.1723	20.6884	36.0665	23.4446	20.9694	19.1619
			495	23.3177	19.7304	22.0042	20.8549	24.1873	22.4305	21.7926	16.1584	20.672	36.0241	23.3892	20.9821	19.1491
			495.2	23.2799	19.7346	21.982	20.8184	24.1827	22.4076	21.7888	16.1853	20.6636	35.9924	23.3655	20.9761	19.1336
			495.4	23.2134	19.7161	21.9844	20.7813	24.1684	22.3512	21.782	16.1888	20.6626	35.8796	23.3438	20.9825	19.1088
			495.6	23.1595	19.679	21.9778	20.7451	24.1374	22.3431	21.7625	16.1512	20.6659	35.7794	23.3331	20.9574	19.1119
			495.8	23.098	19.6746	21.9707	20.6942	24.0582	22.3442	21.7657	16.1554	20.6817	35.6822	23.31	20.9818	19.0911
			496	23.0799	19.6342	21.9699	20.6863	24.0282	22.346	21.73	16.1431	20.6513	35.5955	23.2814	20.9454	19.0741
			496.2	23.095	19.6105	21.9264	20.6708	24.0188	22.3131	21.691	16.144	20.6118	35.4539	23.265	20.9377	19.0294
			496.4	23.0755	19.6248	21.8941	20.6585	23.9925	22.3116	21.7442	16.1347	20.5857	35.4321	23.2141	20.9319	18.997
			496.6	23.0734	19.6166	21.8622	20.5893	23.9339	22.2802	21.7369	16.1053	20.5753	35.3773	23.1709	20.9474	18.9879
			496.8	23.0602	19.6193	21.8845	20.5433	23.9205	22.2565	21.702	16.1017	20.5671	35.319	23.1388	20.9055	18.9674
			497	23.013	19.6419	21.8512	20.53	23.8794	22.2357	21.6497	16.123	20.574	35.255	23.0993	20.8559	18.9354
			497.2	22.9844	19.6126	21.8361	20.5401	23.8772	22.2297	21.6661	16.145	20.5364	35.2469	23.0718	20.8111	18.959
			497.4	22.9637	19.5746	21.8065	20.5535	23.9274	22.2089	21.6229	16.1501	20.4895	35.1648	23.0539	20.7366	18.9118
			497.6	22.9605	19.549	21.8168	20.4998	23.8994	22.157	21.6039	16.1383	20.4458	35.0521	23.0356	20.7217	18.922
			497.8	22.9421	19.566	21.8354	20.5204	23.9063	22.1417	21.5917	16.1299	20.4526	34.9413	22.9994	20.7289	18.912
			498	22.9413	19.5342	21.8073	20.483	23.9182	22.1439	21.5496	16.1294	20.4603	34.8672	22.9838	20.7192	18.9134
			498.2	22.9238	19.551	21.8198	20.458	23.908	22.1203	21.5163	16.1431	20.4273	34.7524	23.0247	20.6913	18.8768
			498.4	22.8862	19.5173	21.7552	20.4774	23.8327	22.1144	21.5177	16.1628	20.3577	34.6109	22.9953	20.6733	18.8546
			498.6	22.9041	19.4851	21.6875	20.5057	23.7971	22.1447	21.4551	16.1326	20.3251	34.541	22.9707	20.6296	18.8698
			498.8	22.8953	19.4541	21.6604	20.4938	23.747	22.1113	21.449	16.1108	20.268	34.4691	22.9142	20.6183	18.8593
			499	22.8688	19.4298	21.6645	20.4539	23.744	22.1014	21.4576	16.1113	20.2874	34.3479	22.8851	20.6305	18.8584
			499.2	22.84	19.4282	21.6126	20.5039	23.7106	22.1024	21.4502	16.1127	20.296	34.2637	22.8776	20.6275	18.852
			499.4	22.8346	19.4173	21.631	20.4912	23.6568	22.0872	21.4299	16.1087	20.2506	34.2174	22.8722	20.6213	18.8095
			499.6	22.836	19.4477	21.5999	20.4765	23.5852	22.0556	21.4069	16.0866	20.2181	34.1098	22.8616	20.5753	18.7711
			499.8	22.7677	19.4193	21.5984	20.4735	23.5374	22.0238	21.3892	16.0849	20.2109	34.0587	22.7825	20.5539	18.7697
			500	22.7525	19.3613	21.5666	20.4592	23.5046	21.9846	21.3431	16.0866	20.1992	33.9961	22.7682	20.5292	18.7897
				653.381	665.935	686.356	747.099	734.696	769.645	770.635	24.8682	761.281	815.577	874.087	496.851	735.048
